# Supplementary material for: Innovation in Nucleotide-Binding Oligomerization-Like Receptor and Toll-Like Receptor Sensing Drives the Major Histocompatibility Complex-II Free Atlantic Cod Immune System
Source: Front Immunol. 2020 Dec 11;11:609456. doi: 10.3389/fimmu.2020.609456 (PMC7759675; doi:10.3389/fimmu.2020.609456)
Supplement: Supplementary file 8 [file Table_1.xlsx]

## Sheet: BAC_CTL
Extended data related to Figure 2
Gene-level differential expression analysis output for group BAC (pooled cDNA libraries post different bacterial derived MAMPs activations ) vs CTL (untreated cod macrophages)
test_id	gene_id	gene	locus	ctl_value	bac_value	log2FC	test_stat	pval	qval	gadMor2_ID	gadMor2_Annotation	UniProt_ID	Gene_names
XLOC_027107	XLOC_027107	GAMO_00042736,GAMO_00042738	LG06:19372327-19405816	140.771	982.963	2.80379	2.69396	5e-05	0.00328529	GAMO_00042738	il1b_Interleukin-1 beta_Oncorhynchus mykiss	B5BUQ8	il1b
XLOC_003002	XLOC_003002	GAMO_00080894	GmG20150304_scaffold_6213:6052-7352	360.422	797.48	1.14576	2.27772	5e-05	0.00328529	GAMO_00080894	CXCL8_Interleukin-8_Gallus gallus	P80162	cxcl8
XLOC_075066	XLOC_075066	GAMO_00068120	LG21:11408827-11411440	170.457	377.128	1.14564	2.34776	5e-05	0.00328529	GAMO_00068120	Nfkbia_NF-kappa-B inhibitor alpha_Rattus norvegicus	P25963	nfkbia
XLOC_021405	XLOC_021405	GAMO_00053941	LG05:5080955-5096324	112.196	270.004	1.26696	2.37232	5e-05	0.00328529	GAMO_00053941	NFKBIA_NF-kappa-B inhibitor alpha_Homo sapiens	P25963	nfkbia
XLOC_076596	XLOC_076596	GAMO_00071224	LG22:10630708-10634425	72.8595	161.519	1.14852	2.23079	5e-05	0.00328529	GAMO_00071224	MARCKSL1_MARCKS-related protein_Oryctolagus cuniculus	P49006	marcksl1
XLOC_075504	XLOC_075504	GAMO_00069024	LG21:18032883-18052038	55.6811	134.898	1.2766	2.41799	0.0001	0.00597996	GAMO_00069024	HSP90AB3P_Putative heat shock protein HSP 90-beta-3_Homo sapiens	Q58FF7	hsp90ab3p
XLOC_012580	XLOC_012580	GAMO_00058883	LG02:14759002-14770655	55.2458	115.795	1.06764	2.15373	0.0003	0.0151461	GAMO_00058883	VCAM1_Vascular cell adhesion protein 1_Canis lupus familiaris	Q96RW7-2	vcam1
XLOC_005522	XLOC_005522	GAMO_00081723	GmG20150304_scaffold_9495:1110-7051	45.1865	114.076	1.33603	1.96797	0.00065	0.0289288	GAMO_00081723	NA	O00175	ccl24
XLOC_066476	XLOC_066476	GAMO_00064822,GAMO_00064823,GAMO_00064824	LG18:10561479-10574872	39.5868	111.144	1.48934	2.19764	5e-05	0.00328529	GAMO_00064822	ch25h_Cholesterol 25-hydroxylase-like protein_Danio rerio	O95992	ch25h
XLOC_055512	XLOC_055512	GAMO_00034470	LG15:7110225-7127237	44.1139	84.9323	0.945079	1.89849	0.00085	0.0357381	GAMO_00034470	Tnfaip3_Tumor necrosis factor alpha-induced protein 3_Mus musculus	D3TTY8	tnfaip3
XLOC_030780	XLOC_030780	GAMO_00006906	LG07:22390394-22395306	28.241	81.4734	1.52854	3.14497	5e-05	0.00328529	GAMO_00006906	IRF2_Interferon regulatory factor 2_Gallus gallus	K4DIA5	irf2
XLOC_022255	XLOC_022255	GAMO_00055650,GAMO_00055652	LG05:16814925-16840042	1.45968	75.8164	5.69879	8.35922	5e-05	0.00328529	GAMO_00055650	EBI3_Interleukin-27 subunit beta_Homo sapiens	Q14213	ebi3
XLOC_029867	XLOC_029867	GAMO_00005023	LG07:7269125-7288306	28.8299	68.3291	1.24494	2.03737	0.00045	0.0213678	GAMO_00005023	HSPA4_Heat shock 70 kDa protein 4_Homo sapiens	P34932	hspa4
XLOC_066297	XLOC_066297	GAMO_00064425	LG18:7947342-7972780	11.6748	66.9581	2.51986	3.47044	5e-05	0.00328529	GAMO_00064425	NA	Q76LM9	krtap18.2s
XLOC_035332	XLOC_035332	GAMO_00044433	LG09:4877217-4904719	22.2609	60.2561	1.43659	3.03707	5e-05	0.00328529	GAMO_00044433	MALT1_Mucosa-associated lymphoid tissue lymphoma translocation protein 1_Homo sapiens	Q9UDY8-2	malt1
XLOC_080724	XLOC_080724	GAMO_00061372	LG23:7633051-7662136	17.1934	60.1248	1.8061	3.15403	5e-05	0.00328529	GAMO_00061372	NA	Q96KP6-3	tnip3
XLOC_030560	XLOC_030560	GAMO_00006472	LG07:18254823-18260658	25.9167	56.4589	1.12332	2.42273	0.0001	0.00597996	GAMO_00006472	Crtam_Cytotoxic and regulatory T-cell molecule_Mus musculus	B4DJ19	cadm2
XLOC_071970	XLOC_071970	GAMO_00051515,GAMO_00051517	LG20:10254463-10269990	19.7028	49.4246	1.32683	2.14087	0.0002	0.0108339	GAMO_00051517	RGCC_Regulator of cell cycle RGCC_Homo sapiens	Q9BU61	ndufaf3
XLOC_022752	XLOC_022752	GAMO_00056672,GAMO_00056674	LG05:22134423-22146618	18.9419	48.8988	1.36822	2.19017	0.0001	0.00597996	GAMO_00056672	TNFAIP2_Tumor necrosis factor alpha-induced protein 2_Homo sapiens	Q03169	tnfaip2
XLOC_026790	XLOC_026790	GAMO_00042041	LG06:13119624-13128248	25.2365	48.1179	0.931064	1.97451	0.0007	0.030747	GAMO_00042041	Arrdc3_Arrestin domain-containing protein 3_Rattus norvegicus	Q96B67	arrdc3
XLOC_007253	XLOC_007253	GAMO_00025062	LG01:15788835-15795308	17.793	45.5947	1.35756	1.96593	0.00075	0.0322991	GAMO_00025062	RND1_Rho-related GTP-binding protein Rho6_Homo sapiens	Q92730	rnd1
XLOC_019676	XLOC_019676	GAMO_00001401,GAMO_00001402	LG04:12639225-12722722	21.17	44.3956	1.0684	1.97166	0.0013	0.0495381	GAMO_00001401	Cd200_OX-2 membrane glycoprotein_Rattus norvegicus	U3KQG5	cd200
XLOC_020150	XLOC_020150	GAMO_00002392,GAMO_00002394	LG04:21813043-21872020	21.5292	41.5041	0.946962	1.97409	0.00055	0.0252707	GAMO_00002392	Epx_Eosinophil peroxidase_Mus musculus	P11678	epx
XLOC_051587	XLOC_051587	GAMO_00040123	LG13:23755581-23815394	11.5187	39.8501	1.79061	3.90686	5e-05	0.00328529	GAMO_00040123	Sdc4_Syndecan-4_Rattus norvegicus	B4E1S6	sdc4
XLOC_052759	XLOC_052759	GAMO_00017686	LG14:17657578-17660433	15.6006	39.3013	1.33297	2.80431	5e-05	0.00328529	GAMO_00017686	ADM_ADM_Homo sapiens	P35318	adm
XLOC_041720	XLOC_041720	GAMO_00019810	LG11:4637739-4680117	3.77334	33.1491	3.13506	5.41302	5e-05	0.00328529	GAMO_00019810	Il11_Interleukin-11_Rattus norvegicus	A8K3F7	il11
XLOC_042098	XLOC_042098	GAMO_00020643	LG11:10983397-10988109	10.6085	32.0229	1.59389	3.24204	5e-05	0.00328529	GAMO_00020643	CMLKR1_Chemokine-like receptor 1_Bos taurus	Q99788	cmklr1
XLOC_030213	XLOC_030213	GAMO_00005763	LG07:12341919-12346247	1.43616	30.5792	4.41226	6.68709	5e-05	0.00328529	GAMO_00005763	IL12B_Interleukin-12 subunit beta_Homo sapiens	P29460	il12b
XLOC_069607	XLOC_069607	GAMO_00074829	LG19:15262091-15270280	16.2375	30.55	0.911846	1.82224	0.00125	0.0482372	GAMO_00074829	NA	Q8WZ42-5	ttn
XLOC_043380	XLOC_043380	GAMO_00019419,GAMO_00019421	LG11:1615744-1645987	11.146	29.54	1.40614	2.60857	0.0001	0.00597996	GAMO_00019419	Steap4_Metalloreductase STEAP4_Mus musculus	Q687X5	steap4
XLOC_029195	XLOC_029195	GAMO_00007645	LG07:27520880-27577550	1.53169	29.3284	4.2591	4.60716	0.0004	0.0193094	GAMO_00007645	NA	NA
XLOC_041521	XLOC_041521	GAMO_00019396	LG11:1289569-1290693	8.33259	29.196	1.80894	3.26037	5e-05	0.00328529	GAMO_00019396	STEAP4_Metalloreductase STEAP4_Homo sapiens	Q687X5-2	steap4
XLOC_066113	XLOC_066113	-	LG18:5358865-5359604	9.34669	26.767	1.51793	2.53104	0.0001	0.00597996			CD59_PIG	cd59
XLOC_000525	XLOC_000525	GAMO_00082175	GmG20150304_scaffold_2227:1865-3035	11.5414	26.4737	1.19775	2.4707	5e-05	0.00328529	GAMO_00082175	NA	L8ECH2	gatad2a
XLOC_075418	XLOC_075418	GAMO_00068843	LG21:16815318-16848646	14.2997	25.6904	0.845244	1.87246	0.0012	0.0465609	GAMO_00068843	PELI2_E3 ubiquitin-protein ligase pellino homolog 2_Homo sapiens	Q9HAT8	peli2
XLOC_079533	XLOC_079533	GAMO_00061910	LG23:11552204-11570819	10.8383	25.4938	1.23401	2.44924	5e-05	0.00328529	GAMO_00061910	Map3k8_Mitogen-activated protein kinase kinase kinase 8_Mus musculus	B2R8A5	map3k8
XLOC_044046	XLOC_044046	GAMO_00020853	LG11:12713384-12724145	11.9135	24.5003	1.0402	2.23754	0.0001	0.00597996	GAMO_00020853	AZIN1_Antizyme inhibitor 1_Homo sapiens	A0A024R9C7	azin1
XLOC_000393	XLOC_000393	GAMO_00081686	GmG20150304_scaffold_2016:270-2887	9.37089	23.4014	1.32034	2.41409	5e-05	0.00328529		NA	P23467-2	ptprb
XLOC_073160	XLOC_073160	GAMO_00067208	LG21:4325488-4345813	10.2191	23.3208	1.19035	2.56478	5e-05	0.00328529	GAMO_00067208	TAGAP_T-cell activation Rho GTPase-activating protein_Homo sapiens	Q8N103	tagap
XLOC_061154	XLOC_061154	GAMO_00010766	LG16:23496557-23512030	10.5883	22.1927	1.06761	2.31231	0.0001	0.00597996	GAMO_00010766	NA	NA
XLOC_041526	XLOC_041526	GAMO_00019405,GAMO_00019406	LG11:1425843-1437405	5.45509	17.8568	1.7108	2.79987	5e-05	0.00328529	GAMO_00019406	STEAP4_Metalloreductase STEAP4_Homo sapiens	Q687X5	steap4
XLOC_035537	XLOC_035537	GAMO_00044850	LG09:8644260-8676648	8.53007	17.7806	1.05968	2.04365	0.00065	0.0289288	GAMO_00044850	tgl2_Protein-glutamine gamma-glutamyltransferase 2_Pagrus major	Q0II16	tgm5
XLOC_018110	XLOC_018110	GAMO_00002345	LG04:21306932-21332044	4.25154	16.6479	1.96928	3.66348	5e-05	0.00328529	GAMO_00002345	C7_Complement component C7_Sus scrofa	A8K2T4	c7
XLOC_049618	XLOC_049618	GAMO_00039380,GAMO_00039382	LG13:19461533-19510020	3.82449	16.3076	2.0922	2.33071	5e-05	0.00328529	GAMO_00039380	Gpr84_G-protein coupled receptor 84_Mus musculus	Q9NQS5	gpr84
XLOC_022208	XLOC_022208	GAMO_00055544	LG05:16103044-16105021	6.60829	15.3911	1.21975	2.25193	0.0001	0.00597996	GAMO_00055544	id3-b_DNA-binding protein inhibitor ID-3-B_Xenopus laevis	Q53T66	id2
XLOC_077462	XLOC_077462	GAMO_00070150	LG22:1994833-2006479	7.69577	15.355	0.996575	2.10978	0.0002	0.0108339	GAMO_00070150	TRIB2_Tribbles homolog 2_Homo sapiens	Q96RU8	trib1
XLOC_081647	XLOC_081647	GAMO_00063345	LG23:22349736-22361719	4.16817	15.3228	1.87819	3.78626	5e-05	0.00328529	GAMO_00063345	rdh10a_Retinol dehydrogenase 10-A_Danio rerio	A0A024R7X6	rdh10
XLOC_024962	XLOC_024962	GAMO_00041515	LG06:8299602-8301923	5.48103	15.0756	1.4597	2.78093	5e-05	0.00328529	GAMO_00041515	NA	A0A024RD56	tjap1
XLOC_041882	XLOC_041882	GAMO_00020161,GAMO_00020162,GAMO_00020164	LG11:7002716-7036326	5.444	14.8519	1.44791	2.29109	5e-05	0.00328529	GAMO_00020162	BCL3_B-cell lymphoma 3 protein_Homo sapiens	H7C0A2	bcl3
XLOC_010173	XLOC_010173	GAMO_00057268	LG02:2074273-2077625	2.17113	14.6548	2.75486	4.38552	5e-05	0.00328529	GAMO_00057268	Socs1_Suppressor of cytokine signaling 1_Mus musculus	Q4JHT5	socs1
XLOC_044051	XLOC_044051	GAMO_00020855	LG11:12736157-12772799	4.56474	14.1395	1.63113	2.09135	0.0003	0.0151461	GAMO_00020855	spire1_Protein spire homolog 1_Danio rerio	Q08AE8-2	spire1
XLOC_064797	XLOC_064797	GAMO_00064422	LG18:7947342-7972780	4.32249	13.9623	1.6916	2.02587	0.0006	0.0273126	GAMO_00064422	med24_Mediator of RNA polymerase II transcription subunit 24_Danio rerio	O75448	med24
XLOC_041120	XLOC_041120	-	LG10:20960565-20962257	4.57237	13.8381	1.59763	2.45266	5e-05	0.00328529
XLOC_039954	XLOC_039954	GAMO_00047368	LG10:1368740-1412818	6.23861	13.7123	1.13618	2.22494	0.00025	0.013002	GAMO_00047368	Tbc1d2_TBC1 domain family member 2A_Rattus norvegicus	Q9BYX2	tbc1d2
XLOC_027984	XLOC_027984	GAMO_00004993,GAMO_00004995	LG07:6976808-7053700	6.44278	13.6503	1.08317	2.0777	0.00085	0.0357381	GAMO_00004993	nr3c1_Glucocorticoid receptor_Paralichthys olivaceus	P04150-12	nr3c1
XLOC_059398	XLOC_059398	GAMO_00010780	LG16:23579677-23590841	5.6953	13.0044	1.19115	2.22874	0.00015	0.00849282	GAMO_00010780	SUSD6_Sushi domain-containing protein 6_Homo sapiens	Q92537	susd6
XLOC_057963	XLOC_057963	GAMO_00036608	LG15:23704431-23706602	5.93203	12.1156	1.03027	1.98296	0.00095	0.0390429	GAMO_00036608	Bag2_BAG family molecular chaperone regulator 2_Mus musculus	O95816	bag2
XLOC_046184	XLOC_046184	GAMO_00029144,GAMO_00029152	LG12:18876348-18978105	4.35184	11.4454	1.39507	2.97171	5e-05	0.00328529	GAMO_00029144	PDE4B_cAMP-specific 3'%2C5'-cyclic phosphodiesterase 4B_Homo sapiens	E9PMG3	pde4b
XLOC_011722	XLOC_011722	GAMO_00057087,GAMO_00057088	LG02:934508-944482	1.01388	11.3663	3.48679	5.44177	5e-05	0.00328529	GAMO_00057087	NA	A0A087WSV0	bcl2l12
XLOC_031056	XLOC_031056	GAMO_00007477	LG07:26611062-26648769	2.02487	11.2189	2.47003	3.90592	5e-05	0.00328529	GAMO_00007477	NA	Q96P48-4	arap1
XLOC_009233	XLOC_009233	GAMO_00025406	LG01:18413161-18418927	3.95243	10.5706	1.41925	2.88244	5e-05	0.00328529	GAMO_00025406	Dtx3_Probable E3 ubiquitin-protein ligase DTX3_Mus musculus	Q8N9I9-2	dtx3
XLOC_076298	XLOC_076298	GAMO_00070607	LG22:5414171-5450061	3.74504	9.69135	1.37172	2.13455	0.00065	0.0289288	GAMO_00070607	NA
XLOC_034502	XLOC_034502	GAMO_00033026,GAMO_00033027	LG08:20221270-20254653	4.04029	8.85785	1.1325	2.37304	0.0001	0.00597996	GAMO_00033027	ARHGAP21_Rho GTPase-activating protein 21_Homo sapiens	J3JSM9	arhgap21
XLOC_015373	XLOC_015373	GAMO_00012503,GAMO_00012504,GAMO_00012505,GAMO_00012506	LG03:6212400-6217375	1.21228	8.53324	2.81538	2.8996	5e-05	0.00328529	GAMO_00012503	Nefh_Neurofilament heavy polypeptide_Rattus norvegicus	D6RD44	tceal4
XLOC_042214	XLOC_042214	GAMO_00020855	LG11:12736157-12772799	2.13371	7.01907	1.71792	2.87526	5e-05	0.00328529	GAMO_00020855	spire1_Protein spire homolog 1_Danio rerio	Q08AE8-2	spire1
XLOC_003373	XLOC_003373	GAMO_00082309	GmG20150304_scaffold_6769:1-2951	2.23723	6.92656	1.63043	2.83046	5e-05	0.00328529	GAMO_00082309	Gpr84_G-protein coupled receptor 84_Mus musculus	Q9NQS5	gpr84
XLOC_074477	XLOC_074477	GAMO_00066884	LG21:1571899-1575757	2.09539	6.69496	1.67586	1.94695	0.0008	0.0340165	GAMO_00066884	HCAR2_Hydroxycarboxylic acid receptor 2_Homo sapiens	Q8TDS4	hcar2
XLOC_003780	XLOC_003780	GAMO_00081876	GmG20150304_scaffold_7344:4597-6280	2.14336	5.62486	1.39194	2.22019	0.0002	0.0108339	GAMO_00081876	Heat shock 70 kDa protein 1_Oryzias latipes	Q96IS6	hspa8
XLOC_029114	XLOC_029114	GAMO_00007474	LG07:26598527-26607639	1.60042	5.43314	1.76334	2.9418	5e-05	0.00328529	GAMO_00007474	Apbb3_Amyloid beta A4 precursor protein-binding family B member 3_Mus musculus	Q54A46	fe65l2
XLOC_038767	XLOC_038767	GAMO_00048072	LG10:7822665-7853990	1.62523	4.91536	1.59665	2.86102	5e-05	0.00328529	GAMO_00048072	F8_Coagulation factor VIII_Homo sapiens	A8KA37	f8
XLOC_020920	XLOC_020920	GAMO_00003950	LG04:32519353-32530388	1.59647	3.63466	1.18693	1.98521	0.00065	0.0289288	GAMO_00003950	TLR2-1_Toll-like receptor 2 type-1_Gallus gallus	D1CS93	tlr6	*TLR25
XLOC_046000	XLOC_046000	GAMO_00028754	LG12:13604826-13607905	0.621286	3.5417	2.51111	3.60591	5e-05	0.00328529	GAMO_00028754	CYR61_Protein CYR61_Gallus gallus	Q6FI18	cyr61
XLOC_018335	XLOC_018335	GAMO_00002808,GAMO_00002809	LG04:25194750-25216833	1.40312	3.39086	1.27301	1.74656	0.00105	0.0420962	GAMO_00002809	Csgalnact1_Chondroitin sulfate N-acetylgalactosaminyltransferase 1_Mus musculus	Q8TDX6	csgalnact1
XLOC_081786	XLOC_081786	-	LG23:19041332-19043109	0.996406	3.0551	1.61641	2.34356	0.00035	0.0172079
XLOC_007540	XLOC_007540	GAMO_00025617,GAMO_00025619,GAMO_00025621	LG01:20047911-20070723	1.28024	2.96351	1.21089	1.66339	0.0003	0.0151461	GAMO_00025617	rimklb_Beta-citrylglutamate synthase B_Danio rerio	Q8IXN7	rimkla
XLOC_065891	XLOC_065891	GAMO_00063576	LG18:1010721-1037147	1.12644	2.90607	1.36729	2.31412	0.0002	0.0108339	GAMO_00063576	NA	NA
XLOC_071934	XLOC_071934	GAMO_00051442	LG20:9672598-9688083	1.22834	2.67127	1.12082	1.95947	0.001	0.0404727	GAMO_00051442	RFTN2_Raftlin-2_Homo sapiens	Q52LD8	rftn2
XLOC_025083	XLOC_025083	GAMO_00041769	LG06:10972450-10976126	0.47859	2.44262	2.35157	3.40679	5e-05	0.00328529	GAMO_00041769	PTGER4_Prostaglandin E2 receptor EP4 subtype_Homo sapiens	P35408	ptger4
XLOC_002387	XLOC_002387	GAMO_00081830	GmG20150304_scaffold_5187:197-6469	0.51507	2.32119	2.17203	1.93077	0.00115	0.0451142	GAMO_00081830	NA	A6NNB3	ifitm5
XLOC_006000	XLOC_006000	GAMO_00080601	GmG20150304_scaffold_9613:10955-15557	0.647187	2.18639	1.7563	2.4331	5e-05	0.00328529	GAMO_00080601	NA	J3QLA8	sept4
XLOC_050417	XLOC_050417	-	LG13:6282819-6285024	0.2972	1.93325	2.70152	2.92545	5e-05	0.00328529			IL10_CHICK	il10
XLOC_055830	XLOC_055830	GAMO_00035163	LG15:13294798-13322338	0.319356	1.85436	2.53769	3.59623	5e-05	0.00328529	GAMO_00035163	ADD3_Gamma-adducin_Homo sapiens	Q9UEY8-2	add3
XLOC_004335	XLOC_004335	-	GmG20150304_scaffold_8142:8086-9109	0.459396	1.8262	1.99104	2.30476	0.00025	0.013002
XLOC_008708	XLOC_008708	GAMO_00024293	LG01:9394446-9397477	0.350052	1.6171	2.20777	2.91977	5e-05	0.00328529	GAMO_00024293	Heat shock 70 kDa protein 1_Oryzias latipes	B4E1Q1	hspa8
XLOC_058246	XLOC_058246	-	LG15:13802602-13814989	0.303955	1.57032	2.36913	3.27083	5e-05	0.00328529
XLOC_004904	XLOC_004904	-	GmG20150304_scaffold_9043:347-735	0	1.53924	inf	#NAME?	5e-05	0.00328529
XLOC_045128	XLOC_045128	-	LG11:1285974-1286812	0.293725	1.48469	2.33762	2.22277	0.00125	0.0482372
XLOC_017851	XLOC_017851	GAMO_00001804	LG04:16563803-16572060	0.176043	1.37951	2.97015	4.06996	5e-05	0.00328529	GAMO_00001804	ENC1_Ectoderm-neural cortex protein 1_Homo sapiens	Q53XS2	enc1
XLOC_020128	XLOC_020128	GAMO_00002344	LG04:21295594-21305572	0.267707	1.23368	2.20424	2.74871	5e-05	0.00328529	GAMO_00002344	GHR_Growth hormone receptor_Columba livia	P10912	ghr
XLOC_018236	XLOC_018236	GAMO_00002607	LG04:23403341-23415948	0.325106	1.00242	1.62451	1.96125	0.0008	0.0340165	GAMO_00002607	lmo4.1_LIM domain transcription factor LMO4.1_Xenopus tropicalis	A8K963	lmo4
XLOC_010416	XLOC_010416	GAMO_00057763	LG02:5256057-5290622	0.287699	0.982717	1.77222	2.33591	0.0005	0.0233088	GAMO_00057763	NA	P21453	s1pr1
XLOC_010009	XLOC_010009	-	LG01:20746844-20749617	0.0811464	0.952538	3.55318	3.45737	0.0001	0.00597996
XLOC_000334	XLOC_000334	-	GmG20150304_scaffold_1922:282-594	0	0.93749	inf	#NAME?	5e-05	0.00328529
XLOC_002162	XLOC_002162	-	GmG20150304_scaffold_4821:471-866	0	0.891709	inf	#NAME?	5e-05	0.00328529
XLOC_039551	XLOC_039551	GAMO_00049741	LG10:20604386-20614580	0.062763	0.77053	3.61787	1.93582	0.00015	0.00849282	GAMO_00049741	IL12B_Interleukin-12 subunit beta_Equus caballus	P29460	il12b
XLOC_059191	XLOC_059191	GAMO_00010305	LG16:19865200-19872925	0.130411	0.638522	2.29166	2.77847	5e-05	0.00328529	GAMO_00010305	ucp2_Mitochondrial uncoupling protein 2_Danio rerio	A0A024R5N5	ucp2
XLOC_038446	XLOC_038446	GAMO_00047366	LG10:1336926-1368287	0.239194	0.624943	1.38554	1.96708	0.0009	0.0374215	GAMO_00047366	slc44a1_Choline transporter-like protein 1_Xenopus laevis	A0A024R151	slc44a1
XLOC_034435	XLOC_034435	GAMO_00032862	LG08:18916662-18943771	0.0567212	0.5224	3.2032	2.97507	0.0004	0.0193094	GAMO_00032862	colec12_Collectin-12_Danio rerio	Q5KU26	colec12
XLOC_063828	XLOC_063828	GAMO_00077190	LG17:12781425-12825791	0.0862868	0.501509	2.53906	2.29996	0.0002	0.0108339	GAMO_00077190	Batf_Basic leucine zipper transcriptional factor ATF-like_Rattus norvegicus	Q16520	batf
XLOC_034630	XLOC_034630	GAMO_00033317	LG08:22261068-22266923	0.0957385	0.46655	2.28486	2.0599	0.00065	0.0289288	GAMO_00033317	rpe65a_Retinoid isomerohydrolase_Danio rerio	Q16518	rpe65
XLOC_005270	XLOC_005270	GAMO_00079996	GmG20150304_scaffold_9437:12218-23841	1.31803	0.381033	-1.79039	-1.94971	0.00085	0.0357381	GAMO_00079996	CD209_CD209 antigen_Pongo pygmaeus	M0QYX2	clec4m
XLOC_057984	XLOC_057984	GAMO_00036639	LG15:23923712-23934781	0	0.254226	inf	#NAME?	5e-05	0.00328529	GAMO_00036639	HCRTR2_Orexin receptor type 2_Homo sapiens	Q548Y0	hcrtr2
XLOC_050045	XLOC_050045	-	LG13:24762438-24763397	0.238685	0	#NAME?	#NAME?	0.0013	0.0495381
XLOC_026484	XLOC_026484	GAMO_00041433	LG06:7717484-7717895	0.279215	0	#NAME?	#NAME?	0.0002	0.0108339	GAMO_00041433	Histone H3_Urechis caupo	Q71DI3	hist2h3a
XLOC_025103	XLOC_025103	GAMO_00041810	LG06:11284278-11298106	0.241344	0	#NAME?	#NAME?	0.0007	0.030747	GAMO_00041810	SEMA6A_Semaphorin-6A_Homo sapiens	D6RCR0	sema6a

## Sheet: dsRNA_CTL
Extended data related to Figure 2
Gene-level differential expression analysis output for group dsRNA (polyIC) vs CTL (untreated cod macrophages)
test_id	gene_id	gene	locus	ctl_value	plc_value	log2FC	test_stat	pval	qval	gadMor2_ID	gadMor2_Annotation	UniProt_ID	Gene_names
XLOC_041348	XLOC_041348	GAMO_00050315	LG10:24666848-24668265	398.454	15676.9	5.29808	6.4103	5e-05	0.00328529	GAMO_00050315	NA	P09341	cxcl1
XLOC_000659	XLOC_000659	GAMO_00081954	GmG20150304_scaffold_2433:945-2666	731.152	4444.28	2.60371	3.02303	5e-05	0.00328529	GAMO_00081954	NA	Q5VZ75	ccl19
XLOC_015291	XLOC_015291	GAMO_00012325	LG03:4596101-4597250	1485.42	4265.04	1.52169	2.39019	5e-05	0.00328529	GAMO_00012325	CXCL8_Interleukin-8_Gallus gallus	P80162	cxcl6
XLOC_026160	XLOC_026160	GAMO_00040771	LG06:3344499-3348260	92.5408	2886.65	4.96316	6.42388	5e-05	0.00328529	GAMO_00040771	gatc_Glutamyl-tRNA(Gln amidotransferase subunit C%2C mitochondrial_Salmo salar	H0YIV9	gatc
XLOC_002302	XLOC_002302	GAMO_00080829,GAMO_00080830	GmG20150304_scaffold_5076:50-17398	577.797	2078.79	1.84711	2.23408	0.0003	0.0151461	GAMO_00080829	NA	Q5VZ75	ccl19
XLOC_024515	XLOC_024515	-	LG06:704407-710633	446.55	1988.81	2.15501	2.81975	5e-05	0.00328529			CCL8_HUMAN	ccl8
XLOC_036607	XLOC_036607	GAMO_00047129	LG09:24661817-24689993	83.347	1539.93	4.20759	5.0349	5e-05	0.00328529	GAMO_00047129	BCL2L14_Apoptosis facilitator Bcl-2-like protein 14_Homo sapiens	Q9BZR8	bcl2l14
XLOC_080060	XLOC_080060	GAMO_00062946	LG23:19166220-19206808	328.694	1439.54	2.13079	2.41038	5e-05	0.00328529	GAMO_00062946	NA	Q5VZ75	ccl19
XLOC_003002	XLOC_003002	GAMO_00080894	GmG20150304_scaffold_6213:6052-7352	360.422	1291.47	1.84125	3.48791	5e-05	0.00328529	GAMO_00080894	CXCL8_Interleukin-8_Gallus gallus	P80162	cxcl6
XLOC_000439	XLOC_000439	GAMO_00079949,GAMO_00079950,GAMO_00079951	GmG20150304_scaffold_2109:5764-37766	355.999	965.487	1.43939	2.38777	5e-05	0.00328529	GAMO_00079949	NA	Q8NAF7
XLOC_027107	XLOC_027107	GAMO_00042736,GAMO_00042738	LG06:19372327-19405816	140.771	911.619	2.69508	2.61024	5e-05	0.00328529	GAMO_00042738	il1b_Interleukin-1 beta_Oncorhynchus mykiss	B5BUQ8	il1b
XLOC_024317	XLOC_024317	GAMO_00056629,GAMO_00056631	LG05:21868146-21939073	0.94431	756.233	9.64535	11.1392	5e-05	0.00328529	GAMO_00056631	RARRES3_Retinoic acid receptor responder protein 3_Homo sapiens	Q9UL19	rarres3
XLOC_039086	XLOC_039086	GAMO_00048794	LG10:12371037-12391123	0.500774	716.638	10.4829	3.19494	0.0006	0.0273126	GAMO_00048794	ENDOD1_Endonuclease domain-containing 1 protein_Homo sapiens	O94919	endod1
XLOC_022246	XLOC_022246	GAMO_00055628	LG05:16609793-16638716	29.2033	636.541	4.44605	7.73008	5e-05	0.00328529	GAMO_00055628	Pdcd10_Programmed cell death protein 10_Mus musculus	Q9BUL8	pdcd10
XLOC_038299	XLOC_038299	GAMO_00047129	LG09:24661817-24689993	12.4384	575.653	5.53232	4.48847	5e-05	0.00328529	GAMO_00047129	BCL2L14_Apoptosis facilitator Bcl-2-like protein 14_Homo sapiens	Q9BZR8	bcl2l14
XLOC_025618	XLOC_025618	GAMO_00042867	LG06:20524916-20528037	230.469	503.291	1.12682	2.00161	0.0008	0.0340165	GAMO_00042867	hamp1_Hepcidin-1_Danio rerio	Q6DUY8	hamp
XLOC_080724	XLOC_080724	GAMO_00061372	LG23:7633051-7662136	17.1934	479.974	4.80303	7.81659	5e-05	0.00328529	GAMO_00061372	NA	Q96KP6-3	tnip3
XLOC_012458	XLOC_012458	GAMO_00058626	LG02:12707230-12714765	26.6271	472.511	4.14938	7.68936	5e-05	0.00328529	GAMO_00058626	Dhx58_Probable ATP-dependent RNA helicase DHX58_Mus musculus	B7Z455	lgp2
XLOC_029195	XLOC_029195	GAMO_00007645	LG07:27520880-27577550	1.53169	442.524	8.17449	8.61162	5e-05	0.00328529	GAMO_00007645	NA	NA
XLOC_030780	XLOC_030780	GAMO_00006906	LG07:22390394-22395306	28.241	421.959	3.90124	7.43746	5e-05	0.00328529	GAMO_00006906	IRF2_Interferon regulatory factor 2_Gallus gallus	K4DIA5	irf2
XLOC_012580	XLOC_012580	GAMO_00058883	LG02:14759002-14770655	55.2458	417.093	2.91643	5.03617	5e-05	0.00328529	GAMO_00058883	VCAM1_Vascular cell adhesion protein 1_Canis lupus familiaris	Q96RW7-2	vcam1
XLOC_027373	XLOC_027373	GAMO_00043302	LG06:23119469-23141265	96.7869	390.641	2.01296	3.79672	5e-05	0.00328529	GAMO_00043302	NA	H0YE04	spcs2
XLOC_075066	XLOC_075066	GAMO_00068120	LG21:11408827-11411440	170.457	385.15	1.17601	2.37063	5e-05	0.00328529	GAMO_00068120	Nfkbia_NF-kappa-B inhibitor alpha_Rattus norvegicus	P25963	nfkbia
XLOC_049097	XLOC_049097	GAMO_00038243	LG13:11113426-11196817	43.2401	382.688	3.14573	4.32315	5e-05	0.00328529	GAMO_00038243	Znfx1_NFX1-type zinc finger-containing protein 1_Mus musculus	Q9P2E3	znfx1
XLOC_026158	XLOC_026158	-	LG06:3325563-3333270	9.40204	356.477	5.24469	9.91898	5e-05	0.00328529
XLOC_019676	XLOC_019676	GAMO_00001401,GAMO_00001402	LG04:12639225-12722722	21.17	296.814	3.80947	6.37941	5e-05	0.00328529	GAMO_00001401	Cd200_OX-2 membrane glycoprotein_Rattus norvegicus	U3KQG5	cd200
XLOC_005522	XLOC_005522	GAMO_00081723	GmG20150304_scaffold_9495:1110-7051	45.1865	283.092	2.64731	3.91176	5e-05	0.00328529	GAMO_00081723	NA	O00175	ccl24
XLOC_026159	XLOC_026159	-	LG06:3341875-3344022	5.68919	276.227	5.60149	10.76	5e-05	0.00328529
XLOC_015788	XLOC_015788	GAMO_00013344	LG03:13136321-13146014	56.992	265.642	2.22065	4.37178	5e-05	0.00328529	GAMO_00013344	NA	A1Z2K8	il4r
XLOC_076596	XLOC_076596	GAMO_00071224	LG22:10630708-10634425	72.8595	253.175	1.79695	3.40634	5e-05	0.00328529	GAMO_00071224	MARCKSL1_MARCKS-related protein_Oryctolagus cuniculus	P49006	marcksl1
XLOC_004338	XLOC_004338	GAMO_00082379	GmG20150304_scaffold_8150:80-1276	51.4566	232.754	2.17738	4.08881	5e-05	0.00328529	GAMO_00082379	NA	Q9P2F5	stox2
XLOC_071970	XLOC_071970	GAMO_00051515,GAMO_00051517	LG20:10254463-10269990	19.7028	222.303	3.49605	5.70118	5e-05	0.00328529	GAMO_00051517	RGCC_Regulator of cell cycle RGCC_Homo sapiens	Q9H4X1-2	rgcc
XLOC_041613	XLOC_041613	GAMO_00019589	LG11:3122185-3135257	96.0643	217.001	1.17563	2.21282	0.0005	0.0233088	GAMO_00019589	TUFT1_Tuftelin_Bos taurus	Q9NNX1-3	tuft1
XLOC_040313	XLOC_040313	GAMO_00048093	LG10:7967520-7988325	91.9895	207.042	1.17038	2.21856	0.0001	0.00597996	GAMO_00048093	EHD1_EH domain-containing protein 1_Bos taurus	A0A024R571	ehd1
XLOC_014429	XLOC_014429	GAMO_00014152	LG03:19539675-19551535	7.1459	201.233	4.8156	3.52214	5e-05	0.00328529	GAMO_00014152	NA	A0A0U5J8I0	tnlg5a
XLOC_057055	XLOC_057055	GAMO_00034758	LG15:9599822-9618518	20.1576	198.871	3.30244	4.54358	5e-05	0.00328529	GAMO_00034758	NA	Q5TC84	ogfrl1
XLOC_054797	XLOC_054797	GAMO_00018361	LG14:23599121-23610314	58.974	198.261	1.74925	2.891	5e-05	0.00328529	GAMO_00018361	IL18R1_Interleukin-18 receptor 1_Homo sapiens	B7ZKV7	il18r1
XLOC_034932	XLOC_034932	GAMO_00033967,GAMO_00033968	LG08:26614677-26627823	46.2837	188.738	2.0278	3.7131	5e-05	0.00328529	GAMO_00033968	RGS5_Regulator of G-protein signaling 5_Homo sapiens	A0A024R8X9	rgs5
XLOC_066761	XLOC_066761	GAMO_00065381	LG18:14272712-14327793	4.85636	187.722	5.27258	8.51222	5e-05	0.00328529	GAMO_00065381	NA	K0A7K7	trap1
XLOC_014396	XLOC_014396	GAMO_00014066,GAMO_00014067	LG03:19027648-19070102	26.2516	187.136	2.83361	4.09395	5e-05	0.00328529	GAMO_00014066	Vcam1_Vascular cell adhesion protein 1_Rattus norvegicus	P19320-3	vcam1
XLOC_043756	XLOC_043756	GAMO_00020216	LG11:7368802-7401662	22.1012	179.54	3.02211	3.12642	5e-05	0.00328529	GAMO_00020216	NA	A0A087WYM6	ceacam20
XLOC_027412	XLOC_027412	GAMO_00043382	LG06:23595153-23600853	24.2043	175.894	2.86137	5.55142	5e-05	0.00328529	GAMO_00043382	aste1_Protein asteroid homolog 1_Danio rerio	Q2TB18	aste1
XLOC_012781	XLOC_012781	GAMO_00059289,GAMO_00059291	LG02:17266073-17291557	42.0372	174.927	2.05701	3.60821	5e-05	0.00328529	GAMO_00059289	Cd9_CD9 antigen_Mus musculus	P21926	cd9
XLOC_004394	XLOC_004394	GAMO_00078520,GAMO_00078529	GmG20150304_scaffold_8213:37012-120668	30.723	172.309	2.4876	4.66547	5e-05	0.00328529	GAMO_00078520	NA	Q6ZMZ0	rnf19b
XLOC_055643	XLOC_055643	GAMO_00034757,GAMO_00034759,GAMO_00034760	LG15:9599822-9618518	15.3269	169.682	3.4687	3.04453	5e-05	0.00328529	GAMO_00034759	OGFRL1_Opioid growth factor receptor-like protein 1_Homo sapiens	Q5TC84	ogfrl1
XLOC_010173	XLOC_010173	GAMO_00057268	LG02:2074273-2077625	2.17113	169.671	6.28815	9.98116	5e-05	0.00328529	GAMO_00057268	Socs1_Suppressor of cytokine signaling 1_Mus musculus	Q4JHT5	socs1
XLOC_027296	XLOC_027296	GAMO_00043144	LG06:22210401-22218922	81.9929	169.414	1.04698	2.06379	0.0002	0.0108339	GAMO_00043144	NA	O60768
XLOC_069891	XLOC_069891	GAMO_00075426	LG19:19836695-19993344	21.0873	167.501	2.98972	4.07795	5e-05	0.00328529	GAMO_00075426	NA	Q8N250	tbc1d8
XLOC_030560	XLOC_030560	GAMO_00006472	LG07:18254823-18260658	25.9167	153.691	2.56808	5.29044	5e-05	0.00328529	GAMO_00006472	Crtam_Cytotoxic and regulatory T-cell molecule_Mus musculus	B4DJ19
XLOC_008797	XLOC_008797	GAMO_00024497	LG01:11101824-11128951	4.30188	151.466	5.13788	7.55128	5e-05	0.00328529	GAMO_00024497	Irf4_Interferon regulatory factor 4_Mus musculus	Q13568-5	irf5
XLOC_042534	XLOC_042534	GAMO_00021549	LG11:19159935-19206994	55.7389	150.294	1.43104	2.25552	0.0001	0.00597996	GAMO_00021549	GRB10_Growth factor receptor-bound protein 10_Homo sapiens	Q13322-3
XLOC_012685	XLOC_012685	GAMO_00059088	LG02:16181735-16186603	64.441	150.268	1.22149	1.87817	0.00075	0.0322991	GAMO_00059088	IFI44_Interferon-induced protein 44_Pan troglodytes	Q8TCB0	ifi44
XLOC_043772	XLOC_043772	GAMO_00020248	LG11:7722495-7731601	5.46657	147.76	4.75647	7.14645	5e-05	0.00328529	GAMO_00020248	NA	A0A087WX61	cd83
XLOC_054479	XLOC_054479	GAMO_00017694	LG14:17714752-17721887	68.9731	146.647	1.08824	2.15111	0.0003	0.0151461	GAMO_00017694	EIF4G2_Eukaryotic translation initiation factor 4 gamma 2_Pongo abelii	H0Y3P2	eif4g2
XLOC_079897	XLOC_079897	GAMO_00062630	LG23:17094864-17098976	72.6923	143.407	0.980243	2.14042	0.0004	0.0193094	GAMO_00062630	PSME1_Proteasome activator complex subunit 1_Bos taurus	A0A0K0K1L8	hel-s-129m
XLOC_022490	XLOC_022490	GAMO_00056122	LG05:19020971-19031774	10.4271	142.807	3.77566	7.58772	5e-05	0.00328529	GAMO_00056122	TTC31_Tetratricopeptide repeat protein 31_Homo sapiens	Q86XF2	ttc31
XLOC_052264	XLOC_052264	GAMO_00016610	LG14:6113944-6118440	27.2768	137.814	2.33698	4.90291	5e-05	0.00328529	GAMO_00016610	NR13_Anti-apoptotic protein NR13_Gallus gallus	B4DG83	mcl1
XLOC_069405	XLOC_069405	GAMO_00074384	LG19:12192683-12234236	23.1269	135.74	2.5532	4.86447	5e-05	0.00328529	GAMO_00074384	Usp18_Ubl carboxyl-terminal hydrolase 18_Mus musculus	Q3LFD5	usp41
XLOC_070195	XLOC_070195	GAMO_00050841,GAMO_00050844	LG20:4138488-4201906	21.3597	131.271	2.61959	4.58378	5e-05	0.00328529	GAMO_00050841	PARP14_Poly [ADP-ribose] polymerase 14_Homo sapiens	Q460N5-5	parp14
XLOC_062489	XLOC_062489	GAMO_00076959	LG17:11423382-11431652	48.3387	129.395	1.42053	2.72389	5e-05	0.00328529	GAMO_00076959	EPHA2_Ephrin type-A receptor 2_Macaca fascicularis	P54764-2
XLOC_062859	XLOC_062859	GAMO_00077730	LG17:16702556-16718044	19.7598	128.974	2.70644	5.32598	5e-05	0.00328529	GAMO_00077730	SERPINE1_Plasminogen activator inhibitor 1_Homo sapiens	A0A024QYT5	serpine1
XLOC_015824	XLOC_015824	GAMO_00013416,GAMO_00013418,GAMO_00013421	LG03:13666496-13767578	8.09979	126.235	3.96208	5.50261	5e-05	0.00328529	GAMO_00013416	HERC3_Probable E3 ubiquitin-protein ligase HERC3_Homo sapiens	B4DK41	herc3
XLOC_008528	XLOC_008528	GAMO_00023912	LG01:6822501-6853087	40.4563	123.35	1.60832	2.09994	0.0003	0.0151461	GAMO_00023912	mov10b.2_Putative helicase mov-10-B.2_Danio rerio	Q9HCE1	mov10
XLOC_069342	XLOC_069342	GAMO_00074241,GAMO_00074248	LG19:11361298-11438282	34.3985	121.557	1.82121	3.32396	5e-05	0.00328529	GAMO_00074241	mcm10_Protein MCM10 homolog_Danio rerio	Q7L590	mcm10
XLOC_022647	XLOC_022647	GAMO_00056429	LG05:20718407-20728347	9.75017	120.267	3.62467	6.52476	5e-05	0.00328529	GAMO_00056429	NA	B4DMY2
XLOC_022648	XLOC_022648	GAMO_00056432,GAMO_00056442	LG05:20731294-20843722	7.45344	119.426	4.00207	7.58503	5e-05	0.00328529	GAMO_00056432	NA	Q17RC7	exoc3l4
XLOC_049098	XLOC_049098	GAMO_00038249	LG13:11197244-11207405	15.2739	116.357	2.92941	5.93782	5e-05	0.00328529	GAMO_00038249	Znfx1_NFX1-type zinc finger-containing protein 1_Mus musculus	Q9P2E3	znfx1
XLOC_062490	XLOC_062490	GAMO_00076960,GAMO_00076961	LG17:11431893-11437877	43.2107	115.636	1.42012	2.92203	5e-05	0.00328529	GAMO_00076960	MERTK_Tyrosine-protein kinase Mer_Homo sapiens	A0A087WZQ5	mertk
XLOC_022255	XLOC_022255	GAMO_00055650,GAMO_00055652	LG05:16814925-16840042	1.45968	115.625	6.30766	9.20913	5e-05	0.00328529	GAMO_00055650	EBI3_Interleukin-27 subunit beta_Homo sapiens	Q14213	ebi3
XLOC_005112	XLOC_005112	GAMO_00082053	GmG20150304_scaffold_9327:146-621	27.0409	108.934	2.01024	3.47246	5e-05	0.00328529	GAMO_00082053	NA	B7Z5N9	klhdc8a
XLOC_041566	XLOC_041566	GAMO_00019499	LG11:2416316-2510721	37.4543	107.437	1.52029	2.15233	0.0002	0.0108339	GAMO_00019499	Rnf115_E3 ubiquitin-protein ligase RNF115_Mus musculus	Q9Y4L5	rnf115
XLOC_012901	XLOC_012901	GAMO_00059530	LG02:19033835-19074403	30.257	105.48	1.80164	3.19673	5e-05	0.00328529	GAMO_00059530	RNF213_E3 ubiquitin-protein ligase RNF213_Homo sapiens	Q63HN8	rnf213
XLOC_066297	XLOC_066297	GAMO_00064425	LG18:7947342-7972780	11.6748	105.256	3.17243	4.49624	5e-05	0.00328529	GAMO_00064425	NA	Q76LM9	krtap18.2s
XLOC_041120	XLOC_041120	-	LG10:20960565-20962257	4.57237	103.715	4.50354	7.38161	5e-05	0.00328529
XLOC_072613	XLOC_072613	GAMO_00052862	LG20:21079863-21085632	13.8426	99.7906	2.84979	5.90873	5e-05	0.00328529	GAMO_00052862	Cd101_Immunoglobulin superfamily member 2_Mus musculus	Q93033	cd101
XLOC_049920	XLOC_049920	GAMO_00040000	LG13:22690676-22721654	17.8691	99.6636	2.4796	3.60322	5e-05	0.00328529	GAMO_00040000	Lysozyme g_Cyprinus carpio	Q86SG7	lyg2
XLOC_064232	XLOC_064232	GAMO_00078046,GAMO_00078047	LG17:18270902-18291366	13.618	99.6165	2.87087	4.62755	5e-05	0.00328529	GAMO_00078046	USP2_Ubiquitin carboxyl-terminal hydrolase 2_Gallus gallus	O75604-3
XLOC_001129	XLOC_001129	GAMO_00081443	GmG20150304_scaffold_3130:3855-6201	17.8263	98.7221	2.46936	5.22624	5e-05	0.00328529	GAMO_00081443	IRGC_Interferon-inducible GTPase 5_Homo sapiens	J7NNX4	ifgge
XLOC_061126	XLOC_061126	GAMO_00010724	LG16:23265565-23271652	44.8686	96.8978	1.11076	2.25665	0.00025	0.013002	GAMO_00010724	NA	A0A024R6P3	cdca4
XLOC_073552	XLOC_073552	GAMO_00067968	LG21:10353809-10357358	37.3031	96.3309	1.3687	2.60884	5e-05	0.00328529	GAMO_00067968	PNRC1_Proline-rich nuclear receptor coactivator 1_Homo sapiens	Q49A59	pnrc1
XLOC_025051	XLOC_025051	GAMO_00041703	LG06:10345239-10431060	31.1133	96.1871	1.62831	3.43626	5e-05	0.00328529	GAMO_00041703	GADD45G_Growth arrest and DNA damage-inducible protein GADD45 gamma_Bos taurus	O95257	gadd45g
XLOC_052336	XLOC_052336	GAMO_00016774	LG14:7312816-7328539	39.4355	95.267	1.27248	2.40618	5e-05	0.00328529	GAMO_00016774	RAB8B_Ras-related protein Rab-8B_Homo sapiens	B4DMS1	rab8b
XLOC_028367	XLOC_028367	GAMO_00005790,GAMO_00005791	LG07:12517828-12551271	24.3913	93.8833	1.9445	3.77964	5e-05	0.00328529	GAMO_00005790	Ehbp1_EH domain-binding protein 1_Mus musculus	B5MC86	ehbp1
XLOC_017052	XLOC_017052	GAMO_00000112	LG04:705249-753190	31.9003	93.5649	1.5524	3.17781	5e-05	0.00328529	GAMO_00000112	Rdx_Radixin_Mus musculus	B0YJ88	rdx
XLOC_050374	XLOC_050374	GAMO_00037559	LG13:5579621-5588759	42.1624	91.0463	1.11064	2.30989	0.0001	0.00597996	GAMO_00037559	alas1_5-aminolevulinate synthase%2C nonspecific%2C mitochondrial_Opsanus tau	B4DVA0	alas1
XLOC_006966	XLOC_006966	GAMO_00024442	LG01:10588170-10591388	33.0994	89.6826	1.43802	3.09896	5e-05	0.00328529	GAMO_00024442	Rnf114_E3 ubiquitin-protein ligase RNF114_Mus musculus	B4DLW5
XLOC_072143	XLOC_072143	GAMO_00051852	LG20:13785369-13844115	28.9709	89.4934	1.62718	2.27729	0.00025	0.013002	GAMO_00051852	NMI_N-myc-interactor_Bos taurus	A8K683	nmi
XLOC_016983	XLOC_016983	-	LG03:23253703-23253925	4.12215	88.7657	4.42853	6.27499	5e-05	0.00328529			NBEA_MOUSE	nbea
XLOC_071058	XLOC_071058	GAMO_00052733	LG20:20287639-20305701	16.5799	88.6101	2.41804	4.19796	5e-05	0.00328529	GAMO_00052733	scrn3_Secernin-3_Danio rerio	Q0VDG4	scrn3
XLOC_022752	XLOC_022752	GAMO_00056672,GAMO_00056674	LG05:22134423-22146618	18.9419	88.3983	2.22244	3.41009	5e-05	0.00328529	GAMO_00056672	TNFAIP2_Tumor necrosis factor alpha-induced protein 2_Homo sapiens	Q03169	tnfaip2
XLOC_012512	XLOC_012512	GAMO_00058738	LG02:13543442-13547150	45.8591	88.3567	0.946133	2.01014	0.00065	0.0289288	GAMO_00058738	BAX_Apoptosis regulator BAX_Bos taurus	Q07812	bax
XLOC_055512	XLOC_055512	GAMO_00034470	LG15:7110225-7127237	44.1139	88.0027	0.996314	1.95373	0.00075	0.0322991	GAMO_00034470	Tnfaip3_Tumor necrosis factor alpha-induced protein 3_Mus musculus	D3TTY8	tnfaip3
XLOC_059831	XLOC_059831	GAMO_00011697,GAMO_00011699	LG16:29427086-29466924	20.596	86.0269	2.06242	2.98709	5e-05	0.00328529	GAMO_00011697	RELB_Transcription factor RelB_Homo sapiens	A8K3H9	relb
XLOC_018165	XLOC_018165	GAMO_00002458	LG04:22310529-22354492	25.951	85.6461	1.72259	2.11343	0.001	0.0404727	GAMO_00002458	Traf2_TNF receptor-associated factor 2_Mus musculus	Q12933-4	traf2
XLOC_055319	XLOC_055319	GAMO_00034053	LG15:1406934-1409846	1.68062	84.8444	5.65775	9.26613	5e-05	0.00328529	GAMO_00034053	Circumsporozoite protein_Plasmodium knowlesi_strain nuri	Q6ZQP0
XLOC_012569	XLOC_012569	GAMO_00058847	LG02:14507756-14545376	40.5005	84.0761	1.05376	2.07258	0.00055	0.0252707	GAMO_00058847	rhbdf1_Inactive rhomboid protein 1_Danio rerio	Q96CC6	rhbdf1
XLOC_004750	XLOC_004750	GAMO_00080662	GmG20150304_scaffold_8753:896-17633	38.6204	82.4237	1.0937	1.99077	0.00025	0.013002	GAMO_00080662	Tymp_Thymidine phosphorylase_Mus musculus	C9JGI3	tymp
XLOC_043380	XLOC_043380	GAMO_00019419,GAMO_00019421	LG11:1615744-1645987	11.146	82.1481	2.8817	5.21595	5e-05	0.00328529	GAMO_00019421	STEAP4_Metalloreductase STEAP4_Homo sapiens	Q687X5	steap4
XLOC_036069	XLOC_036069	GAMO_00046008	LG09:16547539-16553544	23.4636	80.25	1.77408	2.51796	5e-05	0.00328529	GAMO_00046008	polC_DNA polymerase III PolC-type_Caldanaerobacter subterraneus subsp. tengcongensis_strain DSM 15242 / JCM 11007 / NBRC 100824 / MB4	P29590	pml
XLOC_077997	XLOC_077997	GAMO_00071254	LG22:10838532-10867534	27.4104	79.8444	1.54247	2.63108	5e-05	0.00328529	GAMO_00071254	rnf19b_E3 ubiquitin-protein ligase RNF19B_Danio rerio	Q6ZMZ0	rnf19b
XLOC_028679	XLOC_028679	GAMO_00006508	LG07:18545920-18625762	39.1277	79.0542	1.01465	2.06034	0.00035	0.0172079	GAMO_00006508	alcam_CD166 antigen homolog_Carassius auratus	B3KNN9	alcam
XLOC_040788	XLOC_040788	GAMO_00049080	LG10:15277225-15280657	19.9611	75.9935	1.92869	3.908	5e-05	0.00328529	GAMO_00049080	HBEGF_Proheparin-binding EGF-like growth factor_Gallus gallus	Q53H93	hbegf
XLOC_054783	XLOC_054783	GAMO_00018324	LG14:23388077-23441312	20.66	75.5932	1.87142	3.80443	5e-05	0.00328529	GAMO_00018324	PLA2R1_Secretory phospholipase A2 receptor_Oryctolagus cuniculus	Q59H44	cd205
XLOC_009460	XLOC_009460	GAMO_00025892	LG01:22019240-22090932	38.6601	75.415	0.964006	2.02611	0.0005	0.0233088	GAMO_00025892	PIM1_Serine/threonine-protein kinase pim-1_Felis catus	A0A024RD25	pim1
XLOC_070114	XLOC_070114	GAMO_00050649,GAMO_00050650,GAMO_00050651,GAMO_00050653	LG20:2116048-2169751	10.5896	74.8279	2.82092	3.17293	5e-05	0.00328529	GAMO_00050650	SACS_Sacsin_Homo sapiens	H0Y6M8	sacs
XLOC_073160	XLOC_073160	GAMO_00067208	LG21:4325488-4345813	10.2191	74.4312	2.86464	5.91585	5e-05	0.00328529	GAMO_00067208	TAGAP_T-cell activation Rho GTPase-activating protein_Homo sapiens	Q8N103	tagap
XLOC_074091	XLOC_074091	GAMO_00069169	LG21:18877899-18883093	22.9923	73.958	1.68556	3.54971	5e-05	0.00328529	GAMO_00069169	MARCKS_Myristoylated alanine-rich C-kinase substrate_Gallus gallus	Q6NVI1	marcks
XLOC_075488	XLOC_075488	GAMO_00068985,GAMO_00068988	LG21:17787567-17809794	2.98214	73.9026	4.63121	8.54853	5e-05	0.00328529	GAMO_00068985	NA	Q8TAB3-3	pcdh19
XLOC_000462	XLOC_000462	GAMO_00081709	GmG20150304_scaffold_2151:0-7672	10.8886	71.6099	2.71734	5.5497	5e-05	0.00328529	GAMO_00081709	mov10b.1_Putative helicase mov-10-B.1_Danio rerio	Q9HCE1-2	mov10
XLOC_021981	XLOC_021981	GAMO_00055078	LG05:12593301-12653643	4.26105	70.198	4.04215	5.24961	5e-05	0.00328529	GAMO_00055078	Cmpk2_UMP-CMP kinase 2%2C mitochondrial_Mus musculus	Q5EBM0-4	cmpk2
XLOC_018684	XLOC_018684	GAMO_00003580,GAMO_00003581,GAMO_00003591	LG04:29864391-29943950	5.28044	70.0615	3.72989	4.64812	5e-05	0.00328529	GAMO_00003580	PARP12_Poly [ADP-ribose] polymerase 12_Homo sapiens	A4D1T0	zc3hdc1
XLOC_012370	XLOC_012370	GAMO_00058449	LG02:11167971-11171125	0.692045	69.9276	6.65885	8.40911	5e-05	0.00328529	GAMO_00058449	ifna3_Interferon a3_Oncorhynchus mykiss		ifna
XLOC_038268	XLOC_038268	GAMO_00047071,GAMO_00047073	LG09:24177066-24219947	7.96071	69.339	3.1227	5.99171	5e-05	0.00328529	GAMO_00047071	ARSA_Arylsulfatase A_Bos taurus			*joint neighbouring with ripk3)calcium ion binding and arylsulfatase activity
XLOC_048886	XLOC_048886	GAMO_00037818	LG13:7631230-7634493	18.7319	67.6147	1.85184	3.78858	5e-05	0.00328529	GAMO_00037818	Ogfr_Opioid growth factor receptor_Mus musculus	A0A087X028	ogfr
XLOC_005803	XLOC_005803	-	GmG20150304_scaffold_9551:24277-24654	33.8791	67.3408	0.991085	2.02952	0.00025	0.013002			CCNE2_HUMAN	ccne2
XLOC_041521	XLOC_041521	GAMO_00019396	LG11:1289569-1290693	8.33259	67.1907	3.01142	5.29582	5e-05	0.00328529	GAMO_00019396	STEAP4_Metalloreductase STEAP4_Homo sapiens	Q687X5-2	steap4
XLOC_016329	XLOC_016329	GAMO_00014453,GAMO_00014455,GAMO_00014457	LG03:21489975-21589534	1.94583	65.4758	5.0725	5.74095	5e-05	0.00328529	GAMO_00014453	RIN2_Ras and Rab interactor 2_Homo sapiens	E7EPJ1	rin2
XLOC_012684	XLOC_012684	GAMO_00059086	LG02:16151252-16170484	21.1432	65.2554	1.6259	3.14931	5e-05	0.00328529	GAMO_00059086	Ifi44_Interferon-induced protein 44_Mus musculus	Q8TCB0	ifi44
XLOC_046213	XLOC_046213	GAMO_00029214	LG12:19380096-19398735	25.7813	64.989	1.33387	2.6146	5e-05	0.00328529	GAMO_00029214	MOB3C_MOB kinase activator 3C_Bos taurus	B5BU64	mknk1
XLOC_008752	XLOC_008752	GAMO_00024405	LG01:10223657-10243329	20.4694	64.1247	1.64741	3.39522	5e-05	0.00328529	GAMO_00024405	Uckl1_Uridine-cytidine kinase-like 1_Mus musculus	Q9NWZ5-4	uckl1
XLOC_007116	XLOC_007116	GAMO_00024744	LG01:13132213-13136343	15.5735	62.9376	2.01482	3.59379	5e-05	0.00328529	GAMO_00024744	CD40_Tumor necrosis factor receptor superfamily member 5_Canis lupus familiaris	H0YE23	cd40
XLOC_026045	XLOC_026045	GAMO_00040541	LG06:541824-554205	18.1768	62.1256	1.77309	3.6661	5e-05	0.00328529	GAMO_00040541	rasgef1ba_Ras-GEF domain-containing family member 1B-A_Danio rerio	Q0VAM2-3	rasgef1b
XLOC_070888	XLOC_070888	GAMO_00052389	LG20:18078907-18086278	27.7182	62.0388	1.16234	2.49254	5e-05	0.00328529	GAMO_00052389	ARL5A_ADP-ribosylation factor-like protein 5A_Bos taurus	Q9Y689	arl5a
XLOC_047055	XLOC_047055	GAMO_00027575	LG12:5662773-5671991	22.4464	59.9797	1.41799	2.99718	5e-05	0.00328529	GAMO_00027575	PLCXD1_PI-PLC X domain-containing protein 1_Homo sapiens	Q9NUJ7	plcxd1
XLOC_020760	XLOC_020760	GAMO_00003628,GAMO_00003638	LG04:30169729-30249152	9.74851	59.3508	2.60601	3.89661	5e-05	0.00328529	GAMO_00003628	Zc3hav1_Zinc finger CCCH-type antiviral protein 1_Rattus norvegicus	A4D1T0	zc3hdc1
XLOC_046944	XLOC_046944	GAMO_00027351,GAMO_00027352	LG12:4068426-4090354	12.7383	58.9141	2.20944	4.46746	5e-05	0.00328529	GAMO_00027352	IFI44L_Interferon-induced protein 44-like_Homo sapiens	B4DDY4	ifi44l
XLOC_014940	XLOC_014940	GAMO_00015247	LG03:27259627-27261829	20.394	58.305	1.51548	3.24018	5e-05	0.00328529	GAMO_00015247	junb_Transcription factor jun-B_Cyprinus carpio	Q5U079	junb
XLOC_047002	XLOC_047002	GAMO_00027463	LG12:4924747-4933973	20.821	58.0243	1.47862	3.00359	5e-05	0.00328529	GAMO_00027463	CYLD_Ubiquitin carboxyl-terminal hydrolase CYLD_Homo sapiens	A0A024R6Q9	cyld
XLOC_078575	XLOC_078575	GAMO_00072418	LG22:19044624-19050270	27.0251	57.9163	1.09967	2.27316	0.0001	0.00597996	GAMO_00072418	NA	A0A0B4J1T7	ly6g6e
XLOC_043853	XLOC_043853	GAMO_00020402	LG11:9266796-9276757	17.9989	57.8388	1.68413	3.65931	5e-05	0.00328529	GAMO_00020402	TAP1_Antigen peptide transporter 1_Gorilla gorilla gorilla	Q6QWC0	tap1
XLOC_066517	XLOC_066517	GAMO_00064889	LG18:10950504-11000764	7.58337	57.7892	2.92989	5.69459	5e-05	0.00328529	GAMO_00064889	Dip2a_Disco-interacting protein 2 homolog A_Mus musculus	Q14689	dip2a
XLOC_045584	XLOC_045584	GAMO_00027846,GAMO_00027847,GAMO_00027849,GAMO_00027850	LG12:8050221-8072622	10.3548	57.6151	2.47615	3.62518	5e-05	0.00328529	GAMO_00027846	NA	Q9HBE5	il21r
XLOC_041861	XLOC_041861	GAMO_00020111	LG11:6675602-6693543	19.5548	57.4581	1.55499	3.35259	5e-05	0.00328529	GAMO_00020111	CXCR3_C-X-C chemokine receptor type 3_Capra hircus	Q53PC4	il8rb
XLOC_078397	XLOC_078397	GAMO_00072057	LG22:16874574-16882710	20.299	55.6539	1.45507	2.94544	5e-05	0.00328529	GAMO_00072057	Sgk1_Serine/threonine-protein kinase Sgk1_Mus musculus	O00141	sgk1
XLOC_051587	XLOC_051587	GAMO_00040123	LG13:23755581-23815394	11.5187	55.6447	2.27227	4.77699	5e-05	0.00328529	GAMO_00040123	Sdc4_Syndecan-4_Rattus norvegicus	B4E1S6	sdc4
XLOC_038767	XLOC_038767	GAMO_00048072	LG10:7822665-7853990	1.62523	55.3915	5.09095	8.51929	5e-05	0.00328529	GAMO_00048072	F8_Coagulation factor VIII_Homo sapiens	A8KA37	f8
XLOC_004626	XLOC_004626	GAMO_00080736	GmG20150304_scaffold_8533:2492-4149	17.1308	55.3307	1.69149	2.19286	0.00025	0.013002	GAMO_00080736	PLA2G16_HRAS-like suppressor 3_Homo sapiens	A0A024R561	hrasls3
XLOC_021690	XLOC_021690	GAMO_00054504	LG05:9441799-9456024	16.6423	54.9579	1.72347	3.38275	5e-05	0.00328529	GAMO_00054504	Bmf_Bcl-2-modifying factor_Mus musculus	Q96LC9-2	bmf
XLOC_002893	XLOC_002893	GAMO_00080411	GmG20150304_scaffold_6027:3533-23522	4.50026	54.4728	3.59745	6.95358	5e-05	0.00328529	GAMO_00080411	Irgc_Interferon-inducible GTPase 5_Rattus norvegicus	J7NNX4	ifgge
XLOC_026148	XLOC_026148	GAMO_00040746	LG06:2949144-2952453	16.295	54.2685	1.73569	3.73538	5e-05	0.00328529	GAMO_00040746	XBP1_X-box-binding protein 1_Bos taurus	A8K823	xbp1
XLOC_073499	XLOC_073499	GAMO_00067877	LG21:9496289-9501979	23.4614	53.7759	1.19667	1.92371	0.0012	0.0465609	GAMO_00067877	NA	NA
XLOC_001360	XLOC_001360	GAMO_00082592	GmG20150304_scaffold_3535:74-1871	20.2667	52.1706	1.36412	2.70203	5e-05	0.00328529	GAMO_00082592	pycard_Apoptosis-associated speck-like protein containing a CARD_Danio rerio	Q9ULZ3-3	pycard	ASC
XLOC_077166	XLOC_077166	GAMO_00072518	LG22:19597466-19605937	21.808	51.9076	1.25109	2.41094	5e-05	0.00328529	GAMO_00072518	Tapbp_Tapasin_Mus musculus	O15533	tapbp
XLOC_000369	XLOC_000369	GAMO_00080289	GmG20150304_scaffold_1980:745-13202	19.3466	51.8017	1.42092	3.03808	5e-05	0.00328529	GAMO_00080289	TMPRSS6_Transmembrane protease serine 6_Homo sapiens	X6REP5	tmprss6
XLOC_038620	XLOC_038620	GAMO_00047719,GAMO_00047722	LG10:5020435-5031962	10.2613	51.4562	2.32614	4.59148	5e-05	0.00328529	GAMO_00047719	IRF2_Interferon regulatory factor 2_Homo sapiens	P14316	irf2
XLOC_015256	XLOC_015256	GAMO_00012256	LG03:3529002-3534965	10.4145	51.3881	2.30284	4.98339	5e-05	0.00328529	GAMO_00012256	Dctd_Deoxycytidylate deaminase_Rattus norvegicus	P32321	dctd
XLOC_032645	XLOC_032645	GAMO_00032854,GAMO_00032855	LG08:18846364-18879769	104.729	48.8691	-1.09967	-1.93821	0.0013	0.0495381	GAMO_00032854	MRC1_Macrophage mannose receptor 1_Homo sapiens	B9EJA8	mrc1l1
XLOC_062434	XLOC_062434	GAMO_00076839	LG17:10740504-10780291	5.53352	48.8644	3.14251	2.44345	0.00095	0.0390429	GAMO_00076839	TRIM25_E3 ubiquitin/ISG15 ligase TRIM25_Homo sapiens	Q14258	trim25
XLOC_023741	XLOC_023741	GAMO_00055298	LG05:14151579-14162393	5.93645	48.8201	3.0398	6.25457	5e-05	0.00328529	GAMO_00055298	ATG9A_Autophagy-related protein 9A_Pongo abelii	B3KPP7	atg9a
XLOC_057915	XLOC_057915	GAMO_00036482	LG15:22783907-22816060	21.5798	48.6721	1.17341	2.45381	5e-05	0.00328529	GAMO_00036482	psme4a_Proteasome activator complex subunit 4A_Danio rerio	Q14997	psme4
XLOC_002374	XLOC_002374	GAMO_00080857	GmG20150304_scaffold_5173:10482-14381	2.21019	48.6358	4.45978	6.64035	5e-05	0.00328529	GAMO_00080857	NA	Q6NUN0	acsm5
XLOC_007253	XLOC_007253	GAMO_00025062	LG01:15788835-15795308	17.793	48.629	1.45051	1.99031	0.00055	0.0252707	GAMO_00025062	RND1_Rho-related GTP-binding protein Rho6_Homo sapiens	Q92730	rnd1
XLOC_079801	XLOC_079801	GAMO_00062454	LG23:15813443-15847069	19.1905	48.2083	1.32889	2.75534	5e-05	0.00328529	GAMO_00062454	frrs1_Putative ferric-chelate reductase 1_Xenopus laevis	Q6ZNA5	frrs1
XLOC_011854	XLOC_011854	GAMO_00057346,GAMO_00057356	LG02:2675982-2738636	5.83361	47.7658	3.03352	3.7345	5e-05	0.00328529	GAMO_00057346	NA	Q9Y6F1	parp3
XLOC_032863	XLOC_032863	GAMO_00033270	LG08:22004024-22006979	88.6229	47.6414	-0.895463	-1.88618	0.0009	0.0374215	GAMO_00033270	Snai2_Zinc finger protein SNAI2_Mus musculus	O43623	snai2
XLOC_078131	XLOC_078131	GAMO_00071513	LG22:12819249-12824556	12.3476	47.1653	1.9335	4.11169	5e-05	0.00328529	GAMO_00071513	CITED3_Cbp/p300-interacting transactivator 3_Gallus gallus	Q99967-2	cited2
XLOC_044031	XLOC_044031	GAMO_00020782	LG11:12104729-12162971	18.1446	46.9735	1.37231	2.55046	5e-05	0.00328529	GAMO_00020782	SPAG1_Sperm-associated antigen 1_Homo sapiens	A0A024R9D8	spag1
XLOC_053579	XLOC_053579	GAMO_00015889,GAMO_00015892,GAMO_00015894,GAMO_00015895,GAMO_00015896,GAMO_00015901	LG14:1428712-1485592	21.4811	46.8468	1.12488	1.68627	0.00015	0.00849282	GAMO_00015889	furin_Furin-1_Xenopus laevis	A0A024RC70	furin
XLOC_049096	XLOC_049096	GAMO_00038241	LG13:11104324-11112780	12.4622	46.6074	1.903	3.78904	5e-05	0.00328529	GAMO_00038241	rbck1_RanBP-type and C3HC4-type zinc finger-containing protein 1_Danio rerio	A6PVK0	rbck1
XLOC_001947	XLOC_001947	GAMO_00082252	GmG20150304_scaffold_4443:5-3273	11.4392	46.1191	2.01137	4.1867	5e-05	0.00328529	GAMO_00082252	GIMAP7_GTPase IMAP family member 7_Homo sapiens	A0A090N7X0	himap4
XLOC_034175	XLOC_034175	GAMO_00032361	LG08:15421242-15435116	23.4791	46.0226	0.970966	2.01292	0.0005	0.0233088	GAMO_00032361	CCNY_Cyclin-Y_Homo sapiens	Q8ND76	ccny
XLOC_013643	XLOC_013643	GAMO_00012444	LG03:5704856-5717560	11.5701	45.3191	1.96972	3.9282	5e-05	0.00328529	GAMO_00012444	CD276_CD276 antigen_Homo sapiens	H0YL10	cd276
XLOC_081577	XLOC_081577	GAMO_00063225	LG23:21542265-21560924	14.2482	44.6964	1.64937	2.38588	5e-05	0.00328529	GAMO_00063225	EMC9_ER membrane protein complex subunit 9_Homo sapiens	Q6UJX3	emc9
XLOC_054200	XLOC_054200	GAMO_00017149,GAMO_00017151,GAMO_00017152	LG14:10353916-10391555	8.10001	43.8477	2.43651	2.45898	5e-05	0.00328529	GAMO_00017149	Znf710_Zinc finger protein 710_Mus musculus	Q8N1W2	znf710
XLOC_051841	XLOC_051841	GAMO_00015726	LG14:347523-363581	16.7323	43.6635	1.3838	2.834	5e-05	0.00328529	GAMO_00015726	MORC3_MORC family CW-type zinc finger protein 3_Homo sapiens	B4DHJ4	morc3
XLOC_023651	XLOC_023651	GAMO_00055074	LG05:12593301-12653643	1.12752	43.6459	5.27463	7.45713	5e-05	0.00328529	GAMO_00055074	rnf144aa_Probable E3 ubiquitin-protein ligase RNF144A-A_Danio rerio	B4DT76	rsad2
XLOC_067962	XLOC_067962	GAMO_00073950	LG19:9248752-9258595	9.68931	43.4631	2.16533	4.23571	5e-05	0.00328529	GAMO_00073950	TMEM150C_Transmembrane protein 150C_Bos taurus	B9EJG8	tmem150c
XLOC_036024	XLOC_036024	GAMO_00045913	LG09:15953347-15963619	4.57725	43.3857	3.24467	6.47524	5e-05	0.00328529	GAMO_00045913	Irf7_Interferon regulatory factor 7_Mus musculus	Q14653	irf3	master regulator of type I IFN induction
XLOC_051285	XLOC_051285	GAMO_00039462,GAMO_00039464	LG13:19851378-19865069	6.97914	42.8454	2.61802	5.4201	5e-05	0.00328529	GAMO_00039464	BHLHE40_Class E basic helix-loop-helix protein 40_Ovis aries	Q6IB83	bhlhb2
XLOC_046363	XLOC_046363	GAMO_00029561,GAMO_00029563,GAMO_00029567	LG12:21983092-22053670	17.0001	42.5069	1.32215	2.02865	5e-05	0.00328529	GAMO_00029563	ARHGEF18_Rho guanine nucleotide exchange factor 18_Homo sapiens	A0A087WZG4	arhgef18
XLOC_058320	XLOC_058320	GAMO_00008482,GAMO_00008483,GAMO_00008486	LG16:2186419-2232073	6.69937	42.3358	2.65978	3.91242	5e-05	0.00328529	GAMO_00008482	HERC3_Probable E3 ubiquitin-protein ligase HERC3_Homo sapiens	B4DK41	herc3
XLOC_037382	XLOC_037382	GAMO_00045217	LG09:11470208-11489179	3.34673	42.1247	3.65384	5.04409	5e-05	0.00328529	GAMO_00045217	NA	NA
XLOC_079533	XLOC_079533	GAMO_00061910	LG23:11552204-11570819	10.8383	42.0234	1.95505	3.8928	5e-05	0.00328529	GAMO_00061910	Map3k8_Mitogen-activated protein kinase kinase kinase 8_Mus musculus	B2R8A5	map3k8
XLOC_024841	XLOC_024841	GAMO_00041213	LG06:6374047-6413946	9.91752	41.7884	2.07505	2.39547	0.0006	0.0273126	GAMO_00041213	Neurl3_E3 ubiquitin-protein ligase NEURL3_Rattus norvegicus	Q96EH8	neurl3
XLOC_041526	XLOC_041526	GAMO_00019405,GAMO_00019406	LG11:1425843-1437405	5.45509	41.5048	2.9276	4.65459	5e-05	0.00328529	GAMO_00019406	STEAP4_Metalloreductase STEAP4_Homo sapiens	Q687X5	steap4
XLOC_016397	XLOC_016397	GAMO_00014597	LG03:22587747-22615367	21.4261	41.4705	0.952714	2.04564	0.0003	0.0151461	GAMO_00014597	mxi1_Max-interacting protein 1_Danio rerio	P50539-3	mxi1
XLOC_009336	XLOC_009336	GAMO_00025662	LG01:20296109-20344571	11.1532	40.6521	1.86587	3.763	5e-05	0.00328529	GAMO_00025662	MGLL_Monoglyceride lipase_Homo sapiens	Q99685	mgll
XLOC_014405	XLOC_014405	GAMO_00014084	LG03:19146412-19158907	18.9782	40.4788	1.09283	2.3474	0.00015	0.00849282	GAMO_00014084	Micall2_MICAL-like protein 2_Rattus norvegicus	Q8IY33-4	micall2
XLOC_048600	XLOC_048600	GAMO_00037226	LG13:2055031-2078762	5.75508	40.3072	2.80813	5.21271	5e-05	0.00328529	GAMO_00037226	Nampt_Nicotinamide phosphoribosyltransferase_Rattus norvegicus	A0A024R718	pbef1
XLOC_036289	XLOC_036289	GAMO_00046451	LG09:19555376-19597566	1.07172	40.2916	5.23248	4.54563	0.00025	0.013002	GAMO_00046451	TMEM168_Transmembrane protein 168_Bos taurus	A0A024R716	flj13576
XLOC_037364	XLOC_037364	GAMO_00045189	LG09:11046083-11256898	7.13977	40.2378	2.4946	2.78618	5e-05	0.00328529	GAMO_00045189	PARP12_Poly [ADP-ribose] polymerase 12_Homo sapiens	A4D1T0	zc3hdc1
XLOC_049384	XLOC_049384	GAMO_00038853,GAMO_00038857	LG13:16364396-16398420	9.45323	40.2095	2.08866	2.87917	5e-05	0.00328529	GAMO_00038853	UBA1_Ubiquitin-like modifier-activating enzyme 1_Homo sapiens	P22314-2	uba1
XLOC_074039	XLOC_074039	-	LG21:18189461-18199308	14.6871	40.0113	1.44585	3.10383	5e-05	0.00328529
XLOC_004652	XLOC_004652	-	GmG20150304_scaffold_8593:261-3767	12.0254	39.9326	1.73148	3.64445	5e-05	0.00328529
XLOC_010206	XLOC_010206	GAMO_00057347,GAMO_00057349,GAMO_00057350,GAMO_00057352	LG02:2675982-2738636	7.62783	39.7469	2.3815	2.3058	0.0008	0.0340165	GAMO_00057350	NA	Q9Y6F1-2	parp3
XLOC_041053	XLOC_041053	GAMO_00049640,GAMO_00049641	LG10:19609461-19633433	12.1917	39.5945	1.6994	2.68919	5e-05	0.00328529	GAMO_00049641	PSMD10_26S proteasome non-ATPase regulatory subunit 10_Homo sapiens	O60488	acsl4
XLOC_065978	XLOC_065978	-	LG18:2519132-2519970	1.42693	39.5829	4.79389	6.98284	5e-05	0.00328529			MSD4_XENTR	msantd4
XLOC_070146	XLOC_070146	GAMO_00050719	LG20:2699214-2717708	1.04168	39.5782	5.24772	7.54929	5e-05	0.00328529	GAMO_00050719	NA	Q02388	col7a1
XLOC_043438	XLOC_043438	GAMO_00019531	LG11:2707623-2723245	8.50876	39.2283	2.20488	3.54883	5e-05	0.00328529	GAMO_00019531	ADAR_Double-stranded RNA-specific adenosine deaminase_Homo sapiens	D3DV75	adar
XLOC_025451	XLOC_025451	GAMO_00042554	LG06:18038204-18044711	12.5306	38.6949	1.62668	3.24056	5e-05	0.00328529	GAMO_00042554	gkap1_G kinase-anchoring protein 1_Danio rerio	Q5VSY0	gkap1
XLOC_070651	XLOC_070651	GAMO_00051855	LG20:13785369-13844115	6.8494	37.9791	2.47116	3.21642	5e-05	0.00328529	GAMO_00051855	PARP14_Poly [ADP-ribose] polymerase 14_Homo sapiens	Q460N5-4	parp14
XLOC_058004	XLOC_058004	GAMO_00036680	LG15:24201201-24220117	10.6867	37.6108	1.81532	3.05917	5e-05	0.00328529	GAMO_00036680	NA	A0A087WU36	plxnb2
XLOC_006282	XLOC_006282	GAMO_00079632,GAMO_00079635,GAMO_00079637	GmG20150304_scaffold_9675:62-45932	6.77326	37.2568	2.45958	2.58848	0.0001	0.00597996	GAMO_00079635	ZC3HAV1_Zinc finger CCCH-type antiviral protein 1_Homo sapiens	H7C5K1	zc3hav1
XLOC_061669	XLOC_061669	GAMO_00011862	LG16:30369879-30380575	7.93624	37.1876	2.22829	4.33564	5e-05	0.00328529	GAMO_00011862	IL22RA1_Interleukin-22 receptor subunit alpha-1_Homo sapiens	Q969J5-2	il22ra1
XLOC_010799	XLOC_010799	GAMO_00058573	LG02:12230383-12254352	12.2075	36.2218	1.56909	3.03593	5e-05	0.00328529	GAMO_00058573	SP140_Nuclear body protein SP140_Homo sapiens	P23497-4	sp100
XLOC_034888	XLOC_034888	GAMO_00033854	LG08:25917877-25969552	72.7356	36.115	-1.01006	-2.00538	0.0007	0.030747	GAMO_00033854	COL21A1_Collagen alpha-1(XXI chain_Homo sapiens	B7ZLK3	col21a1
XLOC_043965	XLOC_043965	GAMO_00020636	LG11:10928610-10933667	19.6177	36.0652	0.878451	1.9361	0.001	0.0404727	GAMO_00020636	BTG4_Protein BTG4_Homo sapiens	E9PRM5	btg4
XLOC_002038	XLOC_002038	GAMO_00079754	GmG20150304_scaffold_4603:16677-21622	20.3283	35.9356	0.821924	1.82091	0.0013	0.0495381	GAMO_00079754	VAMP8_Vesicle-associated membrane protein 8_Bos taurus	Q9BV40	vamp8
XLOC_000054	XLOC_000054	GAMO_00081993,GAMO_00081994	GmG20150304_scaffold_1511:186-2050	78.3071	35.8176	-1.12848	-2.15055	0.0001	0.00597996	GAMO_00081994	Ccr4_C-C chemokine receptor type 4_Mus musculus	A0N0Q1	ccr4
XLOC_066471	XLOC_066471	GAMO_00064812	LG18:10405690-10446262	16.531	35.6662	1.10938	2.01311	0.00065	0.0289288	GAMO_00064812	atad1b_ATPase family AAA domain-containing protein 1-B_Danio rerio	Q8NBU5	atad1
XLOC_011125	XLOC_011125	GAMO_00059293,GAMO_00059294	LG02:17296429-17337574	10.2397	35.1053	1.77752	3.34127	5e-05	0.00328529	GAMO_00059293	RNF213_E3 ubiquitin-protein ligase RNF213_Homo sapiens	Q63HN8-5	rnf213
XLOC_051232	XLOC_051232	GAMO_00039357	LG13:19276409-19280013	13.8561	35.0791	1.34009	2.7582	5e-05	0.00328529	GAMO_00039357	PSMF1_Proteasome inhibitor PI31 subunit_Pongo abelii	B4DFK1	psmf1
XLOC_032582	XLOC_032582	GAMO_00032730	LG08:18033646-18041497	3.07634	35.0265	3.50916	5.67143	5e-05	0.00328529	GAMO_00032730	NA	NA
XLOC_005837	XLOC_005837	GAMO_00080899	GmG20150304_scaffold_9557:5587-13960	6.95481	34.7634	2.32149	4.20586	5e-05	0.00328529	GAMO_00080899	NA	A0A0A0N0L2	il6st
XLOC_067205	XLOC_067205	GAMO_00066314	LG18:20339386-20345464	5.9872	34.6516	2.53297	3.71875	5e-05	0.00328529	GAMO_00066314	IRF3_Interferon regulatory factor 3_Homo sapiens	E2GIM7	irf3
XLOC_063234	XLOC_063234	GAMO_00075897	LG17:3438042-3439333	10.1609	34.6243	1.76876	3.3923	5e-05	0.00328529	GAMO_00075897	GIMAP7_GTPase IMAP family member 7_Homo sapiens	A0A090N8P8	hian7
XLOC_051792	XLOC_051792	-	LG13:6344377-6344526	5.65332	34.5661	2.61219	3.28112	5e-05	0.00328529
XLOC_069902	XLOC_069902	GAMO_00075429	LG19:19836695-19993344	3.98717	34.2933	3.10449	2.2519	5e-05	0.00328529	GAMO_00075429	NA	C0JYZ2	ttn
XLOC_020184	XLOC_020184	GAMO_00002460,GAMO_00002462	LG04:22310529-22354492	10.2576	33.912	1.72511	2.15273	0.00045	0.0213678	GAMO_00002462	Fbxw5_F-box/WD repeat-containing protein 5_Rattus norvegicus	A0A024R8H7	fbxw5
XLOC_004059	XLOC_004059	GAMO_00081023	GmG20150304_scaffold_7801:32-5977	6.33138	33.5219	2.40451	4.47844	5e-05	0.00328529	GAMO_00081023	Parp14_Poly [ADP-ribose] polymerase 14_Mus musculus	Q460N5-5	parp14
XLOC_062488	XLOC_062488	GAMO_00076954,GAMO_00076956,GAMO_00076957	LG17:11382186-11423254	6.79148	33.1862	2.28879	3.24115	5e-05	0.00328529	GAMO_00076957	EHBP1L1_EH domain-binding protein 1-like protein 1_Homo sapiens	H0YDZ9	ehbp1l1
XLOC_077462	XLOC_077462	GAMO_00070150	LG22:1994833-2006479	7.69577	33.014	2.10094	4.39438	5e-05	0.00328529	GAMO_00070150	TRIB2_Tribbles homolog 2_Homo sapiens	Q96RU8	trib1
XLOC_065705	XLOC_065705	GAMO_00066407,GAMO_00066408,GAMO_00066412,GAMO_00066413,GAMO_00066416	LG18:20982670-21066680	9.08371	32.9425	1.8586	3.09806	5e-05	0.00328529	GAMO_00066413	RNF213_E3 ubiquitin-protein ligase RNF213_Homo sapiens	Q63HN8	rnf213
XLOC_040305	XLOC_040305	GAMO_00048075	LG10:7822665-7853990	1.02669	32.6901	4.99278	3.03695	0.0002	0.0108339	GAMO_00048075	NA	P00451	f8
XLOC_022208	XLOC_022208	GAMO_00055544	LG05:16103044-16105021	6.60829	32.446	2.29569	4.22566	5e-05	0.00328529	GAMO_00055544	id3-b_DNA-binding protein inhibitor ID-3-B_Xenopus laevis	Q53T66	id2
XLOC_016001	XLOC_016001	GAMO_00013801	LG03:16949042-16954954	16.0299	31.9459	0.994865	2.16101	0.0002	0.0108339	GAMO_00013801	CASP3_Caspase-3_Oryctolagus cuniculus	P42574	casp3
XLOC_077253	XLOC_077253	GAMO_00072724	LG22:20649257-20657135	6.22784	31.4926	2.33821	4.17624	5e-05	0.00328529	GAMO_00072724	NA	NA
XLOC_035032	XLOC_035032	GAMO_00043793	LG09:440629-445514	5.63885	31.4221	2.47831	5.04509	5e-05	0.00328529	GAMO_00043793	Ppp1r15b_Protein phosphatase 1 regulatory subunit 15B_Mus musculus	B4DMT2	ppp1r15a
XLOC_071323	XLOC_071323	GAMO_00053282,GAMO_00053286	LG20:23137852-23195976	5.16756	31.4167	2.60398	5.2895	5e-05	0.00328529	GAMO_00053282	Ifih1_Interferon-induced helicase C domain-containing protein 1_Mus musculus	Q9BYX4	ifih1
XLOC_002039	XLOC_002039	GAMO_00079755,GAMO_00079757	GmG20150304_scaffold_4603:22498-31025	6.74317	31.2436	2.21206	3.80551	5e-05	0.00328529	GAMO_00079757	VAMP5_Vesicle-associated membrane protein 5_Bos taurus	Q6FG93	vamp5
XLOC_004861	XLOC_004861	-	GmG20150304_scaffold_8961:389-1455	2.51314	31.0634	3.62765	6.10476	5e-05	0.00328529
XLOC_080208	XLOC_080208	GAMO_00063216	LG23:21517576-21521443	8.85778	30.7927	1.79757	3.5775	5e-05	0.00328529	GAMO_00063216	RNF31_E3 ubiquitin-protein ligase RNF31_Homo sapiens	H0YM13	rnf31
XLOC_038379	XLOC_038379	GAMO_00047235	LG10:70325-73820	11.5469	30.7022	1.41084	2.05907	0.00025	0.013002	GAMO_00047235	NA	NA
XLOC_002267	XLOC_002267	GAMO_00080167	GmG20150304_scaffold_5013:31031-32520	10.066	30.6681	1.60725	2.72388	0.0001	0.00597996	GAMO_00080167	IFI27_Interferon alpha-inducible protein 27%2C mitochondrial_Homo sapiens	I3L4D5	bcl7c
XLOC_066931	XLOC_066931	GAMO_00065715,GAMO_00065716	LG18:16718927-16766380	13.4919	30.5319	1.17822	1.9969	0.00055	0.0252707	GAMO_00065715	NA	E0XEY9	foxi1
XLOC_025170	XLOC_025170	GAMO_00041947	LG06:12463281-12470961	15.4867	29.7411	0.941425	2.0672	0.0004	0.0193094	GAMO_00041947	ZFAND5_AN1-type zinc finger protein 5_Homo sapiens	A0A024R219	za20d2
XLOC_017877	XLOC_017877	GAMO_00001852	LG04:16923850-16977418	70.8994	29.6099	-1.25969	-2.18304	0.00025	0.013002	GAMO_00001852	Dab2_Disabled homolog 2_Mus musculus	P98082-2
XLOC_063184	XLOC_063184	GAMO_00075786	LG17:2418463-2456253	4.08182	29.4406	2.85052	5.8476	5e-05	0.00328529	GAMO_00075786	Il10rb_Interleukin-10 receptor subunit beta_Mus musculus	Q6ZVU9	il10rb
XLOC_005488	XLOC_005488	GAMO_00078611	GmG20150304_scaffold_9484:104619-111842	10.089	29.1303	1.52974	2.33422	0.0001	0.00597996	GAMO_00078611	CASP1_Caspase-1_Homo sapiens	P29466-2	casp1
XLOC_077254	XLOC_077254	GAMO_00072726,GAMO_00072728	LG22:20657296-20689109	2.85699	29.0084	3.3439	5.96881	5e-05	0.00328529	GAMO_00072726	TNR_Tenascin-R_Homo sapiens	A0A140TA41	tnxb
XLOC_047456	XLOC_047456	GAMO_00028342,GAMO_00028344	LG12:11450428-11469872	11.6185	28.9325	1.31627	2.7994	5e-05	0.00328529	GAMO_00028344	TPRG1L_Tumor protein p63-regulated gene 1-like protein_Homo sapiens	Q5T0D9	tprg1l
XLOC_037610	XLOC_037610	GAMO_00045707,GAMO_00045709	LG09:14374141-14404318	14.7964	28.781	0.959871	1.92557	0.00095	0.0390429	GAMO_00045707	Taf3_Transcription initiation factor TFIID subunit 3_Mus musculus	Q5VWG9	taf3
XLOC_005846	XLOC_005846	GAMO_00079325	GmG20150304_scaffold_9559:5420-12001	1.3803	28.751	4.38056	6.15222	5e-05	0.00328529	GAMO_00079325	ZC3HAV1_Zinc finger CCCH-type antiviral protein 1_Homo sapiens	G5E9U9	parp12
XLOC_014031	XLOC_014031	GAMO_00013281,GAMO_00013285	LG03:12670773-12738361	6.94891	28.3053	2.02621	4.25016	5e-05	0.00328529	GAMO_00013281	MIMI_R795_Probable bifunctional E2/E3 enzyme R795_Acanthamoeba polyphaga mimivirus	A0A024QZJ2	ube2d1
XLOC_050525	XLOC_050525	GAMO_00037874	LG13:8038490-8042805	11.714	28.2381	1.26941	1.98468	0.0007	0.030747	GAMO_00037874	GATA2_GATA-binding factor 2_Gallus gallus	P23769	gata2
XLOC_035262	XLOC_035262	GAMO_00044282	LG09:4068838-4089477	11.0041	27.9686	1.34576	2.81451	5e-05	0.00328529	GAMO_00044282	Ciart_Circadian-associated transcriptional repressor_Mus musculus	A0A1B0GX20	ciart
XLOC_050240	XLOC_050240	GAMO_00037265	LG13:2535751-2539962	15.2346	27.8338	0.869481	1.92124	0.00065	0.0289288	GAMO_00037265	RFK_Riboflavin kinase_Homo sapiens	Q969G6	rfk
XLOC_020790	XLOC_020790	GAMO_00003686	LG04:30625630-30636824	4.95429	27.5641	2.47604	2.26214	0.0002	0.0108339	GAMO_00003686	Parp12_Poly [ADP-ribose] polymerase 12_Mus musculus	G5E9U9	parp12
XLOC_003180	XLOC_003180	GAMO_00082034	GmG20150304_scaffold_6459:1018-4970	5.202	27.5557	2.40521	3.06123	5e-05	0.00328529	GAMO_00082034	IRGC_Interferon-inducible GTPase 5_Homo sapiens	M0R0T1	irgc
XLOC_004558	XLOC_004558	GAMO_00080413,GAMO_00080414,GAMO_00080416	GmG20150304_scaffold_8419:1180-15295	7.17023	27.5395	1.94141	2.47303	5e-05	0.00328529	GAMO_00080413	Spata20_Spermatogenesis-associated protein 20_Mus musculus	B4DZC5	spata20
XLOC_047198	XLOC_047198	GAMO_00027844	LG12:8029761-8039137	56.2486	27.449	-1.03506	-2.00003	0.0009	0.0374215	GAMO_00027844	GUK1_Guanylate kinase_Homo sapiens	Q6IBG8	guk1
XLOC_018407	XLOC_018407	GAMO_00002960	LG04:26326642-26370516	0.317212	27.4091	6.43306	10.1431	5e-05	0.00328529	GAMO_00002960	VCAN_Versican core protein_Homo sapiens	Q86W61	vcan
XLOC_000525	XLOC_000525	GAMO_00082175	GmG20150304_scaffold_2227:1865-3035	11.5414	27.4065	1.2477	2.56978	5e-05	0.00328529	GAMO_00082175	NA	L8ECH2	gatad2a
XLOC_036833	XLOC_036833	GAMO_00044111	LG09:3042658-3048909	12.5814	27.279	1.1165	2.24704	0.0001	0.00597996	GAMO_00044111	Rab3il1_Guanine nucleotide exchange factor for Rab-3A_Mus musculus	Q8TBN0	rab3il1
XLOC_022232	XLOC_022232	GAMO_00055603	LG05:16486977-16487541	11.7173	26.909	1.19944	2.24624	0.00015	0.00849282	GAMO_00055603	IFI44_Interferon-induced protein 44_Homo sapiens	Q8TCB0	ifi44
XLOC_070371	XLOC_070371	GAMO_00051241	LG20:8201659-8203975	8.61433	26.878	1.64162	3.11389	5e-05	0.00328529	GAMO_00051241	mid1ip1b_Mid1-interacting protein 1-B_Danio rerio	Q9NPA3	mid1ip1
XLOC_018399	XLOC_018399	GAMO_00002940,GAMO_00002941	LG04:26205630-26215132	8.86332	26.6436	1.58787	2.39715	5e-05	0.00328529	GAMO_00002940	march5_E3 ubiquitin-protein ligase MARCH5_Danio rerio	Q9NX47	march5
XLOC_050532	XLOC_050532	GAMO_00037890	LG13:8173393-8175805	6.67931	26.4579	1.98593	3.93805	5e-05	0.00328529	GAMO_00037890	Ifi27l2a_Interferon alpha-inducible protein 27-like protein 2A_Mus musculus	NA
XLOC_046540	XLOC_046540	GAMO_00029921,GAMO_00029922	LG12:24386089-24445273	4.41938	26.2946	2.57285	4.99876	5e-05	0.00328529	GAMO_00029921	rgl1_Ral guanine nucleotide dissociation stimulator-like 1_Danio rerio	NA
XLOC_016193	XLOC_016193	GAMO_00014153	LG03:19539675-19551535	2.91102	26.2808	3.17441	2.66905	0.00035	0.0172079	GAMO_00014153	NA	NA
XLOC_003931	XLOC_003931	-	GmG20150304_scaffold_7578:9247-9619	4.90272	25.9857	2.40606	3.72598	5e-05	0.00328529
XLOC_010759	XLOC_010759	GAMO_00058492	LG02:11484259-11515707	1.45768	25.9492	4.15394	6.16707	5e-05	0.00328529	GAMO_00058492	TMEM86A_Lysoplasmalogenase-like protein TMEM86A_Bos taurus	Q8N2M4	tmem86a
XLOC_052916	XLOC_052916	GAMO_00018022,GAMO_00018023	LG14:20889593-20909379	11.7205	25.535	1.12344	1.91012	0.00085	0.0357381	GAMO_00018023	tpcn2_Two pore calcium channel protein 2_Danio rerio	A0A1B0GUM5	tpcn2
XLOC_008915	XLOC_008915	GAMO_00024750	LG01:13161555-13216294	10.1085	25.47	1.33323	2.87746	5e-05	0.00328529	GAMO_00024750	PLEKHG5_Pleckstrin homology domain-containing family G member 5_Homo sapiens	Q5SY18	plekhg5
XLOC_016998	XLOC_016998	GAMO_00000002	LG04:2434-20197	12.8473	25.4475	0.986053	1.92236	0.0012	0.0465609	GAMO_00000002	STAT1_Signal transducer and activator of transcription 1-alpha/beta_Homo sapiens	P42224-2	stat1
XLOC_022038	XLOC_022038	GAMO_00055204	LG05:13398763-13405373	9.55742	25.2458	1.40135	2.69591	5e-05	0.00328529	GAMO_00055204	IFI44_Interferon-induced protein 44_Homo sapiens	Q8TCB0	ifi44
XLOC_038766	XLOC_038766	GAMO_00048070	LG10:7810667-7820651	10.9123	25.2266	1.20899	1.98897	0.00115	0.0451142	GAMO_00048070	NMT3_Phosphoethanolamine N-methyltransferase 3_Arabidopsis thaliana	A0A024R8E4	c9orf32
XLOC_015728	XLOC_015728	GAMO_00013224	LG03:12060892-12080736	8.02067	25.0768	1.64456	3.03662	5e-05	0.00328529	GAMO_00013224	Prpsap1_Phosphoribosyl pyrophosphate synthase-associated protein 1_Mus musculus	A0A024R8M4	prpsap1
XLOC_014776	XLOC_014776	GAMO_00014867	LG03:24475773-24540929	7.08954	24.9325	1.81426	2.10996	0.0002	0.0108339	GAMO_00014867	TRIM25_E3 ubiquitin/ISG15 ligase TRIM25_Homo sapiens	Q59GW5	trim25
XLOC_042749	XLOC_042749	GAMO_00022006,GAMO_00022007,GAMO_00022008	LG11:22550968-22565114	12.0913	24.8255	1.03785	1.94037	0.00105	0.0420962	GAMO_00022006	Ras-related protein Rab-11B_Diplobatis ommata	H3BSC1	rab11a
XLOC_057743	XLOC_057743	GAMO_00036150	LG15:20527443-20540620	6.29397	24.7662	1.97633	3.94936	5e-05	0.00328529	GAMO_00036150	Eif2ak2_Interferon-induced%2C double-stranded RNA-activated protein kinase_Rattus norvegicus	P19525	eif2ak2
XLOC_045569	XLOC_045569	GAMO_00027819	LG12:7841556-7858610	6.77004	24.7538	1.87041	3.64252	5e-05	0.00328529	GAMO_00027819	NA	Q8NCE2-3	mtmr14
XLOC_068796	XLOC_068796	GAMO_00073091	LG19:1554735-1591808	11.4302	24.6358	1.1079	2.29538	5e-05	0.00328529	GAMO_00073091	uck1_Uridine-cytidine kinase 1_Danio rerio	Q9HA47	uck1
XLOC_000347	XLOC_000347	GAMO_00079669,GAMO_00079671	GmG20150304_scaffold_1934:14145-25003	5.45001	24.4877	2.16773	3.98389	5e-05	0.00328529	GAMO_00079669	NA	Q6ZRX8
XLOC_017502	XLOC_017502	GAMO_00001101	LG04:8963384-8966774	8.94783	24.4245	1.44872	2.93081	5e-05	0.00328529	GAMO_00001101	Oxgr1_2-oxoglutarate receptor 1_Rattus norvegicus	B2R986	hcg_1774561
XLOC_062580	XLOC_062580	GAMO_00077141,GAMO_00077143	LG17:12564741-12575309	9.99838	24.3312	1.28304	2.76925	5e-05	0.00328529	GAMO_00077143	KLHL11_Kelch-like protein 11_Homo sapiens	A0A1B0GTK0	klhl33
XLOC_039399	XLOC_039399	GAMO_00049440	LG10:18110274-18156723	2.80406	24.0326	3.09941	5.09131	5e-05	0.00328529	GAMO_00049440	kdrl_Vascular endothelial growth factor receptor kdr-like_Danio rerio	L7RSL3	flt1
XLOC_001790	XLOC_001790	GAMO_00080888	GmG20150304_scaffold_4249:7096-16992	4.48662	23.6363	2.39731	4.48646	5e-05	0.00328529	GAMO_00080888	Rnf213_E3 ubiquitin-protein ligase RNF213_Mus musculus	A0A0A0MTR7	rnf213
XLOC_070482	XLOC_070482	GAMO_00051490	LG20:10049359-10061404	8.95016	23.6129	1.39959	2.89769	5e-05	0.00328529	GAMO_00051490	NA	NA
XLOC_014303	XLOC_014303	GAMO_00013853	LG03:17525979-17533964	9.84346	23.514	1.25629	2.50488	5e-05	0.00328529	GAMO_00013853	SFRP2_Secreted frizzled-related protein 2_Canis lupus familiaris	A0A140VJU3
XLOC_063287	XLOC_063287	GAMO_00076005,GAMO_00076006	LG17:4345010-4394921	7.4354	23.2879	1.6471	3.17115	5e-05	0.00328529	GAMO_00076005	NLRC3_Protein NLRC3_Homo sapiens	Q7RTR2-3	nlrc3
XLOC_008039	XLOC_008039	GAMO_00026677	LG01:26742202-26768912	2.50819	23.2811	3.21444	4.6539	5e-05	0.00328529	GAMO_00026677	WFDC3_WAP four-disulfide core domain protein 3_Homo sapiens	B7Z1F1	wfdc3
XLOC_060031	XLOC_060031	GAMO_00008433	LG16:1719919-1736719	9.92596	22.8874	1.20527	2.21483	0.0003	0.0151461	GAMO_00008433	Tapbpl_Tapasin-related protein_Mus musculus	Q53FW8	tapbpl
XLOC_076369	XLOC_076369	GAMO_00070736	LG22:6405904-6435793	11.1856	22.8017	1.02749	2.14899	0.0002	0.0108339	GAMO_00070736	Cap2_Adenylyl cyclase-associated protein 2_Rattus norvegicus	P40123-2	cap2
XLOC_042675	XLOC_042675	GAMO_00021851	LG11:21432518-21466297	7.18351	22.6065	1.65398	2.40085	5e-05	0.00328529	GAMO_00021851	Stonustoxin subunit beta_Synanceia horrida	O95361-2	trim16
XLOC_006969	XLOC_006969	GAMO_00024447,GAMO_00024448,GAMO_00024449	LG01:10632815-10674000	11.6561	22.2335	0.931645	1.919	0.00095	0.0390429	GAMO_00024448	mafb_Transcription factor MafB_Danio rerio	Q9Y5Q3	mafb
XLOC_041882	XLOC_041882	GAMO_00020161,GAMO_00020162,GAMO_00020164	LG11:7002716-7036326	5.444	22.147	2.02437	3.27206	5e-05	0.00328529	GAMO_00020162	BCL3_B-cell lymphoma 3 protein_Homo sapiens	P20749	bcl3
XLOC_017623	XLOC_017623	GAMO_00001332	LG04:11897022-11900134	9.1028	21.9243	1.26815	2.57595	5e-05	0.00328529	GAMO_00001332	Cxcr2_C-X-C chemokine receptor type 2_Mus musculus	Q53PC4	il8rb
XLOC_080939	XLOC_080939	GAMO_00061806	LG23:10633484-10641480	45.3621	21.7245	-1.06216	-2.20132	5e-05	0.00328529	GAMO_00061806	Klf6_Krueppel-like factor 6_Mus musculus	Q99612	klf6
XLOC_013084	XLOC_013084	GAMO_00059900,GAMO_00059901	LG02:21157973-21171964	5.14864	21.6659	2.07316	2.57464	0.0002	0.0108339	GAMO_00059901	TMEM265_Transmembrane protein 265_Homo sapiens	A0A087WTH1	tmem265
XLOC_007014	XLOC_007014	GAMO_00024540,GAMO_00024544	LG01:11398467-11438200	6.6808	21.3261	1.67453	3.24442	5e-05	0.00328529	GAMO_00024540	Fbln2_Fibulin-2_Mus musculus	B7Z6T9	fbln2
XLOC_030213	XLOC_030213	GAMO_00005763	LG07:12341919-12346247	1.43616	21.1621	3.88119	5.84423	5e-05	0.00328529	GAMO_00005763	IL12B_Interleukin-12 subunit beta_Homo sapiens	P29460	il12b
XLOC_039551	XLOC_039551	GAMO_00049741	LG10:20604386-20614580	0.062763	21.138	8.39571	4.71463	5e-05	0.00328529	GAMO_00049741	IL12B_Interleukin-12 subunit beta_Equus caballus	P29460	il12b
XLOC_024340	XLOC_024340	GAMO_00056673,GAMO_00056675	LG05:22134423-22146618	3.91782	20.9285	2.41735	2.23107	5e-05	0.00328529	GAMO_00056673	NA	Q03169	tnfaip2
XLOC_031861	XLOC_031861	GAMO_00031088,GAMO_00031095	LG08:6750408-6832378	5.49001	20.8745	1.92686	3.59943	5e-05	0.00328529	GAMO_00031095	SPSB4_SPRY domain-containing SOCS box protein 4_Homo sapiens	Q96A44	spsb4
XLOC_004600	XLOC_004600	GAMO_00080751,GAMO_00080753	GmG20150304_scaffold_8474:3692-19274	7.93486	20.6853	1.38233	2.71951	5e-05	0.00328529	GAMO_00080753	Vps52_Vacuolar protein sorting-associated protein 52 homolog_Mus musculus	Q8N1B4-2	vps52
XLOC_055613	XLOC_055613	GAMO_00034687	LG15:8997206-9007363	48.6461	20.5028	-1.2465	-2.50591	5e-05	0.00328529	GAMO_00034687	KLF5_Krueppel-like factor 5_Homo sapiens	Q13887-2
XLOC_062131	XLOC_062131	GAMO_00076194,GAMO_00076196	LG17:5860561-5881404	8.90753	20.4184	1.19678	2.46098	5e-05	0.00328529	GAMO_00076194	KHNYN_Protein KHNYN_Homo sapiens	O15037	khnyn
XLOC_036819	XLOC_036819	GAMO_00044085	LG09:2817869-2831486	9.84981	20.2424	1.03921	2.29332	0.0001	0.00597996	GAMO_00044085	Pkp3_Plakophilin-3_Mus musculus	Q9Y446	pkp3
XLOC_038518	XLOC_038518	GAMO_00047513	LG10:2525190-2540842	39.4666	20.0799	-0.97488	-2.12589	0.00015	0.00849282	GAMO_00047513	Slc7a11_Cystine/glutamate transporter_Mus musculus	Q9UPY5	slc7a11
XLOC_063275	XLOC_063275	GAMO_00075976,GAMO_00075979	LG17:4106445-4145807	4.76509	20.0337	2.07185	2.49614	0.0002	0.0108339	GAMO_00075976	Otud4_OTU domain-containing protein 4_Mus musculus	Q01804	otud4
XLOC_001420	XLOC_001420	GAMO_00081683	GmG20150304_scaffold_3644:4189-5633	1.8152	20.0253	3.46362	4.48982	5e-05	0.00328529	GAMO_00081683	UBB_Polyubiquitin-B_Equus caballus	F5H388	ubc
XLOC_018110	XLOC_018110	GAMO_00002345	LG04:21306932-21332044	4.25154	19.9069	2.22722	4.16772	5e-05	0.00328529	GAMO_00002345	C7_Complement component C7_Sus scrofa	A8K2T4	c7
XLOC_024962	XLOC_024962	GAMO_00041515	LG06:8299602-8301923	5.48103	19.8778	1.85864	3.53563	5e-05	0.00328529	GAMO_00041515	NA	A0A024RD56	tjap1
XLOC_032583	XLOC_032583	-	LG08:18049301-18050210	1.70862	19.7963	3.53432	5.10735	5e-05	0.00328529
XLOC_065602	XLOC_065602	GAMO_00066166	LG18:19336239-19363334	10.1932	19.7847	0.956781	1.92784	0.001	0.0404727	GAMO_00066166	Arhgap27_Rho GTPase-activating protein 27_Mus musculus	E9PNT2	arhgap27
XLOC_080055	XLOC_080055	GAMO_00062931	LG23:19062786-19071947	9.13643	19.4452	1.08971	1.93013	0.0009	0.0374215	GAMO_00062931	HHLA2_HERV-H LTR-associating protein 2_Homo sapiens	C9J7D0	hhla2
XLOC_042347	XLOC_042347	GAMO_00021136	LG11:15296185-15298855	5.25059	19.3383	1.88091	3.60286	5e-05	0.00328529	GAMO_00021136	Fam26f_Protein FAM26F_Rattus norvegicus	Q5R3K3	fam26f
XLOC_003885	XLOC_003885	-	GmG20150304_scaffold_7512:0-731	4.45163	19.1479	2.10478	3.64549	5e-05	0.00328529
XLOC_040244	XLOC_040244	GAMO_00047956	LG10:6710677-6721829	10.5368	19.1007	0.858189	1.87319	0.00085	0.0357381	GAMO_00047956	STX5_Syntaxin-5_Bos taurus	Q13190-2	stx5
XLOC_002809	XLOC_002809	GAMO_00082440	GmG20150304_scaffold_5882:22-2305	7.24855	18.9434	1.38593	2.0897	5e-05	0.00328529	GAMO_00082440	Crebbp_CREB-binding protein_Rattus norvegicus	Q92793-2	crebbp
XLOC_064797	XLOC_064797	GAMO_00064422	LG18:7947342-7972780	4.32249	18.8589	2.12531	2.51252	5e-05	0.00328529	GAMO_00064422	med24_Mediator of RNA polymerase II transcription subunit 24_Danio rerio	O75448	med24
XLOC_005579	XLOC_005579	GAMO_00079242	GmG20150304_scaffold_9508:40158-45950	6.48665	18.8172	1.53651	2.94661	5e-05	0.00328529	GAMO_00079242	Casp8_Caspase-8_Rattus norvegicus	B5BU46	casp8
XLOC_081369	XLOC_081369	GAMO_00062747	LG23:17819399-17839998	3.78365	18.5397	2.29277	2.75832	0.00015	0.00849282	GAMO_00062747	ACKR4_Atypical chemokine receptor 4_Homo sapiens	Q9NPB9	ackr4
XLOC_034461	XLOC_034461	GAMO_00032924	LG08:19376382-19386486	5.70781	18.2835	1.67953	3.47142	5e-05	0.00328529	GAMO_00032924	DSG2_Desmoglein-2_Homo sapiens	Q14126	dsg2
XLOC_016372	XLOC_016372	GAMO_00014549	LG03:22277227-22278940	2.58611	17.9188	2.79262	4.67061	5e-05	0.00328529	GAMO_00014549	NA	P10720	pf4v1
XLOC_002492	XLOC_002492	-	GmG20150304_scaffold_5420:10261-10790	2.1334	17.7992	3.06059	4.48878	5e-05	0.00328529
XLOC_071630	XLOC_071630	GAMO_00050845	LG20:4205473-4213205	9.09872	17.3705	0.932899	1.96387	0.00055	0.0252707	GAMO_00050845	PARP14_Poly [ADP-ribose] polymerase 14_Homo sapiensPARP14	Q460N5-4	parp14
XLOC_055810	XLOC_055810	GAMO_00035122	LG15:12921415-12927865	0.142376	17.3131	6.92601	8.91798	5e-05	0.00328529	GAMO_00035122	Rnf122_RING finger protein 122_Mus musculus	Q9H9V4	rnf122
XLOC_033976	XLOC_033976	GAMO_00031956	LG08:12765394-12791397	4.51209	17.3049	1.93931	3.28837	5e-05	0.00328529	GAMO_00031956	IRGC_Interferon-inducible GTPase 5_Homo sapiens	J7NNX4	ifgge
XLOC_024900	XLOC_024900	GAMO_00041357	LG06:7214555-7223307	3.92082	17.0196	2.11797	4.29209	5e-05	0.00328529	GAMO_00041357	TRAFD1_TRAF-type zinc finger domain-containing protein 1_Bos taurus	A0A024RBK4	trafd1
XLOC_065317	XLOC_065317	GAMO_00065559	LG18:15752023-15795111	6.48559	17.0124	1.39128	1.94539	0.0005	0.0233088	GAMO_00065559	SPATA20_Spermatogenesis-associated protein 20_Homo sapiens	Q8TB22	spata20
XLOC_004219	XLOC_004219	GAMO_00078450	GmG20150304_scaffold_7973:26868-45300	7.58444	16.9988	1.16432	2.45636	0.0001	0.00597996	GAMO_00078450	fxr1-b_Fragile X mental retardation syndrome-related protein 1 homolog B_Xenopus laevis	P51116	fxr2
XLOC_008623	XLOC_008623	GAMO_00024125,GAMO_00024126	LG01:8208104-8214761	30.6292	16.775	-0.868595	-1.82005	0.0012	0.0465609	GAMO_00024125	ppdpfa_Pancreatic progenitor cell differentiation and proliferation factor A_Danio rerio	Q9H3Y8	ppdpf
XLOC_007753	XLOC_007753	GAMO_00026104	LG01:23216444-23229289	8.08762	16.7444	1.0499	2.24586	5e-05	0.00328529	GAMO_00026104	USP11_Ubiquitin carboxyl-terminal hydrolase 11_Homo sapiens	G5E9A6	usp11
XLOC_018729	XLOC_018729	GAMO_00003686,GAMO_00003688	LG04:30625630-30636824	2.22494	16.68	2.90628	4.67463	5e-05	0.00328529	GAMO_00003688	ZC3HAV1_Zinc finger CCCH-type antiviral protein 1_Homo sapiens	Q7Z2W4-5	zc3hav1
XLOC_004912	XLOC_004912	-	GmG20150304_scaffold_9062:3162-3676	4.54437	16.5788	1.86719	2.92544	5e-05	0.00328529
XLOC_022231	XLOC_022231	GAMO_00055602	LG05:16480437-16483895	5.66177	16.4162	1.5358	2.69318	5e-05	0.00328529	GAMO_00055602	IFI44L_Interferon-induced protein 44-like_Homo sapiens	B4DDY4	ifi44l
XLOC_041720	XLOC_041720	GAMO_00019810	LG11:4637739-4680117	3.77334	16.4118	2.12082	3.62186	5e-05	0.00328529	GAMO_00019810	Il11_Interleukin-11_Rattus norvegicus	A8K3F7	il11
XLOC_070078	XLOC_070078	GAMO_00050583	LG20:1526463-1535233	2.11715	16.2178	2.93739	4.27905	5e-05	0.00328529	GAMO_00050583	DNAJB2_DnaJ homolog subfamily B member 2_Homo sapiens	C9J1G2	dnajb2
XLOC_072942	XLOC_072942	-	LG20:20650715-20651711	1.85239	15.7483	3.08774	4.96749	5e-05	0.00328529
XLOC_074435	XLOC_074435	GAMO_00066798	LG21:607648-609005	31.3497	15.7296	-0.99497	-2.02033	0.0005	0.0233088	GAMO_00066798	Gap junction Cx32.2 protein_Micropogonias undulatus	Q9Y6H8	gja3
XLOC_050371	XLOC_050371	GAMO_00037552	LG13:5520849-5529814	32.8626	15.7296	-1.06297	-2.21493	0.0003	0.0151461	GAMO_00037552	DUSP7_Dual specificity protein phosphatase 7_Homo sapiens	Q16829-2
XLOC_020170	XLOC_020170	GAMO_00002434	LG04:22119798-22132107	33.4516	15.6986	-1.09143	-2.34576	0.00025	0.013002	GAMO_00002434	RAB11FIP2_Rab11 family-interacting protein 2_Homo sapiens	Q7L804	rab11fip2
XLOC_058962	XLOC_058962	GAMO_00009810,GAMO_00009814	LG16:15950178-16006350	3.736	15.6375	2.06544	4.0042	5e-05	0.00328529	GAMO_00009810	FCHSD2_F-BAR and double SH3 domains protein 2_Homo sapiens	E9PG19	fchsd2
XLOC_080530	XLOC_080530	GAMO_00061004,GAMO_00061005,GAMO_00061007,GAMO_00061008	LG23:4448941-4480404	2.98881	15.5044	2.37503	3.45567	5e-05	0.00328529	GAMO_00061008	NCK1_Cytoplasmic protein NCK1_Homo sapiens	C9J0K5	nck1
XLOC_077080	XLOC_077080	GAMO_00072317	LG22:18375617-18424776	5.24165	15.4327	1.5579	2.6561	5e-05	0.00328529	GAMO_00072317	Prdm1_PR domain zinc finger protein 1_Mus musculus	B4DW27	prdm1
XLOC_029421	XLOC_029421	GAMO_00008126	LG07:30066935-30076440	2.36365	15.3983	2.70368	4.67355	5e-05	0.00328529	GAMO_00008126	cldn7a_Claudin-7-A_Danio rerio	O95471	cldn7
XLOC_005731	XLOC_005731	GAMO_00080288	GmG20150304_scaffold_9542:10810-26039	7.12391	15.3779	1.11011	2.35223	5e-05	0.00328529	GAMO_00080288	NLRC3_Protein NLRC3_Homo sapiens	Q7RTR2-4	nlrc3
XLOC_054044	XLOC_054044	GAMO_00016835	LG14:7807691-7867480	1.28914	15.3174	3.57069	2.69457	0.0009	0.0374215	GAMO_00016835	Gas6_Growth arrest-specific protein 6_Rattus norvegicus	Q14393-2	gas6
XLOC_076959	XLOC_076959	GAMO_00072053,GAMO_00072054	LG22:16841568-16874181	5.34835	15.2783	1.51431	2.06315	0.00055	0.0252707	GAMO_00072053	xkr8_XK-related protein 8_Gasterosteus aculeatus	Q9H6D3	xkr8
XLOC_000241	XLOC_000241	GAMO_00082216,GAMO_00082218	GmG20150304_scaffold_1768:98-3402	0.664193	15.1751	4.51396	4.04207	0.00015	0.00849282	GAMO_00082216	NA	Q9ULW5	rab26
XLOC_011497	XLOC_011497	GAMO_00060140	LG02:22401237-22415778	4.535	15.1417	1.73936	3.12597	5e-05	0.00328529	GAMO_00060140	Rnf216_E3 ubiquitin-protein ligase RNF216_Mus musculus	B4DMD7	rnf216
XLOC_027427	XLOC_027427	GAMO_00043409	LG06:23709459-23734224	5.12226	15.1326	1.56281	2.9949	5e-05	0.00328529	GAMO_00043409	aste1_Protein asteroid homolog 1_Danio rerio	Q2TB18-2	aste1
XLOC_029250	XLOC_029250	-	LG07:28011957-28031284	6.05937	14.9972	1.30745	2.09908	0.00065	0.0289288
XLOC_023633	XLOC_023633	GAMO_00055040	LG05:12389934-12395076	2.81343	14.697	2.38512	3.7765	5e-05	0.00328529	GAMO_00055040	ID2_DNA-binding protein inhibitor ID-2_Bos taurus	Q53T66	id2
XLOC_040341	XLOC_040341	GAMO_00048153,GAMO_00048155	LG10:8500562-8543746	0.192773	14.6798	6.25079	1.56748	0.00015	0.00849282	GAMO_00048155	Caltractin_Scherffelia dubia	P41208	cetn2
XLOC_045742	XLOC_045742	GAMO_00028197	LG12:10679005-10689430	5.47409	14.6607	1.42126	2.00026	0.0009	0.0374215	GAMO_00028197	tmem38a_Trimeric intracellular cation channel type A_Danio rerio	Q9H6F2	tmem38a
XLOC_006155	XLOC_006155	GAMO_00078718,GAMO_00078719	GmG20150304_scaffold_9644:4459-61056	5.00176	14.6196	1.54739	2.43423	0.0001	0.00597996	GAMO_00078718	NA	X5D7F5	gabra4
XLOC_044265	XLOC_044265	GAMO_00021317	LG11:16872802-16881010	2.39868	14.4208	2.58783	4.8068	5e-05	0.00328529	GAMO_00021317	NCOA7_Nuclear receptor coactivator 7_Homo sapiens	Q8N4U9	ncoa7
XLOC_061105	XLOC_061105	-	LG16:22962023-22964685	5.70814	14.2913	1.32404	2.64024	5e-05	0.00328529
XLOC_033524	XLOC_033524	GAMO_00031061	LG08:6584575-6587011	4.68713	14.2682	1.60603	3.17283	5e-05	0.00328529	GAMO_00031061	Jund_Transcription factor jun-D_Rattus norvegicus	P05412	jun
XLOC_044051	XLOC_044051	GAMO_00020855	LG11:12736157-12772799	4.56474	14.1877	1.63603	2.07039	0.0002	0.0108339	GAMO_00020855	spire1_Protein spire homolog 1_Danio rerio	Q08AE8-2	spire1
XLOC_036076	XLOC_036076	GAMO_00046018	LG09:16596132-16607333	0.784909	14.0824	4.16522	5.85731	5e-05	0.00328529	GAMO_00046018	polC_DNA polymerase III PolC-type_Caldanaerobacter subterraneus subsp. tengcongensis_strain DSM 15242 / JCM 11007 / NBRC 100824 / MB4	A4VCI9	pml
XLOC_055949	XLOC_055949	GAMO_00035398	LG15:15537220-15547322	25.7778	14.0052	-0.880168	-1.91098	0.0009	0.0374215	GAMO_00035398	hif1an_Hypoxia-inducible factor 1-alpha inhibitor_Danio rerio	Q9NWT6	hif1an
XLOC_027984	XLOC_027984	GAMO_00004993,GAMO_00004995	LG07:6976808-7053700	6.44278	13.8622	1.1054	2.13914	0.0003	0.0151461	GAMO_00004993	nr3c1_Glucocorticoid receptor_Paralichthys olivaceus	P04150-12	nr3c1
XLOC_012428	XLOC_012428	GAMO_00058566	LG02:12142933-12151207	4.11522	13.8203	1.74775	2.2055	0.00025	0.013002	GAMO_00058566	SP140_Nuclear body protein SP140_Homo sapiens	Q6ZMK3	flj00340
XLOC_019402	XLOC_019402	GAMO_00000825	LG04:6734686-6762954	5.88658	13.7631	1.2253	2.60364	5e-05	0.00328529	GAMO_00000825	Nlrc3_Protein NLRC3_Mus musculus	C3VPR7	nlrc3
XLOC_008069	XLOC_008069	GAMO_00026739	LG01:27095880-27100274	3.73403	13.6901	1.87433	3.71435	5e-05	0.00328529	GAMO_00026739	Dffa_DNA fragmentation factor subunit alpha_Mus musculus	O00273	dffa
XLOC_067474	XLOC_067474	GAMO_00072956	LG19:204789-264380	6.83148	13.6451	0.998114	2.11955	0.0003	0.0151461	GAMO_00072956	CCNG2_Cyclin-G2_Homo sapiens	Q16589-2	ccng2
XLOC_013642	XLOC_013642	GAMO_00012443	LG03:5651880-5672911	6.22768	13.516	1.1179	2.43944	0.0001	0.00597996	GAMO_00012443	HN1_Hematological and neurological expressed 1 protein_Homo sapiens	Q9UK76	hn1
XLOC_006080	XLOC_006080	-	GmG20150304_scaffold_9634:323-6728	3.35198	13.3375	1.9924	3.56059	5e-05	0.00328529
XLOC_002890	XLOC_002890	GAMO_00081950	GmG20150304_scaffold_6017:0-5719	2.76041	13.3285	2.27156	4.19979	5e-05	0.00328529	GAMO_00081950	Rnf213_E3 ubiquitin-protein ligase RNF213_Mus musculus	A0A0A0MTR7	rnf213
XLOC_007670	XLOC_007670	GAMO_00025916	LG01:22191826-22209766	1.7211	13.3144	2.95159	5.54043	5e-05	0.00328529	GAMO_00025916	DENND2D_DENN domain-containing protein 2D_Homo sapiens	A0A024R0H5	dennd2d
XLOC_001066	XLOC_001066	GAMO_00078994,GAMO_00078996,GAMO_00078998,GAMO_00079000	GmG20150304_scaffold_3010:5031-46881	2.80359	12.9953	2.21264	3.15415	5e-05	0.00328529	GAMO_00078994	Nlrp1b_NACHT%2C LRR and PYD domains-containing protein 1b allele 5_Mus musculus	Q9C000-7	nlrp1
XLOC_073681	XLOC_073681	GAMO_00068277	LG21:12648149-12652106	4.52334	12.9224	1.51442	2.60122	5e-05	0.00328529	GAMO_00068277	NA	C9JXG2	atg9a
XLOC_006120	XLOC_006120	-	GmG20150304_scaffold_9640:3629-15741	4.05289	12.9222	1.67282	2.86757	5e-05	0.00328529			TRI25_MOUSE	trim25
XLOC_071884	XLOC_071884	GAMO_00051334,GAMO_00051335	LG20:8854421-8868005	5.29856	12.8716	1.28053	2.20041	0.0001	0.00597996	GAMO_00051334	NA	NA
XLOC_020023	XLOC_020023	GAMO_00002130	LG04:19732425-19765506	4.94599	12.6472	1.35448	2.88172	5e-05	0.00328529	GAMO_00002130	JAK2_Tyrosine-protein kinase JAK2_Gallus gallus	O60674	jak2
XLOC_000278	XLOC_000278	GAMO_00081728	GmG20150304_scaffold_1850:1779-6522	1.49498	12.6371	3.07947	4.72952	5e-05	0.00328529	GAMO_00081728	NA	Q2NKP2	nags
XLOC_001415	XLOC_001415	GAMO_00081898	GmG20150304_scaffold_3637:84-5656	2.40963	12.6368	2.39075	4.11997	5e-05	0.00328529	GAMO_00081898	NA	NA
XLOC_005606	XLOC_005606	GAMO_00079925,GAMO_00079927	GmG20150304_scaffold_9513:9379-37926	4.80098	12.5436	1.38555	2.70779	5e-05	0.00328529	GAMO_00079927	CASP1_Caspase-1_Felis catus	P29466-2	casp1
XLOC_073172	XLOC_073172	GAMO_00067231,GAMO_00067235	LG21:4463737-4570393	5.55826	12.397	1.15728	2.40607	0.0001	0.00597996	GAMO_00067235	HIVEP2_Transcription factor HIVEP2_Homo sapiens	B4DKE9	hivep2
XLOC_076953	XLOC_076953	GAMO_00072037	LG22:16782169-16791868	5.85276	12.2381	1.06419	2.20928	0.0003	0.0151461	GAMO_00072037	LIPE_Hormone-sensitive lipase_Ictidomys tridecemlineatus	Q05469-2	lipe
XLOC_071089	XLOC_071089	GAMO_00052782	LG20:20625680-20646101	1.76197	12.1862	2.78999	2.56055	0.0001	0.00597996	GAMO_00052782	Casp8_Caspase-8_Rattus norvegicus	A0A024R3Z8	hcg_16983
XLOC_053157	XLOC_053157	GAMO_00018560,GAMO_00018561,GAMO_00018564,GAMO_00018569	LG14:24856780-24941377	3.95061	12.0897	1.61363	2.30235	5e-05	0.00328529	GAMO_00018564	samd4a_Protein Smaug homolog 1_Xenopus laevis	Q9UPU9	samd4a
XLOC_080477	XLOC_080477	GAMO_00060879	LG23:3349913-3356277	33.1329	11.9469	-1.47163	-3.05702	5e-05	0.00328529	GAMO_00060879	nrros_Negative regulator of reactive oxygen species_Danio rerio	Q86YC3	nrros
XLOC_061708	XLOC_061708	GAMO_00011952	LG16:30823549-30842218	0.798988	11.8136	3.88613	6.01267	5e-05	0.00328529	GAMO_00011952	GPR4_G-protein coupled receptor 4_Bos taurus	P46093	gpr4
XLOC_010091	XLOC_010091	GAMO_00057083	LG02:877480-922160	24.0959	11.7249	-1.03921	-2.0888	0.0004	0.0193094	GAMO_00057083	NA	NA
XLOC_006182	XLOC_006182	GAMO_00081367	GmG20150304_scaffold_9650:7359-11031	3.37185	11.6976	1.7946	3.10253	5e-05	0.00328529	GAMO_00081367	IRGC_Interferon-inducible GTPase 5_Homo sapiens	J7NNX4	ifgge
XLOC_056260	XLOC_056260	GAMO_00036100	LG15:20203746-20220901	5.94488	11.6894	0.975483	1.90024	0.00115	0.0451142	GAMO_00036100	Egln1_Egl nine homolog 1_Mus musculus	Q9GZT9-3	egln1
XLOC_000473	XLOC_000473	GAMO_00082790	GmG20150304_scaffold_2174:51-1396	0.62697	11.6648	4.21762	4.43451	5e-05	0.00328529	GAMO_00082790	HERC6_Probable E3 ubiquitin-protein ligase HERC6_Homo sapiens	B3KUG6	herc6
XLOC_076965	XLOC_076965	GAMO_00072066	LG22:16925220-16928021	5.06932	11.6494	1.20039	2.27655	5e-05	0.00328529	GAMO_00072066	NA	A8K683	nmi
XLOC_004020	XLOC_004020	GAMO_00080430	GmG20150304_scaffold_7732:1-953	2.47971	11.6004	2.22593	3.11355	5e-05	0.00328529	GAMO_00080430	NA	NA
XLOC_004757	XLOC_004757	GAMO_00081219	GmG20150304_scaffold_8766:43-12523	2.93698	11.5579	1.97647	2.83678	5e-05	0.00328529	GAMO_00081219	TAPBP_Tapasin_Gallus gallus	Q53FW8	tapbp
XLOC_063321	XLOC_063321	GAMO_00076074,GAMO_00076076,GAMO_00076078	LG17:4981912-5026552	3.20537	11.5206	1.84565	2.53222	5e-05	0.00328529	GAMO_00076076	RNF31_E3 ubiquitin-protein ligase RNF31_Homo sapiens	Q96EP0-2	rnf31
XLOC_067989	XLOC_067989	GAMO_00074019	LG19:9710017-9720990	3.21104	11.5007	1.84061	3.18876	5e-05	0.00328529	GAMO_00074019	OCLN_Occludin_Homo sapiens	Q16625	ocln
XLOC_011034	XLOC_011034	-	LG02:16262657-16264438	2.53383	11.4938	2.18146	3.86283	5e-05	0.00328529			HARB1_DANRE	harbi1
XLOC_025303	XLOC_025303	GAMO_00042260,GAMO_00042261	LG06:15295231-15316910	3.88325	11.431	1.55762	2.96306	5e-05	0.00328529	GAMO_00042261	CMYA5_Cardiomyopathy-associated protein 5_Homo sapiens	Q8N3K9	cmya5
XLOC_046184	XLOC_046184	GAMO_00029144,GAMO_00029152	LG12:18876348-18978105	4.35184	11.4119	1.39084	2.95799	5e-05	0.00328529	GAMO_00029144	PDE4B_cAMP-specific 3'%2C5'-cyclic phosphodiesterase 4B_Homo sapiens	E9PMG3	pde4b
XLOC_067988	XLOC_067988	GAMO_00074017	LG19:9701807-9709939	4.1192	11.4097	1.46983	3.02379	5e-05	0.00328529	GAMO_00074017	marveld2_MARVEL domain-containing protein 2_Xenopus tropicalis	Q8N4S9	marveld2
XLOC_047011	XLOC_047011	GAMO_00027483,GAMO_00027484	LG12:5115914-5135712	5.19649	11.4078	1.13441	2.34656	5e-05	0.00328529	GAMO_00027483	Zcchc11_Terminal uridylyltransferase 4_Mus musculus	A0A0C4DFM7	zcchc11
XLOC_000186	XLOC_000186	GAMO_00081382	GmG20150304_scaffold_1700:6021-6419	3.34729	11.2785	1.75251	2.23236	0.00025	0.013002	GAMO_00081382	NA	Q7Z3X4	dkfzp686b1310
XLOC_008525	XLOC_008525	GAMO_00023906	LG01:6770559-6788774	0.3396	11.2584	5.05103	4.46443	0.001	0.0404727	GAMO_00023906	NA	NA
XLOC_066100	XLOC_066100	GAMO_00064022	LG18:5032613-5040657	1.76917	11.2561	2.66956	5.099	5e-05	0.00328529	GAMO_00064022	Casp7_Caspase-7_Mus musculus	P55210-4	casp7
XLOC_003470	XLOC_003470	GAMO_00081116	GmG20150304_scaffold_6897:118-2218	2.51693	11.1043	2.14139	3.38425	5e-05	0.00328529	GAMO_00081116	NA	A0A0U1RQB7	bub1b-pak6
XLOC_007167	XLOC_007167	GAMO_00024861	LG01:13872707-13945924	2.62357	11.0572	2.07538	3.0416	5e-05	0.00328529	GAMO_00024861	ETV7_Transcription factor ETV7_Homo sapiens	Q53F65	etv7
XLOC_045354	XLOC_045354	GAMO_00027330	LG12:3857865-3905424	3.27723	10.9717	1.74324	3.29945	5e-05	0.00328529	GAMO_00027330	PFAS_Phosphoribosylformylglycinamidine synthase_Homo sapiens	O15067	pfas
XLOC_032743	XLOC_032743	GAMO_00033044	LG08:20347456-20350865	34.1109	10.9024	-1.64559	-3.51171	5e-05	0.00328529	GAMO_00033044	GLUL_Glutamine synthetase_Canis lupus familiaris	A8YXX4	pig59
XLOC_029809	XLOC_029809	GAMO_00004900	LG07:6166387-6197887	4.92248	10.8434	1.13936	2.03058	0.00095	0.0390429	GAMO_00004900	NA	E9PCE7	ttc3
XLOC_062503	XLOC_062503	GAMO_00076980	LG17:11561581-11590728	4.16338	10.8089	1.3764	2.53884	5e-05	0.00328529	GAMO_00076980	NA	Q8IYS8	bod1l2
XLOC_071047	XLOC_071047	GAMO_00052707,GAMO_00052710	LG20:20153899-20181203	3.25354	10.7511	1.7244	2.74864	5e-05	0.00328529	GAMO_00052710	ZAK_Mitogen-activated protein kinase kinase kinase MLT_Homo sapiens	Q9NYL2	zak
XLOC_015397	XLOC_015397	GAMO_00012554	LG03:6511937-6539566	21.6819	10.7028	-1.01851	-2.11277	0.0002	0.0108339	GAMO_00012554	hmox_Heme oxygenase_Takifugu rubripes	Q6FH11	hmox1
XLOC_050254	XLOC_050254	GAMO_00037297	LG13:3106142-3156016	5.29255	10.6834	1.01333	2.13253	0.0003	0.0151461	GAMO_00037297	NLRC3_Protein NLRC3_Homo sapiens	C3VPR7	nlrc3
XLOC_066025	XLOC_066025	GAMO_00063860	LG18:3212910-3219353	24.6748	10.6552	-1.21148	-2.1902	0.0001	0.00597996	GAMO_00063860	NA	O43306-2
XLOC_002755	XLOC_002755	GAMO_00081176	GmG20150304_scaffold_5802:2755-6099	4.42425	10.6443	1.26658	2.3751	5e-05	0.00328529	GAMO_00081176	Irgc_Interferon-inducible GTPase 5_Rattus norvegicus	J7NNX4	ifgge
XLOC_047866	XLOC_047866	GAMO_00029235	LG12:19545919-19549809	3.65699	10.6289	1.53927	3.17484	5e-05	0.00328529	GAMO_00029235	TOR1AIP2_Torsin-1A-interacting protein 2_Homo sapiens	A0A024R957	tor1aip2
XLOC_079753	XLOC_079753	-	LG23:15242773-15247906	21.7312	10.5918	-1.03681	-2.09035	0.00035	0.0172079			PI42A_MOUSE	pip4k2a
XLOC_004333	XLOC_004333	GAMO_00082407	GmG20150304_scaffold_8136:146-2234	4.04263	10.5832	1.38841	2.01942	0.0011	0.0436894	GAMO_00082407	NA	Q6ZSW5
XLOC_060744	XLOC_060744	GAMO_00009976	LG16:17544991-17581241	20.4909	10.562	-0.956099	-1.88771	0.0013	0.0495381	GAMO_00009976	HIP1_Huntingtin-interacting protein 1_Homo sapiens	O00291	hip1
XLOC_056340	XLOC_056340	GAMO_00036302	LG15:21507352-21520676	4.2818	10.5313	1.29839	2.6994	5e-05	0.00328529	GAMO_00036302	Rrbp1_Ribosome-binding protein 1_Mus musculus	Q9P2E9-3	rrbp1
XLOC_011722	XLOC_011722	GAMO_00057087,GAMO_00057088	LG02:934508-944482	1.01388	10.4683	3.36806	5.25909	5e-05	0.00328529	GAMO_00057087	NA	A0A087WSV0	bcl2l12
XLOC_001130	XLOC_001130	-	GmG20150304_scaffold_3130:9257-10233	1.83078	10.2386	2.48349	3.89485	5e-05	0.00328529
XLOC_047174	XLOC_047174	GAMO_00027791	LG12:7627572-7633411	4.71487	10.1566	1.10713	2.21068	0.0001	0.00597996	GAMO_00027791	CLCC1_Chloride channel CLIC-like protein 1_Bos taurus	A0A024R0G0	clcc1
XLOC_080209	XLOC_080209	GAMO_00063217,GAMO_00063219	LG23:21521564-21541732	2.28598	10.0972	2.14306	3.069	5e-05	0.00328529	GAMO_00063217	RNF31_E3 ubiquitin-protein ligase RNF31_Homo sapiens	Q96EP0	rnf31
XLOC_053646	XLOC_053646	GAMO_00016040	LG14:2174930-2204108	4.91272	10.0885	1.03812	2.06847	0.0006	0.0273126	GAMO_00016040	SEMA7A_Semaphorin-7A_Homo sapiens	F5GYX3	sema7a
XLOC_074582	XLOC_074582	GAMO_00067094	LG21:3519618-3538580	20.31	10.086	-1.00983	-1.90155	0.001	0.0404727	GAMO_00067094	Pdia6_Protein disulfide-isomerase A6_Rattus norvegicus	Q15084-4
XLOC_002542	XLOC_002542	GAMO_00079080,GAMO_00079081	GmG20150304_scaffold_5477:58096-70113	3.57368	9.84717	1.4623	2.15817	0.0002	0.0108339	GAMO_00079081	MORC3_MORC family CW-type zinc finger protein 3_Homo sapiens	Q14149	morc3
XLOC_021603	XLOC_021603	GAMO_00054339,GAMO_00054342	LG05:8375196-8386286	3.1922	9.81717	1.62076	1.91891	0.00085	0.0357381	GAMO_00054339	Mtmr9_Myotubularin-related protein 9_Mus musculus	Q96QG7	mtmr9
XLOC_049352	XLOC_049352	GAMO_00038792	LG13:15896564-15901438	21.7581	9.74605	-1.15866	-2.166	0.0001	0.00597996	GAMO_00038792	HYAL2_Hyaluronidase-2_Ovis aries	A0A024R300	hyal2
XLOC_061373	XLOC_061373	GAMO_00011209	LG16:26468265-26483688	3.81821	9.64579	1.337	1.91266	0.00115	0.0451142	GAMO_00011209	Fam21_WASH complex subunit FAM21_Rattus norvegicus	F6T4W9	rcsd1
XLOC_070652	XLOC_070652	GAMO_00051857	LG20:13850502-13850806	0.881801	9.50926	3.43081	3.26224	0.00025	0.013002	GAMO_00051857	NA	Q53GV6	prpf3
XLOC_042750	XLOC_042750	GAMO_00022010	LG11:22566175-22581236	1.25572	9.45087	2.91193	5.15555	5e-05	0.00328529	GAMO_00022010	LMNA_Prelamin-A/C_Homo sapiens	Q5I6Y5	lmna
XLOC_039190	XLOC_039190	GAMO_00049016	LG10:14633154-14638916	22.7995	9.4429	-1.2717	-2.06761	0.0007	0.030747	GAMO_00049016	Shisa3_Protein shisa-3 homolog_Mus musculus	A0PJX4	shisa3
XLOC_074835	XLOC_074835	GAMO_00067616,GAMO_00067619	LG21:7494753-7551123	4.82202	9.39958	0.96296	1.70526	0.00065	0.0289288	GAMO_00067616	UST_Uronyl 2-sulfotransferase_Homo sapiens	Q9Y2C2	ust
XLOC_014143	XLOC_014143	GAMO_00013521	LG03:14439622-14447205	4.37836	9.31848	1.0897	2.19001	5e-05	0.00328529	GAMO_00013521	Casp6_Caspase-6_Mus musculus	P55212	casp6
XLOC_032584	XLOC_032584	-	LG08:18051734-18052043	0.809445	9.29007	3.52068	2.83896	0.001	0.0404727
XLOC_062275	XLOC_062275	GAMO_00076511	LG17:8387271-8417106	1.30092	9.23663	2.82784	5.29914	5e-05	0.00328529	GAMO_00076511	NLRC3_Protein NLRC3_Homo sapiens	Q7RTR2-3	nlrc3
XLOC_027371	XLOC_027371	GAMO_00043297	LG06:23104792-23108662	1.24039	9.14775	2.88263	4.62813	5e-05	0.00328529	GAMO_00043297	aste1_Protein asteroid homolog 1_Danio rerio	Q2TB18	aste1
XLOC_053985	XLOC_053985	GAMO_00016725	LG14:6951010-6954238	0.0443765	9.11509	7.68232	4.44483	5e-05	0.00328529	GAMO_00016725	maf_Transcription factor Maf_Danio rerio	Q71A33	maf
XLOC_006279	XLOC_006279	-	GmG20150304_scaffold_9674:579-3624	1.4866	9.07594	2.61003	4.75991	5e-05	0.00328529
XLOC_039089	XLOC_039089	GAMO_00048799,GAMO_00048800,GAMO_00048801	LG10:12394887-12405502	3.12102	9.03957	1.53423	2.75234	5e-05	0.00328529	GAMO_00048801	ZSCAN5B_Zinc finger and SCAN domain-containing protein 5B_Homo sapiens	A6NJL1	zscan5b
XLOC_047721	XLOC_047721	GAMO_00028951	LG12:16331912-16341752	4.50183	8.99754	0.999019	1.94095	0.00115	0.0451142	GAMO_00028951	rgs1_Regulator of G-protein signaling 1_Xenopus laevis	Q2M5E4	rgs21
XLOC_052903	XLOC_052903	-	LG14:20614776-20618929	3.95567	8.87161	1.16528	2.44396	5e-05	0.00328529
XLOC_071826	XLOC_071826	GAMO_00051215	LG20:8056956-8062315	3.78656	8.86833	1.22777	2.25668	5e-05	0.00328529	GAMO_00051215	C21orf33_ES1 protein homolog%2C mitochondrial_Homo sapiens	A6NK06	acod1
XLOC_008196	XLOC_008196	GAMO_00023195,GAMO_00023196	LG01:228829-285473	2.24336	8.80963	1.97342	4.17275	5e-05	0.00328529	GAMO_00023195	HELZ2_Helicase with zinc finger domain 2_Homo sapiens	A7E2C9	pric285
XLOC_004868	XLOC_004868	GAMO_00082027	GmG20150304_scaffold_8974:36-3907	1.54874	8.79734	2.50597	3.91997	5e-05	0.00328529	GAMO_00082027	Rnf213_E3 ubiquitin-protein ligase RNF213_Mus musculus	Q63HN8	rnf213
XLOC_011619	XLOC_011619	GAMO_00060410,GAMO_00060412,GAMO_00060417	LG02:23582876-23627108	3.34103	8.76809	1.39197	2.35498	5e-05	0.00328529	GAMO_00060412	BAHCC1_BAH and coiled-coil domain-containing protein 1_Homo sapiens	Q9P281	bahcc1
XLOC_027272	XLOC_027272	GAMO_00043096	LG06:21968030-22006468	3.09803	8.63842	1.47942	2.00835	0.00065	0.0289288	GAMO_00043096	SMAD4_Mothers against decapentaplegic homolog 4_Homo sapiens	K7EIU8	smad4
XLOC_001537	XLOC_001537	GAMO_00079704	GmG20150304_scaffold_3828:124-4297	1.96867	8.5894	2.12533	3.99931	5e-05	0.00328529	GAMO_00079704	ASTE1_Protein asteroid homolog 1_Pongo abelii	Q2TB18-2	aste1
XLOC_061097	XLOC_061097	GAMO_00010659	LG16:22809090-22846377	2.19794	8.49823	1.95101	3.41733	5e-05	0.00328529	GAMO_00010659	Myo7a_Unconventional myosin-VIIa_Mus musculus	Q13402-2	myo7a
XLOC_003298	XLOC_003298	GAMO_00082907	GmG20150304_scaffold_6662:26-1264	1.48868	8.37926	2.49279	3.64979	5e-05	0.00328529	GAMO_00082907	NA	NA
XLOC_026167	XLOC_026167	GAMO_00040786	LG06:3474004-3493434	3.74138	8.34235	1.15688	2.39628	5e-05	0.00328529	GAMO_00040786	Erap1_Endoplasmic reticulum aminopeptidase 1_Rattus norvegicus	Q9NZ08-2	erap1
XLOC_005027	XLOC_005027	GAMO_00082689	GmG20150304_scaffold_9212:24-824	1.50095	8.29099	2.46566	2.90492	0.0001	0.00597996	GAMO_00082689	Rnf213_E3 ubiquitin-protein ligase RNF213_Mus musculus	A0A024R8W2	c17orf27
XLOC_052379	XLOC_052379	GAMO_00016864	LG14:8050661-8052899	27.459	8.22709	-1.73883	-3.66306	5e-05	0.00328529	GAMO_00016864	CEBPA_CCAAT/enhancer-binding protein alpha_Homo sapiens	P49715	cebpa
XLOC_005905	XLOC_005905	GAMO_00081916,GAMO_00081917	GmG20150304_scaffold_9581:474-5888	1.26459	8.22616	2.70155	3.46354	5e-05	0.00328529	GAMO_00081917	ASB3_Ankyrin repeat and SOCS box protein 3_Bos taurus	Q53HI5	asb2
XLOC_033195	XLOC_033195	GAMO_00033934	LG08:26391748-26409112	15.7487	8.20568	-0.940535	-1.9964	0.0007	0.030747	GAMO_00033934	SDR16C5_Epidermal retinol dehydrogenase 2_Homo sapiens	Q8N3Y7	sdr16c5
XLOC_039285	XLOC_039285	GAMO_00049194	LG10:16245927-16273960	2.77323	8.19769	1.56365	2.96156	5e-05	0.00328529	GAMO_00049194	Fhdc1_FH2 domain-containing protein 1_Mus musculus	Q9C0D6	fhdc1
XLOC_033104	XLOC_033104	GAMO_00033770	LG08:25515320-25522417	1.55416	8.16253	2.39288	3.09263	5e-05	0.00328529	GAMO_00033770	SLC35D1_UDP-glucuronic acid/UDP-N-acetylgalactosamine transporter_Homo sapiens	Q9NTN3	slc35d1
XLOC_017170	XLOC_017170	-	LG04:2407038-2409389	1.19103	8.14046	2.7729	4.58576	5e-05	0.00328529
XLOC_064968	XLOC_064968	GAMO_00064784	LG18:10201786-10217593	2.5878	8.12017	1.64978	3.44584	5e-05	0.00328529	GAMO_00064784	tbc1d12_TBC1 domain family member 12_Xenopus tropicalis	B9A6L3	tbc1d12
XLOC_075221	XLOC_075221	-	LG21:13959890-13962661	2.01337	8.09293	2.00705	3.70679	5e-05	0.00328529
XLOC_080347	XLOC_080347	GAMO_00060552	LG23:647628-655973	1.1837	8.05821	2.76716	4.26298	5e-05	0.00328529	GAMO_00060552	EIF4G1_Eukaryotic translation initiation factor 4 gamma 1_Homo sapiens	Q04637-7	eif4g1
XLOC_006306	XLOC_006306	GAMO_00081249	GmG20150304_scaffold_9680:53-12320	3.13619	7.97629	1.3467	1.7671	0.00065	0.0289288	GAMO_00081249	NA	D3DN94	parp14
XLOC_070296	XLOC_070296	GAMO_00051067,GAMO_00051070	LG20:6708652-6735746	14.9435	7.96005	-0.908664	-1.86689	0.0012	0.0465609	GAMO_00051067	gdap2_Ganglioside-induced differentiation-associated protein 2_Danio rerio	Q9NXN4-2
XLOC_043139	XLOC_043139	GAMO_00022807,GAMO_00022809,GAMO_00022810,GAMO_00022811	LG11:27128380-27163364	3.55549	7.83328	1.13957	1.84553	0.00085	0.0357381	GAMO_00022807	epg5_Ectopic P granules protein 5 homolog_Danio rerio	Q9HCE0	epg5
XLOC_005031	XLOC_005031	GAMO_00080949	GmG20150304_scaffold_9216:194-13113	2.65112	7.78474	1.55405	2.16828	0.0006	0.0273126	GAMO_00080949	aste1_Protein asteroid homolog 1_Danio rerio	Q2TB18	aste1
XLOC_019384	XLOC_019384	GAMO_00000788	LG04:6351130-6441374	1.12708	7.74503	2.78068	2.77469	0.00045	0.0213678	GAMO_00000788	NA	A0A024RAC6	tceb3
XLOC_058061	XLOC_058061	GAMO_00036794	LG15:24931053-24939679	17.6289	7.68692	-1.19746	-2.64278	5e-05	0.00328529	GAMO_00036794	fam83h_Protein FAM83H_Danio rerio	Q6ZRV2	fam83h
XLOC_006119	XLOC_006119	GAMO_00079277	GmG20150304_scaffold_9640:20845-43107	1.80366	7.67556	2.08935	3.36534	5e-05	0.00328529	GAMO_00079277	NA	Q7Z7B0-3	filip1
XLOC_014785	XLOC_014785	GAMO_00014911	LG03:24841748-24864648	2.47133	7.60983	1.62258	2.97814	5e-05	0.00328529	GAMO_00014911	PECAM1_Platelet endothelial cell adhesion molecule_Homo sapiens	P16284	pecam1
XLOC_001056	XLOC_001056	-	GmG20150304_scaffold_2984:1949-2225	2.16749	7.5699	1.80425	2.1748	0.00095	0.0390429
XLOC_008708	XLOC_008708	GAMO_00024293	LG01:9394446-9397477	0.350052	7.56221	4.43317	5.74459	5e-05	0.00328529	GAMO_00024293	Heat shock 70 kDa protein 1_Oryzias latipes	B4E1Q1	hspa8
XLOC_039028	XLOC_039028	-	LG10:11670144-11674947	3.71566	7.4891	1.01117	2.08114	0.00015	0.00849282
XLOC_003754	XLOC_003754	-	GmG20150304_scaffold_7315:4735-5731	1.2845	7.45407	2.53683	3.53022	5e-05	0.00328529
XLOC_012710	XLOC_012710	GAMO_00059144	LG02:16494426-16510797	3.39465	7.43367	1.13081	2.13597	0.00055	0.0252707	GAMO_00059144	Tsen54_tRNA-splicing endonuclease subunit Sen54_Mus musculus	Q7Z6J9	tsen54
XLOC_002152	XLOC_002152	GAMO_00081309	GmG20150304_scaffold_4801:5437-12022	1.31974	7.4212	2.4914	2.81276	0.00025	0.013002	GAMO_00081309	NA	P08138-2	ngfr
XLOC_061740	XLOC_061740	-	LG16:1765443-1765928	1.76556	7.40295	2.06797	2.31732	0.00035	0.0172079
XLOC_035353	XLOC_035353	GAMO_00044481	LG09:5220662-5248950	1.87557	7.26286	1.95321	3.84999	5e-05	0.00328529	GAMO_00044481	Slco3a1_Solute carrier organic anion transporter family member 3A1_Mus musculus	Q9UIG8	slco3a1
XLOC_042214	XLOC_042214	GAMO_00020855	LG11:12736157-12772799	2.13371	7.20716	1.75607	2.93672	5e-05	0.00328529	GAMO_00020855	spire1_Protein spire homolog 1_Danio rerio	Q08AE8-2	spire1
XLOC_067253	XLOC_067253	-	LG18:20951033-20956853	3.0904	7.17841	1.21587	2.45078	5e-05	0.00328529
XLOC_006000	XLOC_006000	GAMO_00080601	GmG20150304_scaffold_9613:10955-15557	0.647187	7.11275	3.45815	5.17869	5e-05	0.00328529	GAMO_00080601	NA	J3QLA8	sept4
XLOC_057223	XLOC_057223	GAMO_00035104	LG15:12739726-12759216	2.95281	7.07615	1.26088	2.0469	0.0008	0.0340165	GAMO_00035104	DELTA-sagatoxin-Srs1a_Sagartia rosea	Q86UQ0-3	znf589
XLOC_056631	XLOC_056631	GAMO_00036923	LG15:25597531-25611936	2.79675	7.06939	1.33783	2.55381	5e-05	0.00328529	GAMO_00036923	TRIM8_Probable E3 ubiquitin-protein ligase TRIM8_Homo sapiens	Q9BZR9	trim8
XLOC_047372	XLOC_047372	GAMO_00028190	LG12:10623878-10628226	2.87893	7.06235	1.29462	2.35002	5e-05	0.00328529	GAMO_00028190	ANGPTL4_Angiopoietin-related protein 4_Homo sapiens	Q9BY76	angptl4
XLOC_009338	XLOC_009338	GAMO_00025666	LG01:20347794-20362520	1.25758	6.97959	2.47249	3.21506	5e-05	0.00328529	GAMO_00025666	samhd1_Deoxynucleoside triphosphate triphosphohydrolase SAMHD1_Danio rerio	Q9Y3Z3	samhd1
XLOC_006289	XLOC_006289	-	GmG20150304_scaffold_9675:46493-47874	1.23906	6.97067	2.49205	3.03274	5e-05	0.00328529
XLOC_000049	XLOC_000049	-	GmG20150304_scaffold_1493:101-1334	3.18806	6.97052	1.12859	1.91528	0.001	0.0404727
XLOC_015373	XLOC_015373	GAMO_00012503,GAMO_00012504,GAMO_00012505,GAMO_00012506	LG03:6212400-6217375	1.21228	6.9071	2.51036	2.57807	5e-05	0.00328529	GAMO_00012503	Nefh_Neurofilament heavy polypeptide_Rattus norvegicus	D6RD44	tceal4
XLOC_065379	XLOC_065379	GAMO_00065731	LG18:16855623-16879737	1.35113	6.83589	2.33896	3.4507	5e-05	0.00328529	GAMO_00065731	ENTPD1_Ectonucleoside triphosphate diphosphohydrolase 1_Homo sapiens	P49961	entpd1
XLOC_054606	XLOC_054606	GAMO_00017945	LG14:20277462-20286615	1.89133	6.71276	1.8275	3.68477	5e-05	0.00328529	GAMO_00017945	ABCB10_ATP-binding cassette sub-family B member 10%2C mitochondrial_Homo sapiens	Q9NRK6	abcb10
XLOC_075484	XLOC_075484	GAMO_00068972,GAMO_00068975	LG21:17719087-17754603	3.16406	6.69554	1.08142	1.76183	0.00025	0.013002	GAMO_00068975	batf_Basic leucine zipper transcriptional factor ATF-like_Danio rerio	Q16520	batf
XLOC_037383	XLOC_037383	GAMO_00045220	LG09:11470208-11489179	0.59351	6.69147	3.49498	3.60966	5e-05	0.00328529	GAMO_00045220	ccdc79_Telomere repeats-binding bouquet formation protein 1_Danio rerio	Q8NA31-3	terb1
XLOC_012379	XLOC_012379	GAMO_00058466	LG02:11296547-11307625	12.9427	6.68443	-0.953258	-1.95161	0.001	0.0404727	GAMO_00058466	NACC1_Nucleus accumbens-associated protein 1_Homo sapiens	A0A024R7E0	btbd14b
XLOC_042162	XLOC_042162	GAMO_00020769,GAMO_00020771,GAMO_00020772	LG11:12018520-12075444	12.8455	6.67831	-0.943707	-1.94254	0.00055	0.0252707	GAMO_00020772	ncalda_Neurocalcin-delta A_Danio rerio	B2RB70	ncald
XLOC_002684	XLOC_002684	GAMO_00080771	GmG20150304_scaffold_5699:2-6418	2.22677	6.62301	1.57254	2.85337	5e-05	0.00328529	GAMO_00080771	NA	NA
XLOC_057117	XLOC_057117	GAMO_00034876	LG15:10776581-10780650	3.18176	6.50422	1.03155	2.03737	0.0006	0.0273126	GAMO_00034876	zfp36l2_Zinc finger protein 36%2C C3H1 type-like 2_Xenopus tropicalis	P47974	zfp36l2
XLOC_041975	XLOC_041975	GAMO_00020381,GAMO_00020383,GAMO_00020390	LG11:9129994-9233194	2.34537	6.49342	1.46916	1.94943	5e-05	0.00328529	GAMO_00020390	RFTN1_Raftlin_Homo sapiens	Q5JB43	rftn1
XLOC_074590	XLOC_074590	GAMO_00067113	LG21:3636908-3685260	15.733	6.47919	-1.2799	-2.66393	5e-05	0.00328529	GAMO_00067113	AIM1_Absent in melanoma 1 protein_Homo sapiens	Q9Y4K1	aim1
XLOC_071750	XLOC_071750	GAMO_00051071	LG20:6739871-6754461	1.79877	6.46681	1.84605	3.58877	5e-05	0.00328529	GAMO_00051071	fam46c_Protein FAM46C_Danio rerio	Q5VWP2	fam46c
XLOC_000531	XLOC_000531	-	GmG20150304_scaffold_2260:5198-5699	2.30967	6.46226	1.48435	2.04283	0.0012	0.0465609
XLOC_046161	XLOC_046161	GAMO_00029096	LG12:18506777-18538718	13.3997	6.29927	-1.08894	-2.00593	0.00075	0.0322991	GAMO_00029096	Tbl1xr1_F-box-like/WD repeat-containing protein TBL1XR1_Mus musculus	Q9BZK7	tbl1xr1
XLOC_031461	XLOC_031461	-	LG07:1822916-1823497	0.623288	6.29676	3.33664	3.84149	5e-05	0.00328529
XLOC_020789	XLOC_020789	GAMO_00003685	LG04:30585030-30624964	1.17365	6.28845	2.4217	3.23543	5e-05	0.00328529	GAMO_00003685	NA	Q6ZRX8
XLOC_043210	XLOC_043210	-	LG11:27917263-27919398	1.45981	6.26047	2.1005	3.39934	5e-05	0.00328529
XLOC_031265	XLOC_031265	GAMO_00007944	LG07:29209896-29216315	0.13934	6.23919	5.48468	4.12496	0.0005	0.0233088	GAMO_00007944	NA	NA
XLOC_079404	XLOC_079404	GAMO_00061609	LG23:9230738-9247422	2.39178	6.17829	1.36912	2.36134	0.0003	0.0151461	GAMO_00061609	LPIN2_Phosphatidate phosphatase LPIN2_Homo sapiens	Q92539	lpin2
XLOC_021152	XLOC_021152	-	LG04:14786892-14787232	0.28182	6.16594	4.45148	3.70091	0.0013	0.0495381
XLOC_003373	XLOC_003373	GAMO_00082309	GmG20150304_scaffold_6769:1-2951	2.23723	6.16514	1.46242	2.54033	5e-05	0.00328529	GAMO_00082309	Gpr84_G-protein coupled receptor 84_Mus musculus	Q9NQS5	gpr84
XLOC_061236	XLOC_061236	GAMO_00010929	LG16:24587539-24603478	0.600484	6.15418	3.35737	2.69793	0.00015	0.00849282	GAMO_00010929	AXL_Tyrosine-protein kinase receptor UFO_Homo sapiens	M0R0W6	axl
XLOC_063548	XLOC_063548	-	LG17:9069124-9072051	0.841904	6.10273	2.85773	4.20653	5e-05	0.00328529
XLOC_004802	XLOC_004802	-	GmG20150304_scaffold_8826:8272-9213	0.889211	6.09498	2.77702	3.81538	5e-05	0.00328529
XLOC_005578	XLOC_005578	GAMO_00079239,GAMO_00079240	GmG20150304_scaffold_9508:6558-31264	2.68736	6.08292	1.17857	2.02494	0.00075	0.0322991	GAMO_00079240	CASP1_Caspase-1_Homo sapiens	P29466	casp1
XLOC_040108	XLOC_040108	GAMO_00047691,GAMO_00047693	LG10:4836324-4855463	13.6861	6.0829	-1.16988	-2.17069	5e-05	0.00328529	GAMO_00047693	Pls3_Plastin-3_Rattus norvegicus	Q59GX5
XLOC_008344	XLOC_008344	GAMO_00023495,GAMO_00023496,GAMO_00023498,GAMO_00023499	LG01:3385552-3454060	13.9732	5.99055	-1.2219	-2.04754	0.0001	0.00597996	GAMO_00023496	MAPKAPK3_MAP kinase-activated protein kinase 3_Homo sapiens	A0A024R2W7	mapkapk3
XLOC_045371	XLOC_045371	GAMO_00027371	LG12:4180215-4182796	2.64535	5.90788	1.15918	2.10206	0.0004	0.0193094	GAMO_00027371	mpv17l2_Mpv17-like protein 2_Danio rerio	A0A024R7K6	fksg24
XLOC_000988	XLOC_000988	GAMO_00080651	GmG20150304_scaffold_2880:5993-13322	1.20495	5.86797	2.28389	3.30018	5e-05	0.00328529	GAMO_00080651	NA	A0A024RAC9	zubr1
XLOC_005998	XLOC_005998	-	GmG20150304_scaffold_9612:33752-37975	2.67885	5.82646	1.12101	2.19331	0.00015	0.00849282
XLOC_033366	XLOC_033366	-	LG08:4643009-4645960	0.767855	5.80079	2.91734	4.83138	5e-05	0.00328529
XLOC_002570	XLOC_002570	GAMO_00080630	GmG20150304_scaffold_5525:5911-12368	0.613356	5.7661	3.2328	3.28227	0.0001	0.00597996	GAMO_00080630	NA	B2RA26	hem1
XLOC_047707	XLOC_047707	GAMO_00028911	LG12:15494740-15585977	13.5226	5.76161	-1.23083	-2.21642	0.0001	0.00597996	GAMO_00028911	BCAR3_Breast cancer anti-estrogen resistance protein 3_Homo sapiens	B4DWK2
XLOC_002696	XLOC_002696	GAMO_00082161	GmG20150304_scaffold_5713:871-3065	1.08571	5.74658	2.40407	2.73554	0.0003	0.0151461	GAMO_00082161	NA	H7C3G0	rnf144a
XLOC_023877	XLOC_023877	GAMO_00055585	LG05:16331173-16371010	0.443805	5.72551	3.68941	3.13744	0.00045	0.0213678	GAMO_00055585	SLC25A29_Mitochondrial basic amino acids transporter_Bos taurus	Q8N8R3	slc25a29
XLOC_005844	XLOC_005844	GAMO_00079322	GmG20150304_scaffold_9559:97-4342	0.277543	5.71592	4.3642	5.681	5e-05	0.00328529	GAMO_00079322	PARP12_Poly [ADP-ribose] polymerase 12_Homo sapiens	A4D1T0	zc3hdc1
XLOC_011305	XLOC_011305	GAMO_00059698	LG02:20023232-20031693	12.2868	5.68824	-1.11106	-1.9967	0.0005	0.0233088	GAMO_00059698	retsat_Putative all-trans-retinol 13%2C14-reductase_Danio rerio	Q6NUM9	retsat
XLOC_010211	XLOC_010211	GAMO_00057361	LG02:2780112-2784266	1.52806	5.68443	1.89531	2.69991	5e-05	0.00328529	GAMO_00057361	NA	NA
XLOC_001192	XLOC_001192	-	GmG20150304_scaffold_3227:1-2880	1.02257	5.68304	2.47446	3.94515	5e-05	0.00328529			STXB_SYNVE
XLOC_073751	XLOC_073751	GAMO_00068440	LG21:13970189-13977493	0.571874	5.67394	3.31058	3.92504	5e-05	0.00328529	GAMO_00068440	NA	NA
XLOC_001852	XLOC_001852	-	GmG20150304_scaffold_4330:3785-13888	2.49716	5.5977	1.16454	2.15722	0.00025	0.013002
XLOC_030679	XLOC_030679	GAMO_00006712	LG07:20823201-20828580	0.594465	5.55769	3.22482	4.81016	5e-05	0.00328529	GAMO_00006712	SLC35F2_Solute carrier family 35 member F2_Homo sapiens	Q8IXU6	slc35f2
XLOC_031056	XLOC_031056	GAMO_00007477	LG07:26611062-26648769	2.02487	5.55381	1.45565	2.39138	5e-05	0.00328529	GAMO_00007477	NA	Q96P48-4	arap1
XLOC_062737	XLOC_062737	GAMO_00077471,GAMO_00077472	LG17:14733044-14752056	2.48381	5.51583	1.15102	1.97214	0.00035	0.0172079	GAMO_00077471	NA	E7ETG2	ern2
XLOC_003737	XLOC_003737	GAMO_00081858	GmG20150304_scaffold_7288:1745-2381	1.42708	5.48646	1.94281	2.58873	0.0002	0.0108339	GAMO_00081858	NA	Q13112	chaf1b
XLOC_000271	XLOC_000271	-	GmG20150304_scaffold_1834:171-1673	1.64979	5.48608	1.7335	2.60264	5e-05	0.00328529
XLOC_001782	XLOC_001782	GAMO_00080537	GmG20150304_scaffold_4231:5694-14794	1.3058	5.48321	2.07009	2.64534	5e-05	0.00328529	GAMO_00080537	Fut9_Alpha-(1%2C3-fucosyltransferase 9_Rattus norvegicus	Q9Y231	fut9
XLOC_036584	XLOC_036584	GAMO_00047089	LG09:24372040-24373226	1.75674	5.48162	1.6417	2.43117	0.0001	0.00597996	GAMO_00047089	phlda2_Pleckstrin homology-like domain family A member 2_Salmo salar	Q53GA4	phlda2
XLOC_041418	XLOC_041418	-	LG10:6316589-6323926	0.0357068	5.46159	7.25698	7.98195	5e-05	0.00328529
XLOC_059465	XLOC_059465	GAMO_00010927	LG16:24587539-24603478	0.605071	5.44556	3.1699	4.86143	5e-05	0.00328529	GAMO_00010927	LGALS4_Galectin-4_Sus scrofa	B4DKK5	lgals4
XLOC_004104	XLOC_004104	GAMO_00083047	GmG20150304_scaffold_7846:492-909	1.42347	5.39663	1.92265	2.34492	0.00015	0.00849282	GAMO_00083047	NA	H0YKR9	plcb2
XLOC_027302	XLOC_027302	GAMO_00043150	LG06:22247804-22253881	1.37773	5.29586	1.94257	2.78645	5e-05	0.00328529	GAMO_00043150	NA	NA
XLOC_001803	XLOC_001803	-	GmG20150304_scaffold_4257:14027-20251	0.28738	5.29053	4.20238	5.9686	5e-05	0.00328529
XLOC_061313	XLOC_061313	GAMO_00011070,GAMO_00011071,GAMO_00011073,GAMO_00011075	LG16:25514762-25604854	1.07297	5.22932	2.28502	3.37201	5e-05	0.00328529	GAMO_00011073	Pvrl1_Nectin-1_Mus musculus	Q15223-2	nectin1
XLOC_000194	XLOC_000194	GAMO_00080730	GmG20150304_scaffold_1716:7441-17922	1.95177	5.1463	1.39875	1.96799	0.0013	0.0495381	GAMO_00080730	SP110_Sp110 nuclear body protein_Homo sapiens	P23497-4	sp110
XLOC_000721	XLOC_000721	-	GmG20150304_scaffold_2511:12-1026	1.05328	5.10373	2.27666	3.22606	5e-05	0.00328529
XLOC_011696	XLOC_011696	GAMO_00057044	LG02:615117-619122	10.197	5.06439	-1.00969	-2.09961	0.0002	0.0108339	GAMO_00057044	ITPRIPL2_Inositol 1%2C4%2C5-trisphosphate receptor-interacting protein-like 2_Homo sapiens	Q3MIP1	itpripl2
XLOC_063243	XLOC_063243	GAMO_00075913	LG17:3560682-3567836	1.98095	5.04982	1.35004	1.9519	0.00105	0.0420962	GAMO_00075913	RNF186_RING finger protein 186_Bos taurus	C9IZ30	rnf182
XLOC_069412	XLOC_069412	GAMO_00074411,GAMO_00074412,GAMO_00074413,GAMO_00074414	LG19:12365774-12392467	1.94126	5.02394	1.37182	1.98352	0.00045	0.0213678	GAMO_00074414	far1_Fatty acyl-CoA reductase 1_Xenopus laevis	E9PNW8	far1
XLOC_004709	XLOC_004709	GAMO_00082666	GmG20150304_scaffold_8689:1-1632	0.417264	4.99002	3.58001	3.33805	5e-05	0.00328529	GAMO_00082666	NA	J3KSZ7	sept4
XLOC_006944	XLOC_006944	GAMO_00024390	LG01:10033371-10136378	10.0657	4.96579	-1.01935	-2.19278	0.00025	0.013002	GAMO_00024390	ZNF704_Zinc finger protein 704_Homo sapiens	Q6ZNC4	znf704
XLOC_002640	XLOC_002640	-	GmG20150304_scaffold_5639:82-515	0.644351	4.93392	2.93682	3.26898	5e-05	0.00328529			TBC31_XENTR	tbc1d31
XLOC_010745	XLOC_010745	GAMO_00058452,GAMO_00058453,GAMO_00058457,GAMO_00058458,GAMO_00058460,GAMO_00058461,GAMO_00058462	LG02:11171546-11292243	0.306643	4.91654	4.00301	1.99237	5e-05	0.00328529	GAMO_00058452	CACNA1A_Voltage-dependent P/Q-type calcium channel subunit alpha-1A_Homo sapiens	Q9NY05	cacna1e
XLOC_030669	XLOC_030669	GAMO_00006699	LG07:20702018-20793230	0.0966159	4.87982	5.65842	5.15781	0.00035	0.0172079	GAMO_00006699	nipblb_Nipped-B-like protein B_Danio rerio	NA
XLOC_054490	XLOC_054490	-	LG14:17990699-17999804	1.72747	4.87124	1.49563	2.47988	5e-05	0.00328529
XLOC_004621	XLOC_004621	-	GmG20150304_scaffold_8529:2947-3567	1.39665	4.85987	1.79895	2.33413	0.0005	0.0233088
XLOC_001788	XLOC_001788	-	GmG20150304_scaffold_4249:968-2285	0.913035	4.84295	2.40714	3.1056	5e-05	0.00328529			R213B_DANRE	rnf213b
XLOC_037819	XLOC_037819	GAMO_00046146	LG09:17439215-17451455	1.32876	4.81844	1.85849	3.12321	5e-05	0.00328529	GAMO_00046146	SPBC1861.05_Pseudouridine-metabolizing bifunctional protein C1861.05_Schizosaccharomyces pombe_strain 972 / ATCC 24843	Q69YI7-2	naif1
XLOC_061883	XLOC_061883	GAMO_00075687	LG17:999517-1005493	10.383	4.77509	-1.12063	-2.29052	0.0001	0.00597996	GAMO_00075687	TEX261_Protein TEX261_Homo sapiens	Q6UWH6	tex261
XLOC_032177	XLOC_032177	GAMO_00031771	LG08:11374878-11379293	0.903628	4.76508	2.3987	3.96744	5e-05	0.00328529	GAMO_00031771	NA	A0A024R7S5	ret
XLOC_004087	XLOC_004087	-	GmG20150304_scaffold_7815:10591-13232	1.02135	4.75962	2.22037	3.67431	5e-05	0.00328529
XLOC_061237	XLOC_061237	GAMO_00010931	LG16:24604083-24644055	0.131305	4.69141	5.15903	5.17135	5e-05	0.00328529	GAMO_00010931	Axl_Tyrosine-protein kinase receptor UFO_Mus musculus	P30530	axl
XLOC_005023	XLOC_005023	-	GmG20150304_scaffold_9198:390-1940	1.76228	4.67	1.40598	2.26031	0.00015	0.00849282
XLOC_004496	XLOC_004496	-	GmG20150304_scaffold_8328:2-884	1.01409	4.62583	2.18953	2.89818	5e-05	0.00328529
XLOC_000042	XLOC_000042	-	GmG20150304_scaffold_1479:62-1151	1.67339	4.57197	1.45005	2.18941	0.00035	0.0172079
XLOC_064267	XLOC_064267	GAMO_00078128	LG17:18753687-18807283	0.543246	4.54421	3.06435	3.15465	0.0002	0.0108339	GAMO_00078128	NA	Q8IVF4-2	dnah10
XLOC_044984	XLOC_044984	GAMO_00022873	LG11:27452119-27467170	1.5919	4.51479	1.50391	2.49145	0.00015	0.00849282	GAMO_00022873	MORC2_MORC family CW-type zinc finger protein 2_Homo sapiens	Q9Y6X9	morc2
XLOC_016223	XLOC_016223	GAMO_00014223	LG03:20199015-20210896	9.05569	4.45758	-1.02256	-2.00073	0.00105	0.0420962	GAMO_00014223	Tpcn2_Two pore calcium channel protein 2_Mus musculus	B3KSG7
XLOC_033951	XLOC_033951	GAMO_00031913	LG08:12435705-12439142	10.4833	4.45662	-1.23407	-2.56338	5e-05	0.00328529	GAMO_00031913	tmem53_Transmembrane protein 53_Danio rerio	Q6P2H8	tmem53
XLOC_008914	XLOC_008914	GAMO_00024747	LG01:13139776-13159195	2.05417	4.44684	1.11422	1.98998	0.0008	0.0340165	GAMO_00024747	Sowahc_Ankyrin repeat domain-containing protein SOWAHC_Mus musculus	Q53LP3	sowahc
XLOC_049956	XLOC_049956	GAMO_00040098,GAMO_00040100	LG13:23453281-23509715	10.7719	4.44097	-1.27832	-2.24903	5e-05	0.00328529	GAMO_00040100	DAG1_Dystroglycan_Sus scrofa	A0A024R2W4	dag1
XLOC_041608	XLOC_041608	GAMO_00019576	LG11:3041920-3059350	9.09801	4.41903	-1.04182	-1.98736	0.00075	0.0322991	GAMO_00019576	NA	B4DV94
XLOC_002593	XLOC_002593	GAMO_00082318	GmG20150304_scaffold_5565:1-1926	0.854418	4.38262	2.35878	1.77063	0.00075	0.0322991	GAMO_00082318	NA	NA
XLOC_008529	XLOC_008529	GAMO_00023913,GAMO_00023914	LG01:6853399-6864734	0.262534	4.37891	4.05999	4.18739	5e-05	0.00328529	GAMO_00023914	mov10b.1_Putative helicase mov-10-B.1_Danio rerio	Q9HCE1-2	mov10
XLOC_081786	XLOC_081786	-	LG23:19041332-19043109	0.996406	4.29199	2.10684	3.09859	5e-05	0.00328529
XLOC_061974	XLOC_061974	GAMO_00075865	LG17:3168139-3169829	0.528873	4.24843	3.00594	3.89249	5e-05	0.00328529	GAMO_00075865	NA	Q6ZRZ8
XLOC_039122	XLOC_039122	GAMO_00048896	LG10:13618935-13624809	0.486493	4.24165	3.12413	3.54561	5e-05	0.00328529	GAMO_00048896	NA	NA
XLOC_005987	XLOC_005987	GAMO_00080104	GmG20150304_scaffold_9604:257-4894	0.778437	4.23106	2.44237	3.23379	5e-05	0.00328529	GAMO_00080104	NA	Q6ZRZ8
XLOC_029855	XLOC_029855	GAMO_00004997,GAMO_00005000	LG07:7058383-7132566	1.65011	4.20573	1.34979	2.33243	5e-05	0.00328529	GAMO_00004997	ARHGAP26_Rho GTPase-activating protein 26_Homo sapiens	A0A0S2Z508	arhgap26
XLOC_050470	XLOC_050470	GAMO_00037754	LG13:7156750-7162137	1.10729	4.18494	1.91818	2.59833	5e-05	0.00328529	GAMO_00037754	cml_Probable N-acetyltransferase camello_Xenopus laevis	Q9UHE5	nat8
XLOC_043669	XLOC_043669	GAMO_00020032	LG11:6070773-6150112	1.12647	4.16511	1.88655	3.11722	5e-05	0.00328529	GAMO_00020032	NA	Q92692-2	nectin2
XLOC_025294	XLOC_025294	GAMO_00042240,GAMO_00042243	LG06:15156787-15210069	9.24167	4.16086	-1.15127	-2.07534	0.0005	0.0233088	GAMO_00042240	COL4A3BP_Collagen type IV alpha-3-binding protein_Bos taurus	Q9Y5P4	col4a3bp
XLOC_063545	XLOC_063545	-	LG17:9040198-9044212	0.38519	4.15381	3.43079	4.96904	5e-05	0.00328529
XLOC_066712	XLOC_066712	GAMO_00065299	LG18:13716227-13742448	0.468265	4.15093	3.14804	3.57971	5e-05	0.00328529	GAMO_00065299	Sult1d1_Sulfotransferase 1 family member D1_Mus musculus	P50225	sult1a1
XLOC_057083	XLOC_057083	GAMO_00034817	LG15:10174295-10205987	1.92997	4.14601	1.10315	2.05354	0.00045	0.0213678	GAMO_00034817	Vrk2_Serine/threonine-protein kinase VRK2_Mus musculus	Q86Y07-5	vrk2
XLOC_020247	XLOC_020247	GAMO_00002594	LG04:23304877-23309447	0.79031	4.08889	2.37122	3.53507	5e-05	0.00328529	GAMO_00002594	ier5l_Immediate early response gene 5-like protein_Danio rerio	Q5T953-2	ier5l
XLOC_006010	XLOC_006010	-	GmG20150304_scaffold_9615:2-916	1.40639	4.06636	1.53174	2.05015	0.00075	0.0322991
XLOC_000372	XLOC_000372	GAMO_00080291	GmG20150304_scaffold_1980:21298-29801	0.410974	4.06496	3.30612	5.06426	5e-05	0.00328529	GAMO_00080291	Tmprss6_Transmembrane protease serine 6_Mus musculus	Q8IU80	tmprss6
XLOC_060768	XLOC_060768	GAMO_00010019	LG16:17960522-17967512	0.458481	4.06095	3.14688	3.8708	5e-05	0.00328529	GAMO_00010019	ALDOC_Fructose-bisphosphate aldolase C_Macaca fascicularis	B7Z3K7	aldoa
XLOC_073416	XLOC_073416	GAMO_00067726	LG21:8432031-8435189	13.8702	4.05434	-1.77445	-3.36677	5e-05	0.00328529	GAMO_00067726	Hlx_H2.0-like homeobox protein_Mus musculus	Q14774	hlx
XLOC_029114	XLOC_029114	GAMO_00007474	LG07:26598527-26607639	1.60042	4.03468	1.33401	2.46137	5e-05	0.00328529	GAMO_00007474	Apbb3_Amyloid beta A4 precursor protein-binding family B member 3_Mus musculus	Q54A46	fe65l2
XLOC_072142	XLOC_072142	GAMO_00051850	LG20:13730432-13754285	9.52243	3.99979	-1.25141	-1.85893	0.0011	0.0436894	GAMO_00051850	Rnd3_Rho-related GTP-binding protein RhoE_Rattus norvegicus	B2R838
XLOC_011489	XLOC_011489	GAMO_00060122	LG02:22193643-22231508	1.00366	3.98203	1.98823	2.30363	0.0003	0.0151461	GAMO_00060122	NA	Q9NWF9	rnf216
XLOC_053288	XLOC_053288	GAMO_00018886	LG14:27037925-27071829	0.715255	3.93047	2.45817	2.96039	0.0001	0.00597996	GAMO_00018886	NA	B7ZC32	kif28p
XLOC_008247	XLOC_008247	GAMO_00023302	LG01:1377001-1377805	0.657538	3.9303	2.57949	2.96557	5e-05	0.00328529	GAMO_00023302	NA	Q6ZRZ8
XLOC_063828	XLOC_063828	GAMO_00077190	LG17:12781425-12825791	0.0862868	3.90148	5.49874	5.40423	5e-05	0.00328529	GAMO_00077190	Batf_Basic leucine zipper transcriptional factor ATF-like_Rattus norvegicus	Q16520	batf
XLOC_006185	XLOC_006185	GAMO_00080177	GmG20150304_scaffold_9654:5873-19604	0.833919	3.87985	2.21802	3.05459	5e-05	0.00328529	GAMO_00080177	NA	B4E3S9	lmod1
XLOC_056398	XLOC_056398	GAMO_00036433	LG15:22327418-22336855	8.52918	3.86203	-1.14305	-2.30879	5e-05	0.00328529	GAMO_00036433	Ston1_Stonin-1_Mus musculus	Q9Y6Q2	ston1
XLOC_058950	XLOC_058950	GAMO_00009778	LG16:15654756-15667182	9.26382	3.86074	-1.26273	-2.17026	0.00015	0.00849282	GAMO_00009778	P2RY3_P2Y purinoceptor 3_Meleagris gallopavo	A0A024R5I9	p2ry6
XLOC_018533	XLOC_018533	GAMO_00003242	LG04:27823731-27826931	0.369003	3.82604	3.37415	3.8279	5e-05	0.00328529	GAMO_00003242	Drgx_Dorsal root ganglia homeobox protein_Rattus norvegicus	A6NNA5	drgx
XLOC_003533	XLOC_003533	-	GmG20150304_scaffold_6975:4-2350	1.62458	3.73257	1.2001	1.89025	0.00085	0.0357381
XLOC_004620	XLOC_004620	-	GmG20150304_scaffold_8529:1776-2556	0.62959	3.72411	2.56441	3.12723	5e-05	0.00328529
XLOC_000850	XLOC_000850	GAMO_00079663	GmG20150304_scaffold_2684:28604-31462	1.49559	3.71638	1.31318	2.20549	0.0001	0.00597996	GAMO_00079663	RNH1_Ribonuclease inhibitor_Homo sapiens	E9PLZ3	rnh1
XLOC_025157	XLOC_025157	GAMO_00041917	LG06:12229557-12255272	9.46128	3.70392	-1.35298	-2.64588	5e-05	0.00328529	GAMO_00041917	Cltc_Clathrin heavy chain 1_Mus musculus	Q00610	cltc
XLOC_081031	XLOC_081031	GAMO_00061963	LG23:11965851-11996362	1.44219	3.68834	1.35471	2.0082	0.0008	0.0340165	GAMO_00061963	ITGB1_Integrin beta-1_Ovis aries	P05556	itgb1
XLOC_006089	XLOC_006089	GAMO_00079421	GmG20150304_scaffold_9635:34239-34986	8.546	3.68303	-1.21436	-1.86673	0.0011	0.0436894	GAMO_00079421	Ccr4_C-C chemokine receptor type 4_Mus musculus	A0N0Q1	ccr4
XLOC_002551	XLOC_002551	-	GmG20150304_scaffold_5488:0-385	0.726805	3.64987	2.32821	2.52324	0.0005	0.0233088
XLOC_038051	XLOC_038051	GAMO_00046627	LG09:21069303-21106989	10.4341	3.63762	-1.52024	-3.07927	5e-05	0.00328529	GAMO_00046627	DUSP6_Dual specificity protein phosphatase 6_Homo sapiens	A0A024RBC1	dusp6
XLOC_076838	XLOC_076838	GAMO_00071790	LG22:15183042-15221425	0.722429	3.60891	2.32064	3.01	5e-05	0.00328529	GAMO_00071790	CTSS_Cathepsin S_Canis lupus familiaris	P25774	ctss
XLOC_019239	XLOC_019239	-	LG04:3191952-3194092	0.186876	3.58917	4.26349	5.23529	5e-05	0.00328529
XLOC_004796	XLOC_004796	GAMO_00081884	GmG20150304_scaffold_8813:2735-4270	0.952894	3.52552	1.88745	2.41163	5e-05	0.00328529	GAMO_00081884	NA	B1AHR2	sept3
XLOC_064328	XLOC_064328	-	LG17:3724179-3724991	0.208646	3.50389	4.06982	3.84683	0.0001	0.00597996
XLOC_018674	XLOC_018674	GAMO_00003562	LG04:29725015-29748173	1.0217	3.47759	1.76711	3.26434	5e-05	0.00328529	GAMO_00003562	SLC16A7_Monocarboxylate transporter 2_Homo sapiens	A0A024RBB2	slc16a7
XLOC_056574	XLOC_056574	-	LG15:24976946-24979800	1.48546	3.40644	1.19735	2.04217	0.00055	0.0252707
XLOC_019220	XLOC_019220	GAMO_00000444,GAMO_00000449,GAMO_00000454	LG04:2902286-2975095	0.746759	3.38037	2.17846	2.448	0.0001	0.00597996	GAMO_00000444	Nrp2_Neuropilin-2_Rattus norvegicus	A8K4G9	nrp2
XLOC_003862	XLOC_003862	-	GmG20150304_scaffold_7470:13233-14996	0.80667	3.36656	2.06122	3.03785	5e-05	0.00328529
XLOC_008038	XLOC_008038	GAMO_00026676	LG01:26737001-26739959	1.23457	3.33079	1.43186	2.1795	0.00035	0.0172079	GAMO_00026676	WAP_Whey acidic protein_Macropus eugenii	H0Y2V5	wfdc3
XLOC_063281	XLOC_063281	GAMO_00075989	LG17:4193836-4286935	0.0402946	3.31719	6.36323	1.19024	0.00015	0.00849282	GAMO_00075989	ABCG2_ATP-binding cassette sub-family G member 2_Sus scrofa	Q9UNQ0-2	abcg2
XLOC_051629	XLOC_051629	GAMO_00040218	LG13:24369233-24378841	6.77883	3.31532	-1.03189	-2.01822	0.00075	0.0322991	GAMO_00040218	HP1BP3_Heterochromatin protein 1-binding protein 3_Gallus gallus	Q5SSJ5-2
XLOC_059235	XLOC_059235	GAMO_00010414	LG16:20650086-20655416	1.37914	3.285	1.25213	1.9555	0.0008	0.0340165	GAMO_00010414	P2RY1_P2Y purinoceptor 1_Meleagris gallopavo	P47900	p2ry1
XLOC_006082	XLOC_006082	-	GmG20150304_scaffold_9634:6826-8331	1.10825	3.25978	1.55649	2.30093	0.00015	0.00849282
XLOC_001847	XLOC_001847	-	GmG20150304_scaffold_4315:5561-7597	1.27261	3.23562	1.34625	2.15744	0.00045	0.0213678
XLOC_077747	XLOC_077747	GAMO_00070743	LG22:6468837-6483258	6.44044	3.17261	-1.02149	-2.12392	0.0001	0.00597996	GAMO_00070743	fam83h_Protein FAM83H_Danio rerio	Q6ZRV2	fam83h
XLOC_049722	XLOC_049722	GAMO_00039600	LG13:20493274-20502536	7.9104	3.15723	-1.32509	-2.19389	0.00015	0.00849282	GAMO_00039600	Mmp19_Matrix metalloproteinase-19_Mus musculus	Q99542	mmp19
XLOC_046379	XLOC_046379	GAMO_00029616	LG12:22346966-22355337	0.299366	3.13831	3.39001	3.58509	5e-05	0.00328529	GAMO_00029616	NA	O60331	pip5k1c
XLOC_006017	XLOC_006017	-	GmG20150304_scaffold_9618:991-3449	1.36268	3.1246	1.19722	2.00037	0.00105	0.0420962
XLOC_006013	XLOC_006013	GAMO_00080918	GmG20150304_scaffold_9617:13662-16586	0.653381	3.11611	2.25375	2.5016	5e-05	0.00328529	GAMO_00080918	PARP14_Poly [ADP-ribose] polymerase 14_Homo sapiens	Q460N5-3	parp14
XLOC_059477	XLOC_059477	GAMO_00010951	LG16:24742375-24743840	1.21003	3.0716	1.34394	1.96789	0.00115	0.0451142	GAMO_00010951	Cldn4_Claudin-4_Mus musculus	Q75L80	cldn4
XLOC_019546	XLOC_019546	-	LG04:9308029-9310620	1.22975	3.06772	1.3188	1.95822	0.001	0.0404727
XLOC_041817	XLOC_041817	GAMO_00020009	LG11:5946039-5958500	0.754512	3.06661	2.02303	3.39977	5e-05	0.00328529	GAMO_00020009	DDR1_Epithelial discoidin domain-containing receptor 1_Pan troglodytes	A0A0G2JI85	ddr1
XLOC_039602	XLOC_039602	GAMO_00049836	LG10:21359356-21375339	6.4984	3.06039	-1.08637	-1.92556	0.0013	0.0495381	GAMO_00049836	ccdc69_Coiled-coil domain-containing protein 69_Danio rerio	D3DQH5	ccdc69
XLOC_058963	XLOC_058963	GAMO_00009815,GAMO_00009816	LG16:16006437-16015045	0.644732	3.02511	2.23022	3.50662	5e-05	0.00328529	GAMO_00009816	NWD2_NACHT and WD repeat domain-containing protein 2_Homo sapiens	Q9ULI1	nwd2
XLOC_039407	XLOC_039407	GAMO_00049453	LG10:18212028-18222332	0.700013	3.02217	2.11013	3.55408	5e-05	0.00328529	GAMO_00049453	Snx25_Sorting nexin-25_Mus musculus	Q9H3E2	snx25
XLOC_011642	XLOC_011642	GAMO_00060467	LG02:23891522-23896342	0.193142	2.978	3.94661	4.738	5e-05	0.00328529	GAMO_00060467	APOL3_Apolipoprotein L3_Homo sapiens	A0A024R1G6	apol3
XLOC_020766	XLOC_020766	GAMO_00003640	LG04:30252441-30259512	0.468899	2.93147	2.64427	2.74427	0.0002	0.0108339	GAMO_00003640	Zc3hav1_Zinc finger CCCH-type antiviral protein 1_Rattus norvegicus	A4D1T0	zc3hdc1
XLOC_003137	XLOC_003137	GAMO_00082716	GmG20150304_scaffold_6395:110-1394	0.317381	2.86404	3.17377	2.99425	0.00025	0.013002	GAMO_00082716	Asb3_Ankyrin repeat and SOCS box protein 3_Mus musculus	Q59EL6	asb3
XLOC_058016	XLOC_058016	GAMO_00036701	LG15:24321531-24328527	5.49109	2.83505	-0.953717	-1.93641	0.0003	0.0151461	GAMO_00036701	TTL_Tubulin--tyrosine ligase_Homo sapiens	Q8NG68	ttl
XLOC_007250	XLOC_007250	GAMO_00025048,GAMO_00025050,GAMO_00025051	LG01:15712082-15725938	1.06873	2.82979	1.4048	1.45774	0.001	0.0404727	GAMO_00025048	rbm38_RNA-binding protein 38_Xenopus tropicalis	E9PSF1	rbm38
XLOC_026083	XLOC_026083	GAMO_00040619	LG06:1354273-1358200	6.17802	2.81122	-1.13595	-2.03948	0.00065	0.0289288	GAMO_00040619	gcnt4_Beta-1%2C3-galactosyl-O-glycosyl-glycoprotein beta-1%2C6-N-acetylglucosaminyltransferase 4_Danio rerio	Q9P109	gcnt4
XLOC_060645	XLOC_060645	GAMO_00009761	LG16:15462824-15474387	6.26752	2.74306	-1.19211	-2.08776	0.0009	0.0374215	GAMO_00009761	NA	Q12816-5
XLOC_005332	XLOC_005332	GAMO_00079057	GmG20150304_scaffold_9446:44452-53478	0.188584	2.70999	3.84501	2.83316	5e-05	0.00328529	GAMO_00079057	NA	Q4PNR6	cnx7
XLOC_002387	XLOC_002387	GAMO_00081830	GmG20150304_scaffold_5187:197-6469	0.51507	2.70584	2.39324	2.03014	0.0005	0.0233088	GAMO_00081830	NA	A6NNB3	ifitm5
XLOC_025182	XLOC_025182	GAMO_00041974	LG06:12716924-12720494	0.972777	2.63359	1.43685	2.00756	0.001	0.0404727	GAMO_00041974	Klf9_Krueppel-like factor 9_Rattus norvegicus	A0A024R260	klf9
XLOC_028567	XLOC_028567	GAMO_00006261,GAMO_00006268,GAMO_00006269,GAMO_00006270	LG07:16154825-16229771	5.16399	2.60402	-0.987747	-1.77106	0.00095	0.0390429	GAMO_00006261	UVRAG_UV radiation resistance-associated gene protein_Homo sapiens	Q6P1X0	uvrag
XLOC_011015	XLOC_011015	GAMO_00059060	LG02:15987973-15991652	0.613522	2.59732	2.08184	2.87703	5e-05	0.00328529	GAMO_00059060	Crb3_Protein crumbs homolog 3_Mus musculus	Q9BUF7	crb3
XLOC_001185	XLOC_001185	-	GmG20150304_scaffold_3216:5949-7843	0.822849	2.59008	1.6543	2.34867	5e-05	0.00328529
XLOC_023610	XLOC_023610	GAMO_00054995	LG05:12142532-12162509	0.815691	2.58432	1.66369	2.1904	0.00065	0.0289288	GAMO_00054995	grhl1_Grainyhead-like protein 1 homolog_Xenopus laevis	Q9NZI5	grhl1
XLOC_020128	XLOC_020128	GAMO_00002344	LG04:21295594-21305572	0.267707	2.5454	3.24917	4.21905	5e-05	0.00328529	GAMO_00002344	GHR_Growth hormone receptor_Columba livia	P10912	ghr
XLOC_041816	XLOC_041816	GAMO_00020002,GAMO_00020003,GAMO_00020005,GAMO_00020006	LG11:5921581-5943481	0.672792	2.5438	1.91875	1.51173	0.00125	0.0482372	GAMO_00020006	DDR1_Epithelial discoidin domain-containing receptor 1_Homo sapiens	E7EPH4	ddr1
XLOC_032553	XLOC_032553	GAMO_00032662	LG08:17548680-17551019	6.11455	2.5298	-1.27322	-2.26521	0.00025	0.013002	GAMO_00032662	KLF2_Krueppel-like factor 2_Homo sapiens	Q9Y5W3	klf2
XLOC_020560	XLOC_020560	GAMO_00003221	LG04:27654610-27663988	0.870839	2.51985	1.53286	2.18735	0.0002	0.0108339	GAMO_00003221	aebp2_Zinc finger protein AEBP2_Danio rerio	B3KXA1
XLOC_070375	XLOC_070375	GAMO_00051254	LG20:8256799-8289280	0.967417	2.4987	1.36897	2.28952	0.0002	0.0108339	GAMO_00051254	Bcor_BCL-6 corepressor_Mus musculus	A6NE70	bcor
XLOC_002790	XLOC_002790	-	GmG20150304_scaffold_5858:0-2478	0.950392	2.49749	1.39388	2.19864	0.0002	0.0108339
XLOC_021476	XLOC_021476	-	LG05:6264513-6267736	0.786818	2.4759	1.65385	2.21214	0.0004	0.0193094
XLOC_006334	XLOC_006334	GAMO_00080607	GmG20150304_scaffold_9689:9606-21576	0.836126	2.43522	1.54226	2.03749	0.0008	0.0340165	GAMO_00080607	NA	P24347	mmp11
XLOC_023592	XLOC_023592	GAMO_00054947,GAMO_00054951	LG05:11870135-11961452	0.536043	2.425	2.17756	2.35465	5e-05	0.00328529	GAMO_00054951	EML1_Echinoderm microtubule-associated protein-like 1_Homo sapiens	Q8N6S4-3	eml1
XLOC_073925	XLOC_073925	GAMO_00068801	LG21:16584950-16608668	5.22005	2.42484	-1.10617	-2.22124	0.0001	0.00597996	GAMO_00068801	Bahd1_Bromo adjacent homology domain-containing 1 protein_Mus musculus	Q8TBE0-2
XLOC_015649	XLOC_015649	GAMO_00013057,GAMO_00013058,GAMO_00013059	LG03:10657814-10728958	0.572932	2.42192	2.07971	2.94943	5e-05	0.00328529	GAMO_00013059	MAST1_Microtubule-associated serine/threonine-protein kinase 1_Homo sapiens	Q9Y2H9	mast1
XLOC_045128	XLOC_045128	-	LG11:1285974-1286812	0.293725	2.40814	3.03538	2.82409	5e-05	0.00328529
XLOC_002744	XLOC_002744	GAMO_00082165	GmG20150304_scaffold_5786:370-3339	0.56651	2.36623	2.06242	2.74101	5e-05	0.00328529	GAMO_00082165	NA	A0A1B0GVH6	linc00371
XLOC_030381	XLOC_030381	GAMO_00006106,GAMO_00006107	LG07:14985325-15008579	0.438919	2.35212	2.42193	3.32221	5e-05	0.00328529	GAMO_00006106	NA	Q7Z7B0-2	filip1
XLOC_036114	XLOC_036114	GAMO_00046090	LG09:17127826-17158483	0.382299	2.32336	2.60343	3.38182	5e-05	0.00328529	GAMO_00046090	TSPAN18_Tetraspanin-18_Homo sapiens	Q96SJ8	tspan18
XLOC_069120	XLOC_069120	GAMO_00073779	LG19:7547281-7562422	6.03187	2.30693	-1.38663	-2.23458	0.0002	0.0108339	GAMO_00073779	Tnk2_Activated CDC42 kinase 1_Mus musculus	H7BZZ3	tnk2
XLOC_035189	XLOC_035189	GAMO_00044127	LG09:3129176-3146374	4.23828	2.25792	-0.908485	-1.89659	0.00115	0.0451142	GAMO_00044127	SLC25A22_Mitochondrial glutamate carrier 1_Homo sapiens	Q9H936	slc25a22
XLOC_004085	XLOC_004085	-	GmG20150304_scaffold_7815:1256-2067	0.37745	2.23898	2.56848	2.71728	0.00035	0.0172079
XLOC_041109	XLOC_041109	GAMO_00049767	LG10:20787836-20820590	4.61506	2.22048	-1.05548	-2.06392	0.0009	0.0374215	GAMO_00049767	ppp2r2b_Serine/threonine-protein phosphatase 2A 55 kDa regulatory subunit B beta isoform_Carassius auratus	Q00005	ppp2r2b
XLOC_027376	XLOC_027376	GAMO_00043306	LG06:23156813-23173154	0.037388	2.21079	5.88585	3.93778	0.0001	0.00597996	GAMO_00043306	Slc6a19_Sodium-dependent neutral amino acid transporter B(0AT1_Mus musculus	Q695T7	slc6a19
XLOC_047468	XLOC_047468	GAMO_00028386	LG12:11716099-11739118	6.19518	2.18579	-1.50299	-2.83498	5e-05	0.00328529	GAMO_00028386	amotl2a_Angiomotin-like 2a_Danio rerio	Q9Y2J4-3
XLOC_050417	XLOC_050417	-	LG13:6282819-6285024	0.2972	2.14327	2.85031	3.11873	5e-05	0.00328529			IL10_CHICK	il10
XLOC_028375	XLOC_028375	GAMO_00005814	LG07:12633769-12638477	0.799779	2.13809	1.41865	2.24573	0.00025	0.013002	GAMO_00005814	RAB39B_Ras-related protein Rab-39B_Bos taurus	Q96DA2	rab39b
XLOC_046901	XLOC_046901	GAMO_00027264	LG12:3238125-3240516	0.21441	2.12303	3.30768	2.98342	0.0011	0.0436894	GAMO_00027264	Prkrir_52 kDa repressor of the inhibitor of the protein kinase_Mus musculus	A0A140VJQ7	prkrir
XLOC_014435	XLOC_014435	GAMO_00014163	LG03:19619940-19626194	0.341352	2.11964	2.63449	2.53991	5e-05	0.00328529	GAMO_00014163	GIMAP7_GTPase IMAP family member 7_Homo sapiens	A0A090N8P8	hian7
XLOC_022155	XLOC_022155	GAMO_00055437	LG05:15307618-15350034	4.12858	2.11386	-0.965764	-1.94566	0.0009	0.0374215	GAMO_00055437	SPRED1_Sprouty-related%2C EVH1 domain-containing protein 1_Homo sapiens	Q7Z699	spred1
XLOC_012177	XLOC_012177	GAMO_00058076,GAMO_00058079,GAMO_00058080	LG02:7658619-7693756	7.14572	2.10414	-1.76385	-2.95398	5e-05	0.00328529	GAMO_00058076	NA	Q71UL6	plzf
XLOC_010641	XLOC_010641	GAMO_00058213	LG02:8729800-8737254	4.87205	2.0916	-1.21992	-2.27031	0.00035	0.0172079	GAMO_00058213	CBX4_E3 SUMO-protein ligase CBX4_Homo sapiens	A0A0S2Z5B2	cbx4
XLOC_030962	XLOC_030962	GAMO_00007281	LG07:25244054-25246763	0.265826	2.09019	2.97508	3.36901	5e-05	0.00328529	GAMO_00007281	ripply1_Protein ripply1_Danio rerio	Q5TAB7	ripply2
XLOC_048796	XLOC_048796	GAMO_00037635	LG13:6130294-6182844	4.31837	2.07988	-1.05399	-1.94737	0.001	0.0404727	GAMO_00037635	srgap2_SLIT-ROBO Rho GTPase-activating protein 2_Danio rerio	B7ZM87	srgap2
XLOC_033046	XLOC_033046	GAMO_00033639	LG08:24617010-24621182	0.638751	2.06853	1.69528	1.94044	0.0013	0.0495381	GAMO_00033639	Stonustoxin subunit alpha_Synanceia horrida	Q8WZ42-10	ttn
XLOC_004676	XLOC_004676	-	GmG20150304_scaffold_8632:19101-21847	0.558669	2.05014	1.87566	2.60073	0.0001	0.00597996			TRI39_HUMAN	trim39
XLOC_019079	XLOC_019079	GAMO_00000165	LG04:1026309-1064111	0.598229	2.04157	1.7709	2.29519	0.00015	0.00849282	GAMO_00000165	Nrp2_Neuropilin-2_Rattus norvegicus	Q7Z3T9	dkfzp686j1169
XLOC_030627	XLOC_030627	GAMO_00006616	LG07:19733184-19749158	4.1492	2.02369	-1.03585	-2.2182	5e-05	0.00328529	GAMO_00006616	RSF1_Remodeling and spacing factor 1_Homo sapiens	Q05DG0	rsf1
XLOC_044673	XLOC_044673	GAMO_00022179	LG11:23579938-23612592	0.791514	2.02198	1.35308	2.05354	0.00025	0.013002	GAMO_00022179	TRPM6_Transient receptor potential cation channel subfamily M member 6_Homo sapiens	A0A024R5V1	trpm7
XLOC_067415	XLOC_067415	-	LG18:2420683-2422906	0.159733	2.01975	3.66044	3.63155	5e-05	0.00328529
XLOC_080297	XLOC_080297	GAMO_00063451,GAMO_00063453,GAMO_00063454	LG23:22943177-22954530	0.175383	1.99905	3.51073	2.49133	5e-05	0.00328529	GAMO_00063451	slc51a_Organic solute transporter subunit alpha_Danio rerio	Q86UW1	slc51a
XLOC_034612	XLOC_034612	GAMO_00033281	LG08:22062482-22067938	4.76272	1.99523	-1.25523	-1.97291	0.00115	0.0451142	GAMO_00033281	ube2v2_Ubiquitin-conjugating enzyme E2 variant 2_Danio rerio	A0M8W4	ube2v2
XLOC_025843	XLOC_025843	GAMO_00043360,GAMO_00043361,GAMO_00043363	LG06:23455092-23468122	0.547949	1.99461	1.86399	1.71403	0.0003	0.0151461	GAMO_00043363	NFKBID_NF-kappa-B inhibitor delta_Homo sapiens	Q8NI38	nfkbid
XLOC_078859	XLOC_078859	-	LG22:15403386-15404283	0.2688	1.97212	2.87515	3.04474	0.00015	0.00849282			LITD1_MOUSE	l1td1
XLOC_078202	XLOC_078202	GAMO_00071644	LG22:13773576-13788695	0.317138	1.95063	2.62075	3.21072	5e-05	0.00328529	GAMO_00071644	RECQL4_ATP-dependent DNA helicase Q4_Homo sapiens	A0A087X072	recql4
XLOC_072838	XLOC_072838	GAMO_00053336	LG20:23442339-23455755	0.733956	1.93087	1.39549	2.27969	0.00025	0.013002	GAMO_00053336	NA	P57059	sik1
XLOC_058221	XLOC_058221	-	LG15:5565282-5565421	0	1.92458	inf	#NAME?	5e-05	0.00328529
XLOC_073696	XLOC_073696	GAMO_00068311	LG21:12923648-12940504	4.40385	1.91827	-1.19896	-2.239	0.0002	0.0108339	GAMO_00068311	ARHGAP18_Rho GTPase-activating protein 18_Homo sapiens	Q8N392-2
XLOC_004603	XLOC_004603	GAMO_00082056	GmG20150304_scaffold_8486:0-3352	0.348461	1.91747	2.46013	2.79711	5e-05	0.00328529	GAMO_00082056	SAXO1_Stabilizer of axonemal microtubules 1_Macaca fascicularis	B3KQ57
XLOC_063883	XLOC_063883	GAMO_00077315	LG17:13755932-13757442	0.202544	1.90106	3.2305	2.34968	5e-05	0.00328529	GAMO_00077315	NA	NA
XLOC_061569	XLOC_061569	GAMO_00011643	LG16:29206552-29259030	0.471124	1.85986	1.98102	3.10541	5e-05	0.00328529	GAMO_00011643	NA	D3YTK1	bcl11b
XLOC_056305	XLOC_056305	GAMO_00036215	LG15:20931301-20960533	4.15648	1.85827	-1.1614	-2.04302	0.00095	0.0390429	GAMO_00036215	SPTLC3_Serine palmitoyltransferase 3_Homo sapiens	Q9NUV7	sptlc3
XLOC_075965	XLOC_075965	-	LG21:21769172-21770447	0.215827	1.8388	3.09082	3.29324	5e-05	0.00328529
XLOC_027750	XLOC_027750	GAMO_00004527	LG07:2157441-2168107	0.204424	1.82456	3.15791	2.86425	0.0002	0.0108339	GAMO_00004527	NLGN4X_Neuroligin-4%2C X-linked_Homo sapiens	Q8NFZ3-2	nlgn4x
XLOC_024843	XLOC_024843	GAMO_00041218	LG06:6414492-6445456	0.515216	1.81499	1.81671	2.28623	0.00075	0.0322991	GAMO_00041218	Pdlim2_PDZ and LIM domain protein 2_Mus musculus	B3KPU0	pdlim2
XLOC_000994	XLOC_000994	-	GmG20150304_scaffold_2887:340-3636	0.526984	1.81308	1.78261	2.49536	0.00015	0.00849282
XLOC_005792	XLOC_005792	-	GmG20150304_scaffold_9546:5422-8960	0.513922	1.77703	1.78984	2.73249	5e-05	0.00328529
XLOC_006536	XLOC_006536	GAMO_00023531	LG01:3687495-3699243	4.60791	1.74748	-1.39884	-2.54803	5e-05	0.00328529	GAMO_00023531	ADORA1_Adenosine receptor A1_Gallus gallus	P30542	adora1
XLOC_064443	XLOC_064443	GAMO_00063650	LG18:1681586-1689023	4.21949	1.73969	-1.27824	-2.03621	0.00095	0.0390429	GAMO_00063650	hhex_Hematopoietically-expressed homeobox protein hhex_Xenopus tropicalis	Q03014	hhex
XLOC_001919	XLOC_001919	-	GmG20150304_scaffold_4409:12-758	0.303663	1.73256	2.51236	2.44712	0.0007	0.030747			IL1R2_MOUSE	il1r2
XLOC_069905	XLOC_069905	-	LG19:20053441-20055552	0.139091	1.72789	3.6349	3.68918	5e-05	0.00328529
XLOC_011342	XLOC_011342	GAMO_00059778,GAMO_00059780	LG02:20531255-20540265	4.13444	1.7244	-1.2616	-2.03269	0.00025	0.013002	GAMO_00059778	ASB16_Ankyrin repeat and SOCS box protein 16_Homo sapiens	Q147X6	asb16
XLOC_013423	XLOC_013423	-	LG02:16187511-16189203	0.113016	1.72092	3.92859	4.06913	5e-05	0.00328529
XLOC_062284	XLOC_062284	GAMO_00076528	LG17:8498060-8501688	0.345923	1.7179	2.31213	2.14378	0.00065	0.0289288	GAMO_00076528	cnfn_Cornifelin homolog_Xenopus tropicalis	Q9BYD5	cnfn
XLOC_001837	XLOC_001837	-	GmG20150304_scaffold_4296:123-938	0.38499	1.71553	2.15576	2.34436	0.0012	0.0465609
XLOC_034371	XLOC_034371	-	LG08:18054809-18056877	0.10922	1.708	3.96699	3.64722	0.0002	0.0108339
XLOC_030746	XLOC_030746	GAMO_00006847	LG07:21794108-21801271	3.62122	1.6868	-1.10218	-1.97043	0.00075	0.0322991	GAMO_00006847	TMEM135_Transmembrane protein 135_Bos taurus	Q86UB9	tmem135
XLOC_005990	XLOC_005990	-	GmG20150304_scaffold_9608:86-1627	0.301824	1.67587	2.47313	2.55619	0.0001	0.00597996
XLOC_054048	XLOC_054048	-	LG14:7917934-7919613	0.148307	1.61821	3.44774	3.37569	0.00015	0.00849282
XLOC_002066	XLOC_002066	-	GmG20150304_scaffold_4656:637-2902	0.376778	1.61396	2.09882	2.72694	5e-05	0.00328529
XLOC_000341	XLOC_000341	GAMO_00079668	GmG20150304_scaffold_1934:6524-14144	0.230487	1.60695	2.80157	2.90106	0.00025	0.013002	GAMO_00079668	NA	C9JK14	usp40
XLOC_008811	XLOC_008811	GAMO_00024522	LG01:11275561-11315278	3.20934	1.60166	-1.00271	-2.00197	0.00045	0.0213678	GAMO_00024522	Iqsec1_IQ motif and SEC7 domain-containing protein 1_Mus musculus	Q6DN90	iqsec1
XLOC_025109	XLOC_025109	GAMO_00041827	LG06:11447252-11452683	0.177719	1.57065	3.14369	3.682	5e-05	0.00328529	GAMO_00041827	cdo1_Cysteine dioxygenase type 1_Danio rerio	Q16878	cdo1
XLOC_026044	XLOC_026044	GAMO_00040538	LG06:522833-540199	0.43342	1.53232	1.82188	2.03939	0.0007	0.030747	GAMO_00040538	Prkg2_cGMP-dependent protein kinase 2_Rattus norvegicus	Q13237-2	prkg2
XLOC_055245	XLOC_055245	-	LG14:685359-686105	0.371617	1.51072	2.02335	2.08381	0.0011	0.0436894			ZN862_HUMAN	znf862
XLOC_003188	XLOC_003188	GAMO_00079332,GAMO_00079334	GmG20150304_scaffold_6490:2433-26224	0.1273	1.49763	3.55638	1.75866	0.00025	0.013002	GAMO_00079334	PARP12_Poly [ADP-ribose] polymerase 12_Homo sapiens	A4D1T0	zc3hdc1
XLOC_004648	XLOC_004648	-	GmG20150304_scaffold_8568:2323-4091	0.33813	1.49513	2.14462	2.68952	0.0001	0.00597996
XLOC_042367	XLOC_042367	GAMO_00021173	LG11:15580128-15585954	3.5239	1.48889	-1.24294	-2.08181	0.00065	0.0289288	GAMO_00021173	STX12_Syntaxin-12_Pongo abelii	Q86Y82	stx12
XLOC_066105	XLOC_066105	GAMO_00064036	LG18:5154618-5242190	0.594535	1.48324	1.31892	2.30699	5e-05	0.00328529	GAMO_00064036	Plce1_1-phosphatidylinositol 4%2C5-bisphosphate phosphodiesterase epsilon-1_Mus musculus	B7ZM61	plce1
XLOC_032014	XLOC_032014	GAMO_00031407	LG08:8878071-8882810	0.104929	1.45806	3.79656	3.6835	0.0001	0.00597996	GAMO_00031407	Ap1s3_AP-1 complex subunit sigma-3_Mus musculus	Q96PC3-4	ap1s3
XLOC_049264	XLOC_049264	GAMO_00038625,GAMO_00038628	LG13:14722127-14737012	0.50141	1.45411	1.53607	1.72863	0.0003	0.0151461	GAMO_00038625	EVC2_Limbin_Homo sapiens	Q86UK5-2	evc2
XLOC_004352	XLOC_004352	-	GmG20150304_scaffold_8174:454-2618	0.256667	1.45385	2.50191	3.08553	0.0001	0.00597996
XLOC_004663	XLOC_004663	-	GmG20150304_scaffold_8613:1109-2293	0.211999	1.39756	2.72079	2.75691	0.00055	0.0252707
XLOC_072465	XLOC_072465	GAMO_00052523	LG20:19035028-19039901	0.351594	1.3886	1.98165	1.8508	0.0013	0.0495381	GAMO_00052523	NA	B2R6X3	pscdbp
XLOC_046378	XLOC_046378	GAMO_00029608	LG12:22313816-22344639	0.128805	1.38668	3.42838	3.09101	0.0007	0.030747	GAMO_00029608	Pip5k1c_Phosphatidylinositol 4-phosphate 5-kinase type-1 gamma_Mus musculus	B4DVZ9	pip5k1c
XLOC_043843	XLOC_043843	GAMO_00020379	LG11:9075253-9120035	2.79603	1.38336	-1.0152	-1.94556	0.00115	0.0451142	GAMO_00020379	PLCL2_Inactive phospholipase C-like protein 2_Homo sapiens	Q9UPR0	plcl2
XLOC_063884	XLOC_063884	GAMO_00077317	LG17:13762363-13774521	0.15447	1.34822	3.12566	3.65634	5e-05	0.00328529	GAMO_00077317	Rgs12_Regulator of G-protein signaling 12_Mus musculus	O14924-7	rgs12
XLOC_001284	XLOC_001284	GAMO_00081757	GmG20150304_scaffold_3361:3345-5447	0.42478	1.34762	1.66563	1.90026	0.0009	0.0374215	GAMO_00081757	Larp7_La-related protein 7_Rattus norvegicus	A0A024RDH5	hdcma18p
XLOC_029636	XLOC_029636	GAMO_00004528	LG07:2157441-2168107	0.240186	1.34564	2.48607	1.92233	0.00035	0.0172079	GAMO_00004528	NA	B3KMT6	nlgn4x
XLOC_051326	XLOC_051326	GAMO_00039569	LG13:20345329-20347965	0.304716	1.34498	2.14205	2.12573	0.0004	0.0193094	GAMO_00039569	SMUG1_Single-strand selective monofunctional uracil DNA glycosylase_Homo sapiens	A0A024RAZ8	smug1
XLOC_008461	XLOC_008461	GAMO_00023755	LG01:5636816-5641513	0.152942	1.32252	3.11223	3.66137	5e-05	0.00328529	GAMO_00023755	Zbed4_Zinc finger BED domain-containing protein 4_Mus musculus	A0A024RBU4	hcg_1981838
XLOC_044540	XLOC_044540	GAMO_00021882	LG11:21663944-21693399	2.99803	1.31545	-1.18846	-2.2005	5e-05	0.00328529	GAMO_00021882	DEPTOR_DEP domain-containing mTOR-interacting protein_Homo sapiens	Q8TB45	deptor
XLOC_072941	XLOC_072941	-	LG20:20646706-20648447	0.114845	1.31153	3.51349	3.532	0.0001	0.00597996
XLOC_040966	XLOC_040966	GAMO_00049447	LG10:18175418-18193432	0.467893	1.28988	1.46299	2.18316	0.0001	0.00597996	GAMO_00049447	LNX2_Ligand of Numb protein X 2_Homo sapiens	Q8N448	lnx2
XLOC_004385	XLOC_004385	GAMO_00078518	GmG20150304_scaffold_8213:8074-10770	0.237375	1.25067	2.39746	2.4593	0.0012	0.0465609	GAMO_00078518	USP50_Putative ubiquitin carboxyl-terminal hydrolase 50_Macaca fascicularis	B4DUC6	usp8
XLOC_029066	XLOC_029066	GAMO_00007362	LG07:25818367-25828746	3.15382	1.21993	-1.3703	-2.15922	0.0003	0.0151461	GAMO_00007362	SMAD9_Mothers against decapentaplegic homolog 9_Homo sapiens	O15198	smad9
XLOC_001369	XLOC_001369	-	GmG20150304_scaffold_3561:2079-4018	0.299385	1.21559	2.02159	2.47342	0.0004	0.0193094			TRI39_PANTR	trim39
XLOC_039992	XLOC_039992	GAMO_00047443	LG10:1873892-1883849	2.97844	1.20501	-1.30551	-2.30853	0.00015	0.00849282	GAMO_00047443	mfsd7-A_Major facilitator superfamily domain-containing protein 7-a_Xenopus tropicalis	Q6UXD7-2
XLOC_056441	XLOC_056441	GAMO_00036512	LG15:23006119-23013648	0.43257	1.18436	1.45311	1.99948	0.00045	0.0213678	GAMO_00036512	KCNK1_Potassium channel subfamily K member 1_Homo sapiens	A0A024R3T2	kcnk1
XLOC_010642	XLOC_010642	GAMO_00058215,GAMO_00058216,GAMO_00058217	LG02:8738059-8750140	2.47284	1.15478	-1.09855	-1.76135	0.0012	0.0465609	GAMO_00058217	metrnl_Meteorin-like protein_Xenopus laevis	Q641Q3	metrnl
XLOC_074950	XLOC_074950	GAMO_00067881	LG21:9531091-9610686	0.0868713	1.15442	3.73214	2.77186	0.0007	0.030747	GAMO_00067881	ext1a_Exostosin-1a_Danio rerio	D7RTA7	ext1
XLOC_018236	XLOC_018236	GAMO_00002607	LG04:23403341-23415948	0.325106	1.1484	1.82064	2.22446	0.0002	0.0108339	GAMO_00002607	lmo4.1_LIM domain transcription factor LMO4.1_Xenopus tropicalis	A8K963	lmo4
XLOC_020806	XLOC_020806	GAMO_00003717	LG04:30791294-30812757	0.333329	1.09716	1.71876	2.19623	0.00065	0.0289288	GAMO_00003717	NA	P78559	map1a
XLOC_063546	XLOC_063546	GAMO_00076594	LG17:9045171-9048677	0.182249	1.08758	2.57714	1.46183	0.00065	0.0289288	GAMO_00076594	GABRA6_Gamma-aminobutyric acid receptor subunit alpha-6_Gallus gallus	Q16445	gabra6
XLOC_001132	XLOC_001132	-	GmG20150304_scaffold_3131:4258-5779	0.179223	1.07426	2.58351	2.78009	0.00025	0.013002
XLOC_060955	XLOC_060955	GAMO_00010388	LG16:20454801-20466683	2.97707	1.06729	-1.47994	-2.30478	0.00035	0.0172079	GAMO_00010388	P2RY12_P2Y purinoceptor 12_Homo sapiens	Q9H244	p2ry12
XLOC_035980	XLOC_035980	GAMO_00045807	LG09:15108790-15124661	0.270863	1.06109	1.96991	2.25553	0.0001	0.00597996	GAMO_00045807	NA	NA
XLOC_076077	XLOC_076077	GAMO_00070140	LG22:1897274-1914281	2.34503	1.03996	-1.17308	-2.12347	0.0004	0.0193094	GAMO_00070140	SP4_Transcription factor Sp4_Homo sapiens	Q02446	sp4
XLOC_045388	XLOC_045388	GAMO_00027393	LG12:4348017-4367861	2.40768	1.03213	-1.22202	-2.00942	0.001	0.0404727	GAMO_00027393	dcun1d4_DCN1-like protein 4_Danio rerio	Q92564	dcun1d4
XLOC_017851	XLOC_017851	GAMO_00001804	LG04:16563803-16572060	0.176043	1.01657	2.52971	3.42192	5e-05	0.00328529	GAMO_00001804	ENC1_Ectoderm-neural cortex protein 1_Homo sapiens	Q53XS2	enc1
XLOC_000930	XLOC_000930	-	GmG20150304_scaffold_2798:2284-3446	0.173945	1.00236	2.5267	2.43039	0.0007	0.030747			TRI27_HUMAN	trim27
XLOC_034435	XLOC_034435	GAMO_00032862	LG08:18916662-18943771	0.0567212	0.960389	4.08166	3.89991	0.00015	0.00849282	GAMO_00032862	colec12_Collectin-12_Danio rerio	Q5KU26	colec12
XLOC_071693	XLOC_071693	GAMO_00050968	LG20:5860845-5876626	0.242477	0.955957	1.9791	2.7134	5e-05	0.00328529	GAMO_00050968	Igfbp5_Insulin-like growth factor-binding protein 5_Mus musculus	A0A024R433	igfbp5
XLOC_039568	XLOC_039568	GAMO_00049784	LG10:20908562-20919722	2.35823	0.939993	-1.32699	-2.3804	5e-05	0.00328529	GAMO_00049784	cpeb4_Cytoplasmic polyadenylation element-binding protein 4_Danio rerio	Q17RY0	cpeb4
XLOC_076639	XLOC_076639	GAMO_00071309	LG22:11196499-11199680	0.127214	0.936919	2.88067	2.62867	0.0012	0.0465609	GAMO_00071309	crabp2_Cellular retinoic acid-binding protein 2_Xenopus laevis	P29373	crabp2
XLOC_075944	XLOC_075944	-	LG21:13465422-13466814	0.233716	0.936324	2.00225	2.10634	0.0011	0.0436894
XLOC_034370	XLOC_034370	-	LG08:18053646-18054040	0	0.93052	inf	#NAME?	5e-05	0.00328529
XLOC_040645	XLOC_040645	GAMO_00048758	LG10:12184747-12192564	2.44923	0.893067	-1.45549	-2.3038	0.0002	0.0108339	GAMO_00048758	Rtn4rl2_Reticulon-4 receptor-like 2_Mus musculus	Q86UN3	rtn4rl2
XLOC_002082	XLOC_002082	-	GmG20150304_scaffold_4685:691-1178	3.19946	0.869919	-1.87888	-2.121	0.0009	0.0374215
XLOC_011035	XLOC_011035	GAMO_00059100	LG02:16264643-16281322	0.0756505	0.848074	3.48677	4.44217	5e-05	0.00328529	GAMO_00059100	NA	A0A024R179	ncbp1
XLOC_001067	XLOC_001067	GAMO_00079001	GmG20150304_scaffold_3010:49672-74778	0.0959002	0.842607	3.13526	3.08556	0.0002	0.0108339	GAMO_00079001	CASP1_Caspase-1_Felis catus	Q5XLA6	card17
XLOC_059563	XLOC_059563	GAMO_00011147	LG16:26121475-26131421	0.228774	0.824728	1.84999	2.20083	0.00025	0.013002	GAMO_00011147	NLRC3_Protein NLRC3_Homo sapiens	Q7RTR2-3	nlrc3
XLOC_010008	XLOC_010008	-	LG01:20598397-20598748	0	0.812676	inf	#NAME?	5e-05	0.00328529
XLOC_011278	XLOC_011278	GAMO_00059633	LG02:19630219-19645168	2.7337	0.791546	-1.78811	-2.08064	0.00035	0.0172079	GAMO_00059633	Pdgfa_Platelet-derived growth factor subunit A_Rattus norvegicus	Q9UGN0	pdgfa
XLOC_070365	XLOC_070365	GAMO_00051231	LG20:8152290-8175978	0.110269	0.78753	2.83631	3.27271	5e-05	0.00328529	GAMO_00051231	slain1_SLAIN motif-containing protein 1_Xenopus tropicalis	Q7L0J2	slain1
XLOC_007245	XLOC_007245	GAMO_00025036	LG01:15629895-15639022	1.79828	0.78655	-1.19301	-2.03995	0.00025	0.013002	GAMO_00025036	tram1l1_Translocating chain-associated membrane protein 1-like 1_Xenopus laevis	Q6FHL3	tram1
XLOC_040953	XLOC_040953	GAMO_00049421	LG10:17958867-17961443	2.05898	0.785905	-1.3895	-2.04971	0.00045	0.0213678	GAMO_00049421	P2ry4_P2Y purinoceptor 4_Rattus norvegicus	P51582	p2ry4
XLOC_041000	XLOC_041000	GAMO_00049525	LG10:18759823-18769041	0.231596	0.776925	1.74616	2.32653	0.0003	0.0151461	GAMO_00049525	EDNRB_Endothelin B receptor_Sus scrofa	P24530	ednrb
XLOC_033022	XLOC_033022	GAMO_00033581	LG08:24086193-24088913	0.143814	0.737766	2.35896	2.2437	0.00065	0.0289288	GAMO_00033581	NA	O43236-2	sept4
XLOC_033269	XLOC_033269	GAMO_00030526	LG08:1265175-1267321	0	0.731626	inf	#NAME?	5e-05	0.00328529	GAMO_00030526	NA	O43555-2	gnrh2
XLOC_030625	XLOC_030625	GAMO_00006612	LG07:19715269-19719853	0.0567414	0.723584	3.67269	2.9185	5e-05	0.00328529	GAMO_00006612	LRRC32_Leucine-rich repeat-containing protein 32_Pongo abelii	A0A024R5J7	lrrc32
XLOC_004680	XLOC_004680	-	GmG20150304_scaffold_8647:105-1908	0.133802	0.669907	2.32386	2.39393	0.00085	0.0357381
XLOC_080494	XLOC_080494	GAMO_00060917	LG23:3791950-3842016	0.151121	0.669382	2.14712	2.33858	5e-05	0.00328529	GAMO_00060917	xmrk_Melanoma receptor tyrosine-protein kinase_Xiphophorus maculatus	Q68GS6	egfr
XLOC_065277	XLOC_065277	GAMO_00065465	LG18:14990293-14996614	1.62927	0.664386	-1.29413	-2.01109	0.00065	0.0289288	GAMO_00065465	NAGLU_Alpha-N-acetylglucosaminidase_Homo sapiens	A0A140VJE4
XLOC_078369	XLOC_078369	GAMO_00071991	LG22:16520968-16567047	0.149326	0.663378	2.15137	2.62301	5e-05	0.00328529	GAMO_00071991	NFATC1_Nuclear factor of activated T-cells%2C cytoplasmic 1_Homo sapiens	O95644-5	nfatc1
XLOC_078860	XLOC_078860	-	LG22:15405927-15407845	0.0700696	0.629516	3.16738	2.74779	0.00125	0.0482372			LORF2_HUMAN	l1re1
XLOC_068375	XLOC_068375	GAMO_00074809	LG19:15036344-15059073	1.9901	0.627595	-1.66493	-2.1517	0.00085	0.0357381	GAMO_00074809	NA	NA
XLOC_000846	XLOC_000846	-	GmG20150304_scaffold_2683:7010-9062	0.142341	0.615412	2.1122	2.09402	0.0013	0.0495381
XLOC_078422	XLOC_078422	GAMO_00072101	LG22:17139733-17156002	1.85949	0.590267	-1.65547	-2.52116	0.0001	0.00597996	GAMO_00072101	TMEM170B_Transmembrane protein 170B_Homo sapiens	Q5T4T1	tmem170b
XLOC_074371	XLOC_074371	GAMO_00069789	LG21:22096589-22114899	0.163967	0.54612	1.73581	1.98736	0.0012	0.0465609	GAMO_00069789	NA	B9EGV9	cln8
XLOC_041445	XLOC_041445	-	LG10:11678200-11678515	0	0.543913	inf	#NAME?	0.0005	0.0233088
XLOC_044656	XLOC_044656	GAMO_00022149,GAMO_00022151	LG11:23392691-23423689	0.13545	0.536134	1.98483	2.1812	0.0001	0.00597996	GAMO_00022151	ARHGEF28_Rho guanine nucleotide exchange factor 28_Homo sapiens	Q8N1W1-5	arhgef28
XLOC_020288	XLOC_020288	GAMO_00002678	LG04:23974304-24007372	0.145484	0.533917	1.87576	2.14	0.0004	0.0193094	GAMO_00002678	megf10_Multiple epidermal growth factor-like domains protein 10_Xenopus tropicalis	Q96KG7	megf10
XLOC_081679	XLOC_081679	GAMO_00063403	LG23:22711430-22715497	0.0862828	0.532131	2.62463	2.2088	0.00035	0.0172079	GAMO_00063403	xkr9_XK-related protein 9_Tetraodon nigroviridis	Q5GH70	xkr9
XLOC_041350	XLOC_041350	GAMO_00050318,GAMO_00050319	LG10:24673330-24694244	0.0705853	0.515633	2.8689	1.96745	0.00045	0.0213678	GAMO_00050319	ADAMTS2_A disintegrin and metalloproteinase with thrombospondin motifs 2_Bos taurus	O95450	adamts2
XLOC_045793	XLOC_045793	GAMO_00028340	LG12:11430196-11449869	0.107358	0.499505	2.21807	2.23725	0.00025	0.013002	GAMO_00028340	NA	NA
XLOC_031466	XLOC_031466	-	LG07:2149766-2150228	0	0.495851	inf	#NAME?	5e-05	0.00328529
XLOC_008381	XLOC_008381	GAMO_00023597	LG01:4283559-4320240	0.118419	0.490104	2.04919	2.25269	0.00105	0.0420962	GAMO_00023597	Slc11a2_Natural resistance-associated macrophage protein 2_Mus musculus	P49281-3	slc11a2
XLOC_006114	XLOC_006114	-	GmG20150304_scaffold_9639:34744-35260	0	0.488712	inf	#NAME?	5e-05	0.00328529			FAD1_DANRE	flad1
XLOC_045143	XLOC_045143	-	LG11:8651421-8654430	0.0469259	0.484904	3.36924	3.04682	0.00055	0.0252707
XLOC_021173	XLOC_021173	-	LG04:29948090-29948917	0	0.47959	inf	#NAME?	5e-05	0.00328529
XLOC_067437	XLOC_067437	-	LG18:11004501-11005507	0	0.463577	inf	#NAME?	5e-05	0.00328529
XLOC_016523	XLOC_016523	-	LG03:24381518-24382998	2.06778	0.454633	-2.18531	-2.5106	5e-05	0.00328529
XLOC_003889	XLOC_003889	-	GmG20150304_scaffold_7517:202-847	0	0.442247	inf	#NAME?	5e-05	0.00328529			ALKB7_BOVIN	alkbh7
XLOC_079919	XLOC_079919	GAMO_00062673	LG23:17323793-17354906	1.43834	0.441705	-1.70324	-1.90012	0.00095	0.0390429	GAMO_00062673	NA	NA
XLOC_081764	XLOC_081764	-	LG23:7602076-7603486	0	0.440599	inf	#NAME?	5e-05	0.00328529
XLOC_024463	XLOC_024463	-	LG05:1013125-1013817	0	0.437142	inf	#NAME?	5e-05	0.00328529
XLOC_013351	XLOC_013351	GAMO_00060449,GAMO_00060450	LG02:23790890-23806644	0.105278	0.403608	1.93875	1.68426	0.0005	0.0233088	GAMO_00060449	lgals3bpa_Galectin-3-binding protein A_Danio rerio	A0A0S2Z3Y1	lgals3bp
XLOC_072021	XLOC_072021	GAMO_00051631	LG20:11378451-11390274	1.19387	0.390905	-1.61075	-1.93682	0.00115	0.0451142	GAMO_00051631	HTR1F_5-hydroxytryptamine receptor 1F_Fragment_Pan troglodytes	Q9P2Q4	htr1f
XLOC_068841	XLOC_068841	GAMO_00073172	LG19:2285689-2286924	0	0.342722	inf	#NAME?	0.0011	0.0436894	GAMO_00073172	NA	Q9H2D6-2	triobp
XLOC_006110	XLOC_006110	GAMO_00079285	GmG20150304_scaffold_9639:31093-32573	0	0.294101	inf	#NAME?	5e-05	0.00328529	GAMO_00079285	PARP12_Poly [ADP-ribose] polymerase 12_Homo sapiens	A4D1T0	zc3hdc1
XLOC_006986	XLOC_006986	GAMO_00024482	LG01:10961567-10979101	0.991228	0.288528	-1.78051	-2.10771	0.0012	0.0465609	GAMO_00024482	snai1_Protein snail homolog Sna_Xenopus laevis	O95863	snai1
XLOC_010006	XLOC_010006	-	LG01:20588375-20589577	0	0.264624	inf	#NAME?	5e-05	0.00328529
XLOC_011280	XLOC_011280	GAMO_00059637	LG02:19646505-19658904	1.41816	0.255728	-2.47133	-1.5892	0.0011	0.0436894	GAMO_00059637	NA	A8KA75
XLOC_032611	XLOC_032611	GAMO_00032784	LG08:18427784-18440756	0	0.251488	inf	#NAME?	5e-05	0.00328529	GAMO_00032784	SCHIP1_Schwannomin-interacting protein 1_Homo sapiens	Q9P0W5-4	schip1
XLOC_073786	XLOC_073786	GAMO_00068510	LG21:14404666-14410551	1.69904	0.2483	-2.77456	-2.98084	5e-05	0.00328529	GAMO_00068510	FAM46A_Protein FAM46A_Homo sapiens	B6E614	xtp11
XLOC_004051	XLOC_004051	GAMO_00081281	GmG20150304_scaffold_7782:561-3031	0	0.233302	inf	#NAME?	0.0001	0.00597996	GAMO_00081281	CLEC4M_C-type lectin domain family 4 member M_Nomascus concolor	Q9H2X3-7	clec4m
XLOC_010007	XLOC_010007	-	LG01:20596471-20597550	0	0.224168	inf	#NAME?	5e-05	0.00328529
XLOC_004795	XLOC_004795	GAMO_00080400	GmG20150304_scaffold_8811:2093-25058	0	0.221006	inf	#NAME?	5e-05	0.00328529	GAMO_00080400	Nlrp12_NACHT%2C LRR and PYD domains-containing protein 12_Mus musculus	Q86W24	nlrp12
XLOC_040820	XLOC_040820	GAMO_00049147	LG10:15818519-15831306	0.597767	0.0613289	-3.28494	-1.65584	0.0004	0.0193094	GAMO_00049147	EDA_Ectodysplasin-A_Homo sapiens	A0A0U5J797	tnlg7c
XLOC_048443	XLOC_048443	-	LG12:1140649-1141182	0.276686	0	#NAME?	#NAME?	0.0001	0.00597996
XLOC_014281	XLOC_014281	GAMO_00013793,GAMO_00013794	LG03:16879300-16897899	0.25925	0	#NAME?	#NAME?	0.00015	0.00849282	GAMO_00013793	tll1_Dorsal-ventral patterning tolloid-like protein 1_Danio rerio	D6RBI6	tll1

## Sheet: uPGN_3h_DEG
Extended data related to Fig. 4 C-E
Gene-level differential expression analysis output for group 03h (3 hours activation by uPGN ) vs 00h (untreated cod macrophages)
geneNames	id	feature	id	fc	pval	qval	UniProt_AC	Gene_Name	Description	Note
.	MSTRG.12025	transcript	25316	20.7378	3.62825e-07	0.00822634	GAMO_00014152	NA	PREDICTED: uncharacterized protein LOC102082677 [Oreochromis niloticus]
	MSTRG.12025	gene		19.467	5.93783e-07	0.00543502	O43573_HUMAN	MMSADHA
	MSTRG.40493	gene		3.70092	5.73789e-06	0.0193883	B4DUU7_HUMAN	SLC5A7	GAMO_00040124	LOW_PREDICTED: solute carrier family 12 member 2 [Aquila chrysaetos canadensis]
	MSTRG.42194	gene		3.42288	2.00256e-05	0.0454857	GAMO_00017686	adm	PREDICTED: ADM isoform X1 [Larimichthys crocea]
GAMO_00053942	MSTRG.17063	transcript	35466	2.82112	8.56556e-07	0.00971034	GAMO_00053942	NFKBIA	NF-kappa-B inhibitor alpha [Esox lucius]
	MSTRG.17062	gene		2.83914	2.24355e-05	0.0454857	IKBA_HUMAN	NFKBIA

## Sheet: uPGN_12h_DEG
Extended data related to Fig. 4 C-E
Gene-level differential expression analysis output for group 12h (12 hours activation by uPGN ) vs 00h (untreated cod macrophages)
id	fc	pval	qval	00h_avg(FPKM)	03h_avg(FPKM)	12h_avg(FPKM)	UniProt_AC	Gene_Name	Description	Note
MSTRG.10565	3.32481	0.00129461	0.0411646	1142.76	2627.14	3913.68	CXCL6_HUMAN	cxcl6	C-X-C motif chemokine ligand 6 [Source:HGNC Symbol;Acc:HGNC:10643]
MSTRG.20458	3.47231	2.38495e-06	0.00242684	995.251	1321.65	3709.45	GAMO_00041781	ggh	GGH_Gamma-glutamyl hydrolase_Homo sapiens
MSTRG.21298	6.91159	0.000169486	0.0152574	201.511	522.712	1416.43		il1b	sp|Q9YGD3|IL1B_ONCMY	false annotated should be il1b (validated by isoseq and exon expression of ballgown)
MSTRG.58209	2.99545	2.85937e-05	0.00681896	336.524	1057.33	1181.84	GAMO_00068120	nfkbia	Nfkbia_NF-kappa-B inhibitor alpha_Rattus norvegicus
MSTRG.17062	3.54253	1.04407e-05	0.00421362	156.806	453.045	556	IKBA_HUMAN	nfkbia	NF-kappa-B inhibitor alpha
MSTRG.60685	4.5322	0.000259846	0.0186541	84.2295	183.691	450.175	MRP_HUMAN	marcksl1	Macrophage Myristoylated Alanine-Rich C Kinase	Fc gamma R-mediated phagocytosis
MSTRG.14575	2.16121	0.001405	0.0431072	208.76	253.854	328.811	A0A024R059_HUMAN	hmgcs1	3-Hydroxy-3-Methylglutaryl-CoA Synthase 1
MSTRG.30942	2.97129	8.83227e-05	0.0114416	93.8643	127.744	238.042	GAMO_00048093	ehd1	EHD1_EH domain-containing protein 1_Bos taurus
MSTRG.21300	3.72686	1.43155e-05	0.00506832	60.3195	137.606	233.412	B5BUQ8_HUMAN	il1b
MSTRG.8324	1.33027	0.00129101	0.0411646	214.15	209.822	220.51	J3KTA4_HUMAN	ddx5	DEAD-Box Helicase 5
MSTRG.27718	1.91715	0.000570089	0.027592	132.679	151.566	192.968	V9HWH6_HUMAN	hel-s-156an	(pnp) Purine nucleoside phosphorylase
MSTRG.16250	8.75683	0.00044107	0.0235851	44.4644	54.6812	177.177	GAMO_00003514	adm2	ADM2_ADM2_Homo sapiens
MSTRG.33071	3.77721	0.000148957	0.0151748	55.2344	146.178	174.837	GAMO_00019881	na	Folliculin [Larimichthys crocea]
MSTRG.33002	12.039	1.91472e-05	0.00608824	19.1359	128.126	165.9	A8K3F7_HUMAN	il11
MSTRG.38663	2.34151	0.00165317	0.0479946	67.034	83.7904	161.182	GAMO_00037559	alas1	alas1_5-aminolevulinate synthase%2C nonspecific%2C mitochondrial_Opsanus tau
MSTRG.9079	5.96983	0.000221279	0.0173275	44.0225	86.8601	147.648	HMCN1_HUMAN	hmcn1	Hemicentin-1(large extracellular member of the immunoglobulin superfamily)
MSTRG.55750	3.06977	0.000543352	0.0268971	60.5325	78.5024	145.723	M4K4_HUMAN	map4k4	Mitogen-activated protein kinase kinase kinase kinase 4 (fused with il1rl)	JNK activatior(function through the MAP3K7-MAP2K4-MAP2K7 kinase cascade)	FUSION gene of MAPK4 and IL1R
MSTRG.12798	2.40946	0.000223625	0.0173815	62.4062	111.339	129.359	Q53HP8_HUMAN	jun	Transcription factor AP-1 Jun B proto-oncogene variant
MSTRG.24310	2.01379	0.00126334	0.0408976	84.2612	111.646	125.988	HXK2_HUMAN	hk2	Hexokinase
MSTRG.51021	2.30911	1.84895e-06	0.00215567	60.7771	77.1584	124.173	GAMO_00064259	gna13	GNA13_Guanine nucleotide-binding protein subunit alpha-13_Homo sapiens
MSTRG.29674	1.51792	0.00126672	0.0408976	78.4314	93.0689	111.921	B2R6Q4_HUMAN	csk	C-Src Tyrosine Kinase
MSTRG.28452	3.89795	6.06494e-05	0.00994365	36.0467	152.474	111.238	MALT1_HUMAN	malt1	Mucosa-associated lymphoid tissue lymphoma translocation protein 1	important role in the activation of the transcription factor NF-κB	protease substrates are:TNFAIP3 ,CYLD, RELB
MSTRG.11088	1.53989	0.000854225	0.0335707	57.0869	65.934	97.9948	V9HWP0_HUMAN	hel-s-92n	(APCS) Pentraxins: c-reactive protein (il6 mediated)	inhibitor of JUN
MSTRG.44314	0.411524	0.000283151	0.0192928	145.513	156.584	97.9814	Q59GZ2_HUMAN	plek	Pleckstrin
MSTRG.40491	4.59091	5.26696e-06	0.00276331	26.8502	81.3893	96.6171	B4E1S6_HUMAN	sdc4	Syndecan-4
MSTRG.33184	0.607818	0.000989105	0.0365446	157.99	140.765	96.1935	NA
MSTRG.42194	3.06469	0.00018329	0.0157645	33.3764	108.739	94.5467	GAMO_00017686	adm	ADM_ADM_Homo sapiens
MSTRG.47700	2.55598	0.000357616	0.0213208	56.6805	86.9996	88.7995	GAMO_00010943	tgfb1	tgfb1_Transforming growth factor beta-1_Oncorhynchus mykiss
MSTRG.51516	2.40591	0.000746268	0.0312524	57.9983	68.2648	86.6727	Q5VSQ6_HUMAN	p4ha1
MSTRG.42451	0.768423	0.00147559	0.044477	84.5476	83.5774	85.7025	NA
MSTRG.30940	2.57529	0.00180753	0.0497237	30.1687	35.5591	83.8986
MSTRG.15330	2.24605	0.0001645	0.0152574	43.004	52.6674	79.1777	A0A024R870_HUMAN	lrsam1	Leucine Rich Repeat And Sterile Alpha Motif Containing 1	Class I MHC mediated antigen processing and presentation	Localizes to several intracellular bacterial pathogens and generates the bacteria-associated ubiquitin signal leading to autophagy-mediated intracellular bacteria degradation (xenophagy) (PubMed:23245322, PubMed:25484098).
MSTRG.55898	2.09185	0.00176695	0.0494978	36.684	71.6124	77.5788	A0A024R4C5_HUMAN	arl4c	ADP-ribosylation factor-like 4C
MSTRG.23288	18.079	0.000136211	0.0142245	4.64766	22.5953	77.089	IL12B_HUMAN	il12b
MSTRG.54492	0.752696	0.000926406	0.0349668	70.3089	78.8467	73.5213	CG073_HUMAN	c7orf73
MSTRG.12025	5.96974	0.000831359	0.0331783	9.44246	220.152	72.6509	O43573_HUMAN	mmsadha	Aldehyde Dehydrogenase 6 Family Member A1
MSTRG.63923	3.93916	4.16919e-05	0.00783271	21.6706	60.7333	71.986	GAMO_00063345	rdh10a	rdh10a_Retinol dehydrogenase 10-A_Danio rerio	Retinol Dehydrogenase 10
MSTRG.32449	1.72896	0.000214977	0.017102	52.3066	61.9631	71.6605	A0A024R7N4_HUMAN	rgs14	Regulator Of G-Protein Signaling 14
MSTRG.32651	4.14127	0.000134494	0.0142245	20.8311	41.1707	69.4605	STEA4_HUMAN	steap4	Tumor Necrosis Factor, Alpha-Induced Protein 9
MSTRG.46784	2.72755	6.97659e-05	0.0106111	38.1246	53.3473	68.8319	B3KM70_HUMAN	fbxl2	F-Box And Leucine Rich Repeat Protein 2
MSTRG.46710	1.48548	0.000197086	0.0162836	51.3809	52.2427	68.6872	PDC10_HUMAN	pdcd10	Programmed Cell Death 10
MSTRG.62342	1.95358	0.000299711	0.0196697	49.4537	98.0712	68.5294	CSRN2_HUMAN	csrnp2	Cysteine And Serine Rich Nuclear Protein 2
MSTRG.10841	2.71446	0.000180135	0.0156211	43.2288	46.5694	68.4327	PSA_HUMAN	npepps	Aminopeptidase Puromycin Sensitive	Class I MHC mediated antigen processing and presentation
MSTRG.64077	1.64963	0.000573245	0.027592	48.5588	56.7509	65.8984	A0A090N7U0_HUMAN	cul1	Cullin 1(core in E3 ubiquitin-protein ligase complexes)	TLR4 & IL1B pathway
MSTRG.12405	1.63222	4.16778e-06	0.0025725	42.8745	58.3362	65.7181	PDGFA_HUMAN	pdgfa	Platelet Derived Growth Factor Subunit A
MSTRG.51511	6.17668	0.000608316	0.0282436	12.765	53.7818	65.1476	CH25H_HUMAN	ch25h	Cholesterol 25-Hydroxylase
MSTRG.357	3.37858	0.000328198	0.0206373	24.2308	45.6768	64.4124	GAMO_00082175	na
MSTRG.23817	2.82751	0.000303444	0.0196697	25.1827	51.4667	62.1462	B4DE52_HUMAN	crtam	Cytotoxic And Regulatory T-Cell Molecule	Class I MHC Restricted T Cell Associated Molecule
MSTRG.8918	1.44885	1.43041e-05	0.00506832	50.7098	54.5382	61.3806	BAX_HUMAN	bax	BCL2 Associated X, Apoptosis Regulator
MSTRG.42917	1.63074	0.0013867	0.0427959	38.7962	47.8684	60.7719	A0A024RBX6_HUMAN	pir	Pirin (Iron-Binding Nuclear Protein)	Transcriptional coregulator of NF-kappa-B which facilitates binding of NF-kappa-B proteins to target kappa-B genes
MSTRG.45347	2.0542	0.000750557	0.0312524	33.7159	42.6352	59.6077	SAMD8_HUMAN	samd8	Sterile Alpha Motif Domain Containing 8
MSTRG.55713	5.575	0.000265529	0.0186993	14.7485	40.9604	59.4021	RGCC_HUMAN	rgcc	Regulator Of Cell Cycle
MSTRG.31589	2.02148	0.000664087	0.029402	28.4083	39.5155	55.2601	E7EMV7_HUMAN	tnip1	A20 [TNFAIP3 Interacting Protein 1(erk pathway)]	has both ubiquitin ligase and deubiquitinase activities-->Inhibits NF-kappa-B activation and TNF-induced NF-kappa-B-dependent gene expression
MSTRG.48282	2.70241	0.00108593	0.0376062	21.9285	42.9719	52.6358	A8K3H9_HUMAN	relb	RELB proto-oncogene, NF-kB subunit [Source:HGNC Symbol;Acc:HGNC:9956]
MSTRG.18341	9.90926	4.47317e-05	0.00809258	3.36066	32.0362	52.3512	IL27B_HUMAN	ebi3	Epstein-Barr virus induced 3 [Source:HGNC Symbol;Acc:HGNC:3129]
MSTRG.32506	2.2446	0.000167737	0.0152574	24.1505	32.862	48.8041	RBM22_HUMAN	rbm22	RNA Binding Motif Protein 22
MSTRG.54333	0.760908	0.000729954	0.0310097	63.8772	60.6567	48.7284	A0A024R4X0_HUMAN	cyb5r3	Cytochrome B5 Reductase 3
MSTRG.6735	1.992	0.000130588	0.0142245	35.34	35.7232	48.6074	A0A024R056_HUMAN	gnb1	G Protein Subunit Beta 1
MSTRG.2537	1.87785	2.64813e-05	0.00677727	24.4609	34.9926	48.5972	A0A024R2T5_HUMAN	cdcp1	CUB Domain Containing Protein 1 (Src family)
MSTRG.24660	20.5544	3.69624e-08	0.000327727	3.41478	14.6691	47.9951	GAMO_00007645	il27a	interleukin-27alpha-1 precursor [Oncorhynchus mykiss]
MSTRG.27783	0.780644	0.00121678	0.0402566	54.3851	54.671	47.8377	NA
MSTRG.57528	3.61933	0.000912873	0.0347119	14.67	47.1559	47.0087	TAGAP_HUMAN	tagap	T-Cell Activation RhoGTPase Activating Protein
MSTRG.11920	2.40623	5.42458e-05	0.00948669	25.6199	30.6841	46.0331	VCAM1_HUMAN	vcam1	Vascular Cell Adhesion Molecule 1
MSTRG.56601	1.74517	0.000429263	0.0230988	27.9202	31.5836	45.9148	DOP2_HUMAN	dopey2	Dopey Family Member 2
MSTRG.2533	2.40874	0.000304397	0.0196697	27.4896	38.8008	45.4727	CDCP1_HUMAN	cdcp1	CUB Domain Containing Protein 1 (Src family)
MSTRG.33728	1.85399	0.000161514	0.0152574	31.0447	38.1195	45.2153	GAMO_00020636	btg4	BTG4_Protein BTG4_Homo sapiens	BTG Anti-Proliferation Factor 4
MSTRG.58430	2.06768	0.00034617	0.0211184	27.0039	38.5599	44.8085	Q68CS2_HUMAN	dkfzp781p1796	Phosphatidate Phosphatase LPIN1
MSTRG.49070	1.78877	0.000592292	0.0281218	25.1629	30.35	43.7655	ALPK1_HUMAN	alpk1	Lymphocyte Alpha-Protein Kinase
MSTRG.59807	2.37522	0.000279422	0.0192893	19.3178	38.9897	43.4339
MSTRG.32734	1.55901	0.000496781	0.0254279	30.2762	30.8326	42.8044	RN115_HUMAN	rnf115	E3 ubiquitin-protein ligase that mediates E2-dependent
MSTRG.11103	2.80175	7.16809e-05	0.0106111	22.6571	35.6254	42.7289	A0A024R7D5_HUMAN	ldlr	Low Density Lipoprotein Receptor	vesicles internalization
MSTRG.60758	1.67043	7.17991e-05	0.0106111	28.8589	49.2705	42.231	TUFT1_HUMAN	tuft1
MSTRG.60144	2.76558	0.0014638	0.044477	23.0046	32.8274	41.9309	ARHG2_HUMAN	arhgef2	Rho/Rac Guanine Nucleotide Exchange Factor 2	a signaling intermediate between NOD2 receptor and RIPK2 kinase
MSTRG.24308	1.65574	0.00175728	0.0494978	23.8074	26.2543	41.6801
MSTRG.26991	1.89006	0.00180453	0.0497237	29.886	32.0932	40.8258	MF14A_HUMAN	mfsd14a
MSTRG.43063	2.12745	2.93125e-05	0.00683503	21.7215	26.0909	40.7835	A0AV88_HUMAN	adam10
MSTRG.41502	2.41669	0.000534166	0.0268182	17.8711	12.2529	40.6305	IRF8_HUMAN	irf8
MSTRG.38736	2.17041	0.000177414	0.0155516	26.558	40.8983	40.3409	B1AKB5_HUMAN	tfeb	Transcription factor EB
MSTRG.49130	1.97828	0.00144173	0.043977	24.086	26.0289	40.0605	A0A024R563_HUMAN	ppp1r14b
MSTRG.10711	12.0097	0.00121939	0.0402566	4.46445	34.4571	39.8246	GRB10_HUMAN	grb10
MSTRG.32037	1.4601	0.00130499	0.0412519	29.5602	29.3556	39.1117	TEN2_HUMAN	tenm2
MSTRG.54318	1.85813	0.00117206	0.0394179	19.5812	36.6601	38.1012	HLPDA_HUMAN	hilpda
MSTRG.44565	2.87927	0.000253363	0.0185912	16.9696	23.378	37.9711	NFKB2_HUMAN	nfkb2	nuclear factor kappa B subunit 2 [Source:HGNC Symbol;Acc:HGNC:7795]
MSTRG.15148	5.72673	0.00114637	0.0388207	9.65633	22.807	37.7937	A8K2T4_HUMAN	c7	Complement component C7
MSTRG.25230	0.412882	0.00168209	0.0480931	75.3517	69.6138	35.4057	H7BXY1_HUMAN	rgs3
MSTRG.55737	2.83484	8.04821e-05	0.0109675	15.7648	20.6934	35.1705	TBCD8_HUMAN	tbc1d8	TBC1 Domain Family Member 8
MSTRG.16549	1.37281	2.26099e-05	0.0062485	27.4588	28.8057	34.8732	TBK1_HUMAN	tbk1	NF-Kappa-B-Activating Kinase
MSTRG.22802	1.76461	0.000158968	0.0152574	21.6711	26.1173	34.3506	BIRC3_HUMAN	birc3	baculoviral IAP repeat containing 3 [Source:HGNC Symbol;Acc:HGNC:591]
MSTRG.60560	1.91451	0.00139475	0.0429182	21.9134	33.1645	34.2629	NLS1_HUMAN	mfsd2a
MSTRG.2535	2.34874	0.00173903	0.0491849	19.1746	26.9474	34.2618	A0A172Q398_HUMAN	cdcp1
MSTRG.51455	2.06425	0.000974538	0.0361337	18.9133	26.839	33.4584	A0A024R1P5_HUMAN	josd1
MSTRG.8910	3.54816	5.9591e-05	0.00992521	11.6454	21.859	32.8352	A0A024RA53_HUMAN	stk17a
MSTRG.44468	1.56692	0.00117869	0.0394868	20.3311	30.7164	32.6538	P4K2A_HUMAN	pi4k2a
MSTRG.47026	2.21927	0.000243539	0.0181238	25.1982	25.9517	32.5726	TRIPC_HUMAN	trip12	E3 ubiquitin-protein ligase involved in ubiquitin fusion degradation (UFD) pathway and regulation of DNA repair
MSTRG.43726	3.3836	0.000109869	0.0131006	11.1947	31.5649	32.26	D3TTZ7_HUMAN	tnfaip3	TNF alpha induced protein 3 [Source:HGNC Symbol;Acc:HGNC:11896]
MSTRG.9088	2.48823	0.000115087	0.0134179	16.0229	31.4211	32.0551	NIPBL_HUMAN	nipbl
MSTRG.21461	2.00852	2.85199e-05	0.00681896	17.36	22.9921	31.9511	A0A024R2T5_HUMAN	cdcp1
MSTRG.32368	0.606377	0.000583867	0.0279749	50.6009	47.3998	31.4824	BTK_HUMAN	btk
MSTRG.7747	10.0186	3.91431e-06	0.00256705	2.85051	20.5589	30.8822	A0A087WSV0_HUMAN	bcl2l12
MSTRG.54291	0.705489	1.85111e-05	0.0060699	36.0894	31.1699	30.2584	A4Z6T8_HUMAN	nat2
MSTRG.63920	1.46374	0.000283124	0.0192928	23.0608	23.5052	29.1325	UBE2W_HUMAN	ube2w
MSTRG.33120	1.69205	1.60053e-06	0.0020993	22.5069	23.9861	28.9248	A8K6P0_HUMAN	arnt	Aryl hydrocarbon receptor nuclear translocator, transcription factor activity,
MSTRG.11400	1.2394	0.000412145	0.0225242	28.1376	29.4421	28.7336	A0A024RDE5_HUMAN	g3bp2
MSTRG.33922	2.33246	3.75e-05	0.00756708	13.5738	26.7344	28.4824	R144B_HUMAN	rnf144b
MSTRG.58210	3.55743	0.000622413	0.0284196	9.24259	30.6252	27.7635	G3V286_HUMAN	nfkbia	NFKB inhibitor alpha [Source:HGNC Symbol;Acc:HGNC:7797]
MSTRG.15395	3.62637	0.00037132	0.0219076	13.9364	15.6015	27.6769	S12A2_HUMAN	slc12a2
MSTRG.15269	2.85984	0.000426889	0.0230894	12.117	17.0012	27.2591	TRAF2_HUMAN	traf2	TNF receptor associated factor 2 [Source:HGNC Symbol;Acc:HGNC:12032]
MSTRG.25382	1.80664	0.000241634	0.0181105	17.6536	26.8597	27.2128	A0A0S2Z4Z8_HUMAN	ripk2
MSTRG.6623	1.42323	0.00102195	0.0370774	21.1755	24.4738	27.1224	B4DGH4_HUMAN	acad9	Acyl-CoA dehydrogenase family member 9
MSTRG.46476	2.39689	0.000285621	0.0193349	13.7537	20.7135	26.619	A0A024R5J8_HUMAN	lrrc54
MSTRG.17067	2.33472	7.82886e-05	0.0109289	11.8886	15.4412	26.3986	P2R3C_HUMAN	ppp2r3c
MSTRG.6321	3.87549	0.000105443	0.0127174	8.21672	17.1193	26.1341	A0A024RB96_HUMAN	dtx3
MSTRG.36365	0.605971	0.00133724	0.0417609	29.8333	26.1312	25.0095	NA
MSTRG.30537	3.2583	0.000203172	0.0166242	9.24247	14.4596	24.3783	TBD2A_HUMAN	tbc1d2
MSTRG.5171	2.69862	0.000426255	0.0230894	12.3885	17.3709	24.2861	FMNL2_HUMAN	fmnl2
MSTRG.21564	2.91553	0.00112667	0.0385118	9.56395	18.0272	24.1166	D6R997_HUMAN	copb2	Golgi-to-ER transport of dilysine-tagged proteins#coatomer subunit beta
MSTRG.8662	1.74693	8.60181e-05	0.0112823	14.7638	16.2363	22.1326	SEPT9_HUMAN	sept9
MSTRG.20226	1.61088	0.00016747	0.0152574	18.3915	19.4909	21.8294	TAOK3_HUMAN	taok3	TAO kinase 3 (p38/MAPK)	Serine/threonine-protein kinase that acts as a regulator of the p38/MAPK14 stress-activated MAPK cascade and of the MAPK8/JNK cascade
MSTRG.24309	1.88728	0.00182934	0.0498579	13.6725	22.2947	21.268	A8K2U2_HUMAN	hk2	Hexokinase-2
MSTRG.44215	2.09014	0.000117754	0.0134303	18.1498	21.0191	20.9734	SLK_HUMAN	slk
MSTRG.49183	0.658779	0.000161676	0.0152574	25.7741	23.3917	20.4701	NDUS2_HUMAN	ndufs2
MSTRG.61313	1.60368	0.00106833	0.0372426	14.68	16.4729	20.2998	LIPS_HUMAN	lipe
MSTRG.33915	3.77866	0.00026311	0.0186541	6.48331	11.9708	19.7058	A0A024R9C7_HUMAN	azin1
MSTRG.47876	2.32622	2.99797e-05	0.00683864	11.3833	12.4907	19.6417	A0A024RDT9_HUMAN	fndc3a
MSTRG.24373	2.59025	0.000309531	0.0198043	8.4565	10.773	19.4569	RAB24_HUMAN	rab24
MSTRG.32175	2.69739	8.39598e-05	0.0112823	6.83552	9.09407	19.4132	GAMO_00049893	thoc3	Thoc3_THO complex subunit 3_Mus musculus
MSTRG.47444	2.13144	0.000271092	0.0189103	10.4098	11.8314	19.2779	A0A024R3A2_HUMAN	dcun1d5
MSTRG.63228	1.43082	0.00105257	0.0371873	15.5129	14.7146	19.067	A0A024R994_HUMAN	cpne3	Calcium-dependent membrane-binding proteins may regulate molecular events at the interface of the cell membrane and cytoplasm.
MSTRG.19936	3.28477	8.46349e-06	0.0038172	9.15435	9.82208	18.9996	C9J330_HUMAN	ncor2
MSTRG.16445	2.66024	0.000204528	0.0166242	7.73226	12.9322	18.8297	Q5FWG5_HUMAN	tlr1	(TLR25)
MSTRG.15267	2.84872	0.000304301	0.0196697	8.35655	14.7542	18.6739	TRAF2_HUMAN	traf2
MSTRG.35602	1.55914	0.00167313	0.0479946	12.2523	14.1115	18.6595	ZNT7_HUMAN	slc30a7
MSTRG.62988	2.82881	0.000103811	0.0126661	7.2982	23.3246	18.6507	M3K8_HUMAN	map3k8	MAPK/ERK pathway, JUK...negetive reg of IFNG expression
MSTRG.10669	1.62853	0.000398406	0.0224757	15.5982	14.6252	18.6389	H0YL10_HUMAN	cd276
MSTRG.58263	4.79087	0.000132321	0.0142245	5.17615	11.8233	18.3731	TDH_HUMAN	tdh
MSTRG.15984	1.74532	1.51902e-05	0.00514164	12.4004	12.1273	18.0376	TM7S3_HUMAN	tm7sf3
MSTRG.46624	1.57038	0.000388681	0.0222122	15.8593	23.2411	18.0288	PARPT_HUMAN	tiparp
MSTRG.2351	3.20668	0.00147132	0.044477	5.21808	13.7453	18.0134	GAMO_00082309	gpr84	Gpr84_G-protein coupled receptor 84_Mus musculus
MSTRG.23878	2.35159	0.000525066	0.0265489	8.81706	10.0161	17.7177	A0A024R5L7_HUMAN	picalm
MSTRG.32970	3.07209	0.000113056	0.0133291	5.74776	13.3701	17.0182	A0A090N7S2_HUMAN	arhgef5
MSTRG.2534	2.47204	0.000718102	0.0306473	9.56998	15.242	16.835	GAMO_00078616	na
MSTRG.33073	2.10913	0.00164499	0.0479946	6.95673	10.7493	16.7583	A0MNN5_HUMAN	grwd1
MSTRG.48359	2.16862	0.000995155	0.0366181	7.65845	18.1334	16.543	I22R2_HUMAN	il22ra2
MSTRG.57232	6.69242	0.000409483	0.0224958	3.3709	4.24554	16.4452	GAMO_00066884	hcar2	HCAR2_Hydroxycarboxylic acid receptor 2_Homo sapiens
MSTRG.5870	2.45066	0.00101504	0.0370774	8.11725	14.7848	16.335	Q5SY18_HUMAN	plekhg5
MSTRG.38681	11.2962	0.000103513	0.0126661	0.461676	8.9294	16.0608	IL20_HUMAN	il20
MSTRG.32236	0.627895	0.00161679	0.0477419	27.7078	26.6497	16.0238	D6R9P3_HUMAN	hnrnpab
MSTRG.27352	1.55324	0.00176896	0.0494978	13.0758	13.0029	15.465	C9IYZ9_HUMAN	atg9a
MSTRG.23515	1.83083	0.000655621	0.0292742	11.6282	16.5079	15.1697	BACH1_HUMAN	bach1	sp|Q60610|TIAM1_MOUSE
MSTRG.6624	1.71567	0.00108244	0.0376062	12.5082	16.1947	14.9759	A0A024R2Y2_HUMAN	tmem115
MSTRG.6946	1.69971	3.83036e-05	0.0075834	10.6633	10.7985	14.8801	B3KP28_HUMAN	usp11	Ubiquitin carboxyl-terminal hydrolase 11
MSTRG.47602	0.387989	0.000830269	0.0331783	22.492	22.0697	14.7658	SPCS2_HUMAN	spcs2
MSTRG.41236	2.9995	2.30155e-05	0.0062485	5.74514	8.06535	14.6697	A0A024R6Q9_HUMAN	cyld	Deubiquitinating Enzyme CYLD (GAMO_00016342#LG14)	CYLD lysine 63 deubiquitinase [Source:HGNC Symbol;Acc:HGNC:2584]
MSTRG.36887	0.517774	0.000476303	0.0247418	20.6618	17.8012	14.6027	NDUAB_HUMAN	ndufa11
MSTRG.17701	0.762981	0.00105633	0.0371948	20.3819	19.2176	14.4922	EXOC5_HUMAN	exoc5
MSTRG.11169	1.28881	0.00106573	0.0372426	13.3698	12.6068	14.4418	CHIC2_HUMAN	chic2
MSTRG.49974	2.54625	0.000895832	0.0344069	7.76114	10.3952	14.3567	ZDH16_HUMAN	zdhhc16	Probable palmitoyltransferase,May be involved in apoptosis regulation
MSTRG.21571	3.99649	9.97107e-05	0.0124555	4.90433	11.4524	13.944	MRCKA_HUMAN	cdc42bpa
MSTRG.58214	2.48029	7.41908e-05	0.0107706	5.59591	9.70526	13.8181	BRM1L_HUMAN	brms1l
MSTRG.55269	2.84147	0.000681969	0.0296156	5.56389	6.02715	13.6184	GULP1_HUMAN	gulp1
MSTRG.32995	5.69811	2.98505e-06	0.00242684	2.30062	4.36836	13.4077	GAMO_00019805	rasip1	Rasip1_Ras-interacting protein 1_Mus musculus
MSTRG.43562	0.811359	0.000345574	0.0211184	16.1894	14.4034	13.2683	RBM45_HUMAN	rbm45
MSTRG.27021	0.624245	6.28678e-05	0.0101488	19.5705	18.0747	13.1307	NA
MSTRG.63664	8.11942	0.00164946	0.0479946	0.884958	8.23874	13.0524	E9PHZ3_HUMAN	fxyd6
MSTRG.42207	1.24261	0.000748615	0.0312524	10.9351	10.6649	12.9489	D3DQW7_HUMAN	btbd10
MSTRG.33351	1.95658	6.24659e-08	0.000327727	6.93248	9.0038	12.6181	H7C0A2_HUMAN	bcl3
MSTRG.37890	1.48718	0.000156041	0.0152574	10.5508	10.2216	12.6033	M0R044_HUMAN	mpnd	peptidase activity
MSTRG.14671	2.83753	0.000408432	0.0224958	4.87904	8.27217	12.5888	FA69B_HUMAN	fam69b
MSTRG.2918	2.97384	0.000195399	0.0162836	6.88478	9.98372	12.4647	GRAM4_HUMAN	gramd4
MSTRG.36041	0.621199	0.00104683	0.0371873	19.3918	18.9534	12.375	B2RA10_HUMAN	homer3
MSTRG.34128	1.86313	7.38259e-06	0.00352116	8.321	9.38009	12.2817	NB5R4_HUMAN	cyb5r4
MSTRG.23687	0.758768	0.00147932	0.044477	16.9251	14.0706	12.2587	Q59EJ1_HUMAN	ei24
MSTRG.60156	0.841328	0.000836027	0.0331783	13.0492	11.8676	12.1396	CHTOP_HUMAN	chtop
MSTRG.59808	2.99311	0.000122799	0.0137078	5.75688	13.0685	11.9642	B5MCX4_HUMAN	trib2	Tribbles Pseudokinase 2	Wnt / Hedgehog / Notch and DNA Damage
MSTRG.29669	0.791243	0.0013773	0.0426313	17.1103	17.139	11.9556	CAPR1_HUMAN	caprin1
MSTRG.27282	3.47417	0.000195587	0.0162836	5.04752	8.85012	11.7978	A0A1B0GV73_HUMAN	arhgap21
MSTRG.53604	3.17046	3.51954e-05	0.00732201	5.25102	9.53986	11.7274	A0A087WUY2_HUMAN	rgs3
MSTRG.31588	2.43411	9.44742e-07	0.00187746	3.65529	7.18391	11.6675	GPX3_HUMAN	gpx3
MSTRG.27000	1.49809	0.00040929	0.0224958	10.7048	10.4889	11.6229	KPCI_HUMAN	prkci
MSTRG.8963	2.14239	0.00146965	0.044477	8.48094	11.3127	11.3819	A0A0A0MQX1_HUMAN	myo10
MSTRG.2196	3.05435	2.32242e-05	0.0062485	5.69088	7.23882	11.3391	GAMO_00082871	tbc1d8	TBC1D8_TBC1 domain family member 8_Homo sapiens
MSTRG.19295	0.720459	0.00162431	0.0477419	13.3812	12.2576	11.2936	NA
MSTRG.14595	4.64464	7.91569e-05	0.0109289	2.41891	8.34401	11.2139	GAMO_00001654	ptger4	PTGER4_Prostaglandin E2 receptor EP4 subtype_Homo sapiens
MSTRG.6720	1.79235	0.000327986	0.0206373	5.52144	6.90586	11.0453	A0A024R052_HUMAN	tnfrsf14	TNF receptor superfamily member 14 [Source:HGNC Symbol;Acc:HGNC:11912]
MSTRG.55998	0.572427	0.000622596	0.0284196	17.9677	16.4695	10.9605	LANC3_HUMAN	lancl3
MSTRG.58986	2.00377	0.00102645	0.0370774	6.05698	8.93486	10.7683	GAMO_00069101	zbtb2	ZBTB2_Zinc finger and BTB domain-containing protein 2_Homo sapiens
MSTRG.22660	3.06943	1.13363e-06	0.00187746	4.67231	5.28168	10.6147	GCR_HUMAN	nr3c1
MSTRG.37003	0.574333	0.00124128	0.0407576	15.1939	12.134	10.4462	Q6FGP9_HUMAN	ctns
MSTRG.15052	0.546628	0.00103284	0.0370774	14.2005	13.4423	10.4081	A0A140VJL9_HUMAN	alad
MSTRG.10375	1.58163	0.00118163	0.0394868	6.52356	7.18707	10.3749	F8W8E2_HUMAN	cyth2	mediate the regulation of protein sorting and membrane trafficking.
MSTRG.5794	0.80854	0.000600642	0.0282075	11.779	10.0492	10.1496	Q6N037_HUMAN	dkfzp686a11192
MSTRG.60684	2.38632	0.000338823	0.0209133	5.8979	10.0464	10.0576	H0YKQ3_HUMAN	rhcg
MSTRG.9122	2.50704	0.000832351	0.0331783	7.98491	9.29673	9.94059	Q6GPG7_HUMAN	lpar1	Signaling mediates activation of down-stream MAP kinases,Plays a role in triggering inflammation in response to bacterial lipopolysaccharide (LPS) via its interaction with CD14
MSTRG.39100	0.469388	0.00168978	0.0481642	21.2875	15.6912	9.73855	F210B_HUMAN	fam210b
MSTRG.36159	0.397661	0.000601643	0.0282075	19.0597	9.5797	9.62648	GA45A_HUMAN	gadd45a
MSTRG.57923	0.815026	0.00134396	0.0418462	12.5634	12.1766	9.6171	RBM25_HUMAN	rbm25
MSTRG.43549	2.54223	0.00127877	0.041034	5.75654	7.25766	9.12387	B3KME6_HUMAN	cep170	Centrosomal protein of 170 kDa
MSTRG.55889	0.649178	0.00112712	0.0385118	10.5757	10.3663	9.10441	A0A024R4B3_HUMAN	ndufa10
MSTRG.32535	4.13758	0.000177851	0.0155516	2.38029	3.24678	8.86268	Q59GK2_HUMAN	ndst1	ifunctional heparan sulfate N-deacetylase/N-sulfotransferase 1	Participates in biosynthesis of heparan sulfate that can ultimately serve as L-selectin ligands, thereby playing a role in inflammatory response
MSTRG.35278	0.587675	4.86101e-05	0.00864518	13.8121	11.5334	8.8614	P2Y13_HUMAN	p2ry13
MSTRG.49004	0.646419	0.000591863	0.0281218	16.9248	15.3269	8.69817	STK26_HUMAN	stk26
MSTRG.21413	2.46206	0.000166542	0.0152574	5.45171	7.52349	8.65953	Q5TA58_HUMAN	ago1
MSTRG.37568	1.51836	0.000526271	0.0265489	7.72788	8.12195	8.48947	Q7LGH1_HUMAN	kiaa0480
MSTRG.38198	5.5435	0.00125482	0.0408976	2.24459	9.04759	8.37273	TPR_HUMAN	tpr	Modulates the nucleocytoplasmic transport of activated MAPK1/ERK2 and huntingtin/HTT and may serve as a docking site for the XPO1/CRM1-mediated nuclear export complex.
MSTRG.41754	1.82937	4.25488e-05	0.00783271	5.19338	5.90377	8.29574	G3V5E4_HUMAN	gnpnat1
MSTRG.33595	2.1064	0.00102907	0.0370774	3.62512	7.4474	8.28671	B2R7Y8_HUMAN	sh3bp5
MSTRG.193	4.04885	0.000171578	0.0152574	2.99784	4.02817	8.13127
MSTRG.37713	2.19426	0.000145693	0.0149878	4.87987	6.74628	8.12436	D6W646_HUMAN	hcg_22253	Rho guanyl-nucleotide exchange factor activity
MSTRG.41503	2.46137	9.36042e-05	0.0119779	3.53255	1.83103	8.08718	H3BPS5_HUMAN	irf8
MSTRG.4116	2.37715	8.49622e-05	0.0112823	5.46898	4.99855	8.03294	I6L961_HUMAN	ccne2
MSTRG.25923	2.08803	0.000328451	0.0206373	4.66107	10.3486	7.91918	F102B_HUMAN	fam102b
MSTRG.57261	0.705009	0.00127572	0.041034	12.2402	9.01124	7.89891	Q6AHX7_HUMAN	dkfzp686f20131
MSTRG.5678	0.664858	0.0011063	0.0381856	11.6195	10.1425	7.64029	A0A0S2Z4K2_HUMAN	cnbp
MSTRG.37983	1.25933	0.000290376	0.0194071	7.13701	7.56586	7.55542	A0A024R219_HUMAN	za20d2
MSTRG.55327	2.96088	0.000486351	0.0251393	2.56797	4.02785	7.241	FA46C_HUMAN	fam46c
MSTRG.32639	2.80993	0.000768494	0.0317473	1.73875	4.77995	7.18124	STEA4_HUMAN	steap4
MSTRG.41406	1.95528	0.000635609	0.0286242	5.23321	6.24152	7.1525	F214A_HUMAN	fam214a
MSTRG.15515	1.57599	0.000683025	0.0296156	6.01106	6.98046	7.14833	A0A024R240_HUMAN	gnaq
MSTRG.19841	0.646481	0.000827525	0.0331783	8.60146	5.68373	7.07588	X5DP20_HUMAN	dgcr6
MSTRG.14709	6.2117	0.000403815	0.0224958	0.950569	2.82515	6.94972	Q53XS2_HUMAN	enc1
MSTRG.47017	1.94982	0.000380822	0.0220875	5.40155	6.05561	6.75175	BAZ1B_HUMAN	baz1b
MSTRG.50474	5.92626	0.00103898	0.0370816	1.08841	2.44716	6.72682	B3KT27_HUMAN	app
MSTRG.32653	3.18564	9.7257e-06	0.00408207	2.33339	3.70828	6.68273	STEA4_HUMAN	steap4
MSTRG.41760	1.71217	0.000336099	0.020868	5.17473	6.15917	6.6003	H3BRM3_HUMAN	nfatc3
MSTRG.58185	2.52012	0.000305552	0.0196697	3.86776	3.85616	6.57602	B9EGA7_HUMAN	cdc42bpa
MSTRG.63646	0.643512	0.000867845	0.0337869	8.45512	7.4979	6.55247	NA
MSTRG.35090	1.55923	0.000953451	0.035634	5.77243	6.67216	6.54692	J3KP58_HUMAN	clip1
MSTRG.55084	0.566933	0.000187686	0.0158822	9.88912	9.11253	6.54078	STEA3_HUMAN	steap3
MSTRG.43719	4.59724	0.00167231	0.0479946	1.60752	6.66165	6.49717	H0YD95_HUMAN	ccdc90b
MSTRG.45343	2.4555	0.000168815	0.0152574	3.15702	5.14752	6.36761	DS13A_HUMAN	dusp13
MSTRG.10221	0.604492	0.000117552	0.0134303	10.0613	8.65773	6.28527	NA
MSTRG.63419	3.18563	0.00173404	0.0491765	1.92561	3.32154	6.20664	A0A0S2A4E4_HUMAN	agl
MSTRG.34232	3.29103	0.000837916	0.0331783	3.36585	4.02755	6.16531	B2RTQ5_HUMAN	lrrc16a
MSTRG.7669	0.753587	0.000925398	0.0349668	8.20538	7.54685	6.09866	C9JFE4_HUMAN	gps1
MSTRG.15772	7.63858	4.91475e-06	0.00271424	0.402002	1.50796	6.07964	GAMO_00003097	ifng	interferon-gamma 1 [Tetraodon nigroviridis]	inducer of MHCII
MSTRG.33012	0.481847	0.000544845	0.0268971	7.25105	5.34165	5.96523	ISOC2_HUMAN	isoc2
MSTRG.61232	0.409126	0.000153391	0.0152574	8.81203	8.90734	5.92097	NA
MSTRG.17063	2.52488	2.23281e-05	0.0062485	1.7809	6.88257	5.92004	GAMO_00053942	na
MSTRG.16251	3.42142	0.000272129	0.0189103	1.85179	3.22301	5.82211	GAMO_00003515	na
MSTRG.12356	0.639576	0.000602161	0.0282075	8.83574	8.62554	5.81838	MCRI2_HUMAN	mcrip2	MAPK regulated corepressor interacting protein 2 [Source:HGNC Symbol;Acc:HGNC:14142]
MSTRG.27009	2.08619	0.00181642	0.0497641	3.55001	2.55364	5.73985	GAMO_00032705	na
MSTRG.40493	3.83785	5.50002e-07	0.00187746	1.43873	7.35274	5.70145	GAMO_00040124	na	PREDICTED: solute carrier family 12 member 2 [Aquila chrysaetos canadensis]
MSTRG.31675	2.03332	3.53863e-05	0.00732201	2.74429	3.13539	5.65542	CETN2_HUMAN	cetn2
MSTRG.44361	2.41691	0.00167407	0.0479946	3.09416	4.58742	5.5247	A0A024QZP0_HUMAN	c10orf56
MSTRG.20658	0.517532	0.000898455	0.0344069	8.73288	8.17741	5.38159	NA
MSTRG.44209	4.44079	4.42865e-06	0.00258166	0.680249	3.55886	5.37909	ADDG_HUMAN	add3
MSTRG.20840	2.00676	0.000738765	0.0312219	3.66983	3.8909	5.29663	C9J5X1_HUMAN	igf1r	Insulin-like growth factor 1 receptor
MSTRG.15571	0.659363	0.000246726	0.0182317	7.27233	5.82346	5.249	PBDC1_HUMAN	pbdc1
MSTRG.14596	2.29974	0.000640371	0.0287154	1.91409	3.99256	5.21317	TTC33_HUMAN	ttc33
MSTRG.17837	0.631004	1.44906e-05	0.00506832	7.56625	6.36818	5.14839	CO057_HUMAN	c15orf57
MSTRG.15407	0.697709	0.000383106	0.0220875	7.21979	4.83011	5.05488	D9IVD5_HUMAN	nfil3	nuclear factor, interleukin 3 regulated [Source:HGNC Symbol;Acc:HGNC:7787]
MSTRG.49727	1.26071	0.000356615	0.0213208	5.02856	4.80087	5.04347	CMTA1_HUMAN	camta1	Transcriptional activator. May act as a tumor suppressor
MSTRG.23887	4.10032	0.000872607	0.0337869	1.77827	5.86468	5.01127	DNM3B_HUMAN	dnmt3b
MSTRG.25449	2.49809	5.89907e-05	0.00992521	2.36068	4.92687	4.99725	H7BY63_HUMAN	fam184a
MSTRG.41614	0.249685	0.000572527	0.027592	17.2311	10.9985	4.86957	MUC19_HUMAN	muc19	stimulatory C-type lectin receptor signaling pathway
MSTRG.47046	0.617574	0.0018275	0.0498579	6.12423	5.45574	4.86553	NA
MSTRG.31468	4.07713	0.00102544	0.0370774	1.97558	5.27512	4.85059	A8K0J1_HUMAN	prdm1	PR domain zinc finger protein 1
MSTRG.56284	2.78305	3.23794e-06	0.00242684	1.62002	1.99172	4.84584	Q8WWI3_HUMAN	tfap2a	Transcription factor AP-2-alpha
MSTRG.5174	3.70826	0.00158249	0.0470398	1.73053	4.95943	4.84345	GAMO_00023832	na	PREDICTED: proline-rich extensin-like protein EPR1 [Salmo salar]
MSTRG.48927	0.639801	0.000776483	0.0319515	5.99798	4.66288	4.83717	RM48_HUMAN	mrpl48
MSTRG.32345	0.423137	0.000943582	0.0354875	7.04551	5.8873	4.74558	SWAHC_HUMAN	sowahc
MSTRG.28629	1.38845	0.000255802	0.0186398	4.27942	4.41116	4.71358	KLH25_HUMAN	klhl25
MSTRG.29985	0.756125	0.00129119	0.0411646	6.39506	5.55614	4.70886	WDR61_HUMAN	wdr61
MSTRG.40906	0.524531	0.00117094	0.0394179	6.77175	5.65703	4.64847	A0A024R6W2_HUMAN	nudt21
MSTRG.30823	2.14861	3.15409e-05	0.00704166	2.28893	3.43675	4.64736	CENPF_HUMAN	cenpf
MSTRG.26431	0.488572	0.00124296	0.0407576	9.6554	6.86545	4.63548	NA
MSTRG.60879	0.431088	0.00130591	0.0412519	8.42699	6.92383	4.59741	B1GRN0_HUMAN	krsp1
MSTRG.35829	0.653718	0.00176458	0.0494978	5.69577	5.44888	4.59728	Q7Z2Z4_HUMAN	dkfzp686i14200
MSTRG.195	2.43826	5.65238e-05	0.00972302	2.35015	3.36384	4.58046	Q6ZRZ7_HUMAN
MSTRG.1087	2.46971	6.79319e-05	0.0106111	2.38029	4.21113	4.57229	GAMO_00083378	sbno2	Sbno2_Protein strawberry notch homolog 2_Mus musculus	Involved in the transcriptional corepression of NF-kappaB in macrophages (PubMed:18025162)
MSTRG.8900	2.15573	2.43993e-05	0.00640055	2.60612	4.36165	4.56331	FZD7_HUMAN	fzd7
MSTRG.51838	3.24001	3.55878e-05	0.00732201	0.959066	1.11124	4.53181	RHG23_HUMAN	arhgap23
MSTRG.9084	2.3928	0.000740898	0.0312219	2.3479	4.47831	4.53146
MSTRG.46533	0.57326	0.000354785	0.0213208	6.05298	5.96952	4.52893	WRB_HUMAN	wrb
MSTRG.28279	0.715548	0.000625648	0.0284196	6.44838	5.52049	4.51274	TF2H1_HUMAN	gtf2h1
MSTRG.51255	0.642521	0.00159046	0.0471432	6.72523	6.5525	4.46334	LST8_HUMAN	mlst8	MTOR associated protein, LST8 homolog [Source:HGNC Symbol;Acc:HGNC:24825]
MSTRG.23434	1.82158	0.000891607	0.0343957	2.58	3.26889	4.42768	GAMO_00005959	na
MSTRG.4980	0.712073	0.00022719	0.0175105	7.08411	6.26825	4.39866	NA
MSTRG.48050	0.68402	0.00153382	0.0459839	6.63436	6.46382	4.38217	A0A024R0K3_HUMAN	bckdha
MSTRG.17064	1.80732	0.000335196	0.020868	1.58672	2.30998	4.34716	GAMO_00053943	kiaa0391	KIAA0391_Mitochondrial ribonuclease P protein 3_Homo sapiens
MSTRG.48049	0.542329	0.00162014	0.0477419	5.43063	4.95549	4.29168	NA
MSTRG.35284	1.24048	0.00184034	0.0498984	4.43997	3.51959	4.28437	PP2BC_HUMAN	ppp3cc
MSTRG.47841	1.65541	0.000442796	0.0235851	2.11635	4.32702	4.2677	A0A087X0G5_HUMAN	maml2
MSTRG.41194	0.776754	0.00177637	0.0495731	6.84602	6.86079	4.14467	B7ZML1_HUMAN	chd9
MSTRG.46818	3.45811	0.000239547	0.0181105	1.15646	2.57405	4.12386	PRRT2_HUMAN	prrt2
MSTRG.37004	0.600575	0.000668245	0.0294617	5.59704	5.32074	4.11047	A0A024R3R0_HUMAN	mrpl55
MSTRG.6580	0.680274	0.000460222	0.0241455	6.76411	6.62906	4.10315	A4D0U1_HUMAN	ifrd1	IFNgamma dirved transcriptional co-activator/repressor
MSTRG.5726	0.56748	0.0010662	0.0372426	8.80122	6.67118	4.09107	A0A024R2H4_HUMAN	zfyve20
MSTRG.2401	0.571196	0.000564959	0.027592	4.9838	4.0619	4.08544	ERMP1_HUMAN	ermp1
MSTRG.8276	3.48881	3.50524e-06	0.00245203	0.904598	1.41356	4.06211	B4DFZ1_HUMAN	mcoln1	Mucolipin-1
MSTRG.29057	0.410665	6.59968e-05	0.0104925	7.6837	6.08079	4.05116	MPI_HUMAN	mpi
MSTRG.60608	0.602447	0.000302533	0.0196697	6.8067	6.19516	3.87086	Q96FT4_HUMAN	prcc
MSTRG.5254	0.522935	0.00113043	0.0385118	9.13353	8.73906	3.76497	NA
MSTRG.3857	1.80166	0.000136266	0.0142245	3.20697	3.93459	3.74567	A0A024QZK9_HUMAN	kiaa1641
MSTRG.61620	1.86609	0.00103533	0.0370774	2.8792	3.1252	3.73805	CIC_HUMAN	cic	a member of the high mobility group (HMG)-box superfamily of transcriptional repressors
MSTRG.27462	3.01262	0.000660628	0.0293727	1.36889	3.57965	3.71819
MSTRG.26250	2.3118	0.00021514	0.017102	2.44411	3.23126	3.71699	GAMO_00031669	na
MSTRG.35817	0.513702	0.000677892	0.0296156	6.60286	6.11303	3.695	NA
MSTRG.17260	0.578201	2.01085e-05	0.00620585	4.9605	5.03279	3.67406	TSSC1_HUMAN	eipr1
MSTRG.36385	0.439792	0.000458694	0.0241455	9.81757	6.06187	3.66452	B3GN3_HUMAN	b3gnt3
MSTRG.33811	1.48139	0.000136918	0.0142245	1.61651	2.26387	3.62345	GAMO_00020750	cep76	cep76_Centrosomal protein of 76 kDa_Danio rerio
MSTRG.55761	0.853276	4.25055e-05	0.00783271	5.31968	3.86624	3.60403	NA
MSTRG.9258	1.5524	3.52597e-05	0.00732201	2.98582	2.51303	3.43532	UBAD2_HUMAN	ubald2
MSTRG.31709	1.7547	2.23136e-05	0.0062485	2.34875	3.53052	3.43253	GAMO_00049219	na
MSTRG.59632	1.63092	0.00126319	0.0408976	1.6297	2.45107	3.40864
MSTRG.4930	1.68132	0.000798208	0.0325663	1.91713	2.66744	3.38736	Q8N237_HUMAN
MSTRG.58339	0.753525	0.000241175	0.0181105	4.93495	3.73806	3.33387	DCAF4_HUMAN	dcaf4
MSTRG.49610	0.398315	7.49313e-05	0.0107706	10.7529	10.0712	3.3315	B7WPE2_HUMAN	eml3
MSTRG.6934	0.579849	0.000260937	0.0186541	4.4471	4.00366	3.32052	NA
MSTRG.22003	3.36473	1.22215e-05	0.00474963	0.645718	1.51164	3.25593	F8VNZ8_HUMAN	tmem116
MSTRG.57635	0.552126	0.000157474	0.0152574	4.99042	3.71222	3.2136	BTBD6_HUMAN	btbd6
MSTRG.27841	0.725349	0.00076843	0.0317473	4.56879	3.97694	3.12683	GPBL1_HUMAN	gpbp1l1
MSTRG.45216	0.558853	0.000393279	0.0223063	4.94318	4.68178	3.09796	A0A024R3V8_HUMAN	tsnax
MSTRG.19776	0.649984	0.000228622	0.0175105	3.70977	3.2659	3.03007	POP5_HUMAN	pop5
MSTRG.2235	2.12054	0.000455187	0.0241226	1.52314	2.35192	3.02121	V9GZR9_HUMAN
MSTRG.27417	4.28647	0.000218289	0.0172219	0.312063	0.71501	3.01155	RPE65_HUMAN	rpe65
MSTRG.12337	1.94975	9.75485e-05	0.0123322	1.96292	2.39811	3.00129	GAMO_00014600	na
MSTRG.17505	3.59142	0.000718501	0.0306473	1.12551	1.87794	3.0008	PKHG3_HUMAN	plekhg3
MSTRG.28907	0.637948	0.001835	0.0498827	4.13737	4.21166	2.99141	NA
MSTRG.59758	0.683667	0.00180499	0.0497237	4.56081	3.9086	2.98878	SMRC1_HUMAN	smarcc1
MSTRG.11822	0.540693	2.75939e-05	0.00681896	6.05097	4.34981	2.96035	NA
MSTRG.52439	0.622689	0.000287453	0.0193349	4.14946	3.32718	2.95217	A0A024R1X4_HUMAN	hcg_16955
MSTRG.44257	4.68229	4.02212e-05	0.00781557	0.198424	0.427543	2.94159	D6RFW1_HUMAN	sgtb
MSTRG.47673	0.410606	0.00169376	0.0481642	5.61633	5.27745	2.93416	NA
MSTRG.58612	1.69132	0.0018102	0.0497237	2.85137	2.41704	2.91922	G3V2Q3_HUMAN	ccnk
MSTRG.8964	1.92822	0.000809115	0.0327801	1.92145	2.93664	2.91652
MSTRG.47227	3.15189	0.000352712	0.0213208	0.430875	1.59953	2.91603	A0A024R5N5_HUMAN	ucp2
MSTRG.16936	0.665462	0.000871518	0.0337869	5.22458	4.53131	2.89879	Q9UG54_HUMAN	dkfzp586f0420
MSTRG.28268	0.395999	0.000998071	0.0366181	9.82606	6.88429	2.88627	R3GEF_HUMAN	rab3il1
MSTRG.33353	2.92772	0.00105193	0.0371873	0.77677	2.65727	2.81117	GAMO_00020163	na
MSTRG.42352	0.600553	0.000545991	0.0268971	4.33136	3.96662	2.79693	Q96AG1_HUMAN	zscan29
MSTRG.9712	2.38815	0.00166963	0.0479946	1.08065	3.41331	2.75285	GAMO_00059692	na
MSTRG.60609	0.579971	0.00122001	0.0402566	4.80819	4.30495	2.73825	HDGF_HUMAN	hdgf
MSTRG.29041	0.722878	0.000913035	0.0347119	4.71706	4.82204	2.7299	AEN_HUMAN	aen
MSTRG.57897	0.270446	0.000488773	0.0251407	12.2943	6.63449	2.64193	B3KXT6_HUMAN	hlx1
MSTRG.39527	0.583923	0.000570112	0.027592	4.02315	3.32875	2.60575	NPRL2_HUMAN	nprl2
MSTRG.22664	2.37458	0.00111604	0.0383953	1.01269	1.69254	2.55595	A0A0D9SFL9_HUMAN	nr3c2
MSTRG.8152	3.7941	0.000372316	0.0219076	0.499389	2.39508	2.50881	S1PR1_HUMAN	s1pr1
MSTRG.32538	3.24086	0.000171112	0.0152574	0.467024	1.86516	2.50366	GAMO_00050396	na
MSTRG.22663	2.21955	0.000540812	0.0268971	0.864563	2.39576	2.50239	M0QXB8_HUMAN	znf682
MSTRG.24661	3.46187	8.73084e-06	0.0038172	0.428727	2.41743	2.49715
MSTRG.11698	0.666611	0.00060634	0.0282436	4.28836	3.26122	2.49574	B4DJJ3_HUMAN
MSTRG.33354	2.48827	0.00038123	0.0220875	0.685062	1.97351	2.48258	B7Z3N9_HUMAN	bcl3	highly similar to B-cell lymphoma 3-encoded protein
MSTRG.56294	2.76082	9.34291e-07	0.00187746	0.758403	1.73452	2.47733	APAF_HUMAN	apaf1	Apoptotic Peptidase Activating Factor 1 (***low confidence***)
MSTRG.32537	2.9569	0.000621471	0.0284196	0.425421	1.54498	2.45337	GAMO_00050395	na
MSTRG.16832	0.685822	0.000800733	0.0325663	3.12502	2.89062	2.40816	GEMI2_HUMAN	gemin2
MSTRG.22004	2.68718	1.25248e-06	0.00187746	0.527962	1.68066	2.39501
MSTRG.48364	2.62407	5.54558e-06	0.00277094	0.532192	1.46945	2.30626	B4DUU7_HUMAN	slc5a7	High affinity choline transporter 1
MSTRG.22662	2.50298	0.000860048	0.0336735	0.675292	2.39894	2.28062	B4E3A8_HUMAN	serpinb1	serpin family B member 1 [Source:HGNC Symbol;Acc:HGNC:3311]	Leukocyte elastase inhibitor
MSTRG.4602	0.665372	0.000389501	0.0222122	4.35834	3.30411	2.26854	NA
MSTRG.262	2.37301	0.000676694	0.0296156	0.746345	1.88204	2.21432
MSTRG.52450	0.696589	0.000373722	0.0219076	5.17362	4.46317	2.19373	E9PNT2_HUMAN	arhgap27
MSTRG.62296	2.57986	0.000261838	0.0186541	0.716688	1.3636	2.17274	V9H0E4_HUMAN	nag13
MSTRG.39602	1.93992	0.000785176	0.032183	1.46152	3.1256	2.16986	GAMO_00038851	na
MSTRG.27349	0.525866	0.00130915	0.0412519	4.71177	2.88738	2.16331	A0A024QYW7_HUMAN	pim2
MSTRG.11877	0.386013	0.00132476	0.0414946	4.71143	3.90088	2.1588	Q5LJA9_HUMAN	uchl5
MSTRG.49965	0.657044	0.00132118	0.0414946	3.76761	3.44859	2.13245	PAI2B_HUMAN	paip2b
MSTRG.35490	0.519153	0.000716165	0.0306473	3.59116	3.48232	2.12064	NA
MSTRG.48281	2.71085	0.000205961	0.0166242	0.53177	1.92399	2.09094	RPTN_HUMAN	rptn
MSTRG.46007	2.61185	0.00095427	0.035634	0.723936	1.47674	2.0726
MSTRG.10571	2.27375	0.000517484	0.026359	0.942599	1.56261	2.05059	A0A087WX23_HUMAN	peg10
MSTRG.32543	2.72192	0.000128537	0.0141973	0.320046	1.26625	2.01934	GAMO_00050403	na
MSTRG.52209	0.61614	0.00166309	0.0479946	3.29322	3.31042	2.00878	RM38_HUMAN	mrpl38
MSTRG.21004	2.47513	0.00142418	0.0435683	0.750493	0.97547	1.97237	AUTS2_HUMAN	auts2	*Fibrosin-1	lymphokine secreted by activated lymphocytes that induces fibroblast proliferation
MSTRG.37146	0.508327	0.0011469	0.0388207	6.41552	6.10636	1.97142	BCAR3_HUMAN	bcar3
MSTRG.9566	2.706	0.00118628	0.0395161	0.400359	0.799042	1.96096	GAMO_00059533	npb	NPB_Neuropeptide B_Bos taurus
MSTRG.46950	0.595757	0.000121917	0.0137078	3.1674	2.78947	1.9447	E9PMJ2_HUMAN	fam118b
MSTRG.27130	2.322	0.00018505	0.0157864	0.317756	2.12848	1.86115	GAMO_00032862	colec12	colec12_Collectin-12_Danio rerio
MSTRG.37986	0.579111	0.000623476	0.0284196	3.11723	3.12093	1.85185	Q9P1N1_HUMAN	nasp
MSTRG.5921	2.95339	0.00126239	0.0408976	0.0892183	0.341073	1.84629	NGF_HUMAN	ngf
MSTRG.9112	0.568884	0.000629333	0.0284637	3.59242	3.39185	1.83753	S27A1_HUMAN	slc27a1
MSTRG.673	2.81163	3.16208e-06	0.00242684	0.428417	1.06729	1.83558
MSTRG.21460	2.97088	0.00137696	0.0426313	0.256509	0.932475	1.68443	GAMO_00042968	na
MSTRG.24436	0.547991	2.59182e-06	0.00242684	3.1662	2.46511	1.65806	NA
MSTRG.49814	2.49721	0.00165897	0.0479946	0.233277	0.143646	1.62461	BATF_HUMAN	batf	AP-1 family transcription factor
MSTRG.30576	2.89212	0.000400935	0.0224958	0.0756505	0.160186	1.57561	GAMO_00047481	na
MSTRG.20842	1.9946	0.00154092	0.0460651	0.973355	0.910539	1.54027	S4R3V1_HUMAN	micu1
MSTRG.32148	0.451526	0.00179693	0.0497237	5.00489	3.42811	1.42351	D3DQH5_HUMAN	ccdc69
MSTRG.32539	2.45036	0.00178873	0.0497237	0.279916	0.837687	1.42106	GAMO_00050397	na
MSTRG.16650	0.487991	0.000151156	0.0152508	2.38082	1.97282	1.36782	ITFG2_HUMAN	itfg2	integrin alpha FG-GAP repeat containing 2 [Source:HGNC Symbol;Acc:HGNC:30879]
MSTRG.58048	0.466039	7.12848e-05	0.0106111	3.08817	2.44167	1.30323	IF3M_HUMAN	mtif3
MSTRG.56597	0.533485	0.000848726	0.03348	3.30067	2.93978	1.08858	LNP_HUMAN	lnp
MSTRG.24078	0.514918	0.000717572	0.0306473	2.85891	2.16494	1.01146	NA
MSTRG.45475	0.379527	0.000468449	0.0244549	2.19527	1.91975	1.00296	RHG22_HUMAN	arhgap22
MSTRG.33097	0.599726	7.71677e-05	0.0109289	1.62593	1.62043	0.969096	SYTC2_HUMAN	tarsl2
MSTRG.33126	0.441688	0.0015668	0.0467057	3.50063	1.34908	0.889038	M0R137_HUMAN	celf4
MSTRG.5636	0.501712	0.000969913	0.0360897	2.30234	1.57451	0.449725	A0A024R005_HUMAN	atxn1

## Sheet: uPGN_12h_DEtranscripts
Extended data related to Fig. 4 C-E
Transcript-level (redundant transcripts that compared to gene-level DEGs were removed) differential expression analysis output for group 12h (12 hours activation by uPGN ) vs 00h (untreated cod macrophages)
geneNames	geneIDs	feature	id	fc	pval	qval	UniProt_AC	Gene_Name	Descriptions
.	MSTRG.51139	transcript	106482	6.795	4.85622e-05	0.0222891	B9TX73_HUMAN	med24
.	MSTRG.49644	transcript	103182	5.25064	0.000110746	0.0278607	OXLA_HUMAN	il4i1	L-amino-acid oxidase (rich in venom), May play a role in lysosomal antigen processing and presentation
GAMO_00076988	MSTRG.49645	transcript	103208	3.8928	5.34341e-05	0.0235819	OXLA_HUMAN	il4i1
GAMO_00043302	MSTRG.22057	transcript	44604	3.81346	0.000247715	0.0407043	M0R103_HUMAN	rsph6a
.	MSTRG.3010	transcript	6512	2.75641	0.000361721	0.0494809	WDR49_HUMAN	wdr49
.	MSTRG.22721	transcript	46658	2.71035	0.000236633	0.0401181	AFF4_HUMAN	aff4	a component of the positive transcription elongation factor b (P-TEFb) complex
.	MSTRG.43725	transcript	91117	2.6331	0.000110402	0.0278607	D3TTY9_HUMAN	tnfaip3
.	MSTRG.52861	transcript	109798	2.5948	0.000121092	0.028649	A0A024R849_HUMAN	gpr30
.	MSTRG.2920	transcript	6282	2.15091	0.000306391	0.0447858	GRAM4_HUMAN	gramd4	mitochondrial effector of E2F1 (MIM 189971)-induced apoptosis
.	MSTRG.37382	transcript	77680	2.11254	0.192141	0.689816	LYAM2_HUMAN	selp	should be P-selectin (not SELE)
.	MSTRG.11938	transcript	25162	1.94272	0.000115333	0.0278607	MILK2_HUMAN	micall2	Effector of small Rab GTPases which is involved in junctional complexes assembly through the regulation of cell adhesion molecules transport to the plasma membrane and actin cytoskeleton reorganization
.	MSTRG.57086	transcript	118435	1.62915	0.000172858	0.0341975	X5D289_HUMAN	acp6
.	MSTRG.40350	transcript	83898	1.12475	0.740459	0.930551	PHC2_HUMAN	phc2	Component of a Polycomb group (PcG) multiprotein PRC1-like complex, a complex class required to maintain the transcriptionally repressive state of many genes, including Hox genes, throughout development. PcG PRC1 complex acts via chromatin remodeling and modification of histones; it mediates monoubiquitination of histone H2A Lys-119, rendering chromatin heritably changed in its expressibility
.	MSTRG.38801	transcript	80559	0.951898	0.636858	0.896878	PLXB1_HUMAN	plxnb1
.	MSTRG.32976	transcript	68728	0.0473893	1.49707e-08	0.000171781	Q0KH88_HUMAN	kel	Among its related pathways are Signaling by GPCR and Peptide ligand-binding receptors.
.	MSTRG.22416	transcript	46120	0.393529	0.000269388	0.0420208	B4DUJ5_HUMAN	ccdc28a
.	MSTRG.39692	transcript	82547	0.428869	0.000186111	0.0350425	A0A024QZB0_HUMAN	fbxo42
.	MSTRG.37372	transcript	77668	0.516724	6.63178e-05	0.0245831	F1D8Q7_HUMAN	nr2b3
.	MSTRG.42868	transcript	89458	0.566944	9.04936e-05	0.0273577	HTAI2_HUMAN	htatip2
.	MSTRG.37844	transcript	78603	0.60718	0.000276947	0.042371	QCR10_HUMAN	uqcr11
.	MSTRG.4957	transcript	10711	0.623817	0.000362229	0.0494809	SARNP_HUMAN	sarnp
.	MSTRG.30314	transcript	62456	0.681131	0.000347406	0.0484664	Q9NSV7_HUMAN	dkfzp434k1323

## Sheet: KEGG_Up_DEG
Dataset for enriched KEGG terms of up-regulated DEGs either by dsRNA or uPGN (for Fig. 5)
GOID	GOTerm	Ontology Source	Term PValue	Term PValue Corrected with Benjamini-Hochberg	Group PValue	Group PValue Corrected with Benjamini-Hochberg	GOLevels	GOGroups	% Associated Genes	Nr. Genes	Cluster	Genes Cluster #1	Genes Cluster #2	%Genes Cluster #1	%Genes Cluster #2	Associated Genes Found
GO:0004066	HIF-1 signaling pathway	KEGG_01.03.2017	0.0023092	0.0104636	0.0023092	0.0028865	[-1]	Group0	10.8911	11	Specific for Cluster #1	[ALDOA, CREBBP, EGFR, EGLN1, FLT1, MKNK1, SERPINE1]	[ARNT, HK2, IFNG, IGF1R]	63.6364	36.3636	[ALDOA, ARNT, CREBBP, EGFR, EGLN1, FLT1, HK2, IFNG, IGF1R, MKNK1, SERPINE1]
GO:0004530	Tight junction	KEGG_01.03.2017	0.00915864	0.0340514	0.00915864	0.00915864	[-1]	Group1	8.23529	14	Specific for Cluster #1	[ARHGEF18, CLDN4, CLDN7, CRB3, ITGB1, JUN, MARVELD2, MICALL2, OCLN, RAB8B, RDX, TJAP1]	[ARHGEF2, JUN, MICALL2, PRKCI]	81.5862	27.1954	[ARHGEF18, ARHGEF2, CLDN4, CLDN7, CRB3, ITGB1, JUN, MARVELD2, MICALL2, OCLN, PRKCI, RAB8B, RDX, TJAP1]
GO:0004060	Cytokine-cytokine receptor interaction	KEGG_01.03.2017	9.47595e-08	6.87007e-06	2.3167e-11	5.79174e-11	[-1]	Group2	11.4815	31	Specific for Cluster #1	[CCL19, CCL24, CCL8, CD40, CXCL1, CXCL6, CXCR2, EGFR, FLT1, GHR, IFNA2, IL10, IL10RB, IL11, IL12B, IL18R1, IL1B, IL1R2, IL21R, IL22RA1, IL4R, IL6ST, NGFR, PF4V1]	[CXCL6, IFNG, IL11, IL12B, IL17B, IL1B, IL20, IL22RA2, PDGFA, TGFB1, TNFRSF14]	74.7767	34.2726	[CCL19, CCL24, CCL8, CD40, CXCL1, CXCL6, CXCR2, EGFR, FLT1, GHR, IFNA2, IFNG, IL10, IL10RB, IL11, IL12B, IL17B, IL18R1, IL1B, IL1R2, IL20, IL21R, IL22RA1, IL22RA2, IL4R, IL6ST, NGFR, PDGFA, PF4V1, TGFB1, TNFRSF14]
GO:0004630	Jak-STAT signaling pathway	KEGG_01.03.2017	1.38462e-05	0.000223077	2.3167e-11	5.79174e-11	[-1]	Group2	12.1795	19	Specific for Cluster #1	[CREBBP, GHR, IFNA2, IL10, IL10RB, IL11, IL12B, IL21R, IL22RA1, IL4R, IL6ST, JAK2, MCL1, PIM1, SOCS1, STAT1]	[IFNG, IL11, IL12B, IL20, IL22RA2]	81.4422	25.4507	[CREBBP, GHR, IFNA2, IFNG, IL10, IL10RB, IL11, IL12B, IL20, IL21R, IL22RA1, IL22RA2, IL4R, IL6ST, JAK2, MCL1, PIM1, SOCS1, STAT1]
GO:0005145	Toxoplasmosis	KEGG_01.03.2017	9.92896e-06	0.000179962	2.3167e-11	5.79174e-11	[-1]	Group2	14.1593	16	Specific for Cluster #1	[CASP3, CASP8, CD40, HSPA8, IL10, IL10RB, IL12B, ITGB1, JAK2, NFKBIA, SOCS1, STAT1]	[BIRC3, IFNG, IL12B, LDLR, NFKBIA, TGFB1]	71.9437	35.9719	[BIRC3, CASP3, CASP8, CD40, HSPA8, IFNG, IL10, IL10RB, IL12B, ITGB1, JAK2, LDLR, NFKBIA, SOCS1, STAT1, TGFB1]
GO:0005152	Tuberculosis	KEGG_01.03.2017	2.97159e-05	0.000359067	2.3167e-11	5.79174e-11	[-1]	Group2	11.1732	20	Specific for Cluster #1	[BAX, CASP3, CASP8, CLEC4M, CREBBP, CTSS, IFNA2, IL10, IL10RB, IL12B, IL1B, JAK2, STAT1]	[APAF1, BAX, IFNG, IL12B, IL1B, MALT1, PPP3CC, RIPK2, TGFB1, TLR1]	62.1027	47.7713	[APAF1, BAX, CASP3, CASP8, CLEC4M, CREBBP, CTSS, IFNA2, IFNG, IL10, IL10RB, IL12B, IL1B, JAK2, MALT1, PPP3CC, RIPK2, STAT1, TGFB1, TLR1]
GO:0005321	Inflammatory bowel disease (IBD)	KEGG_01.03.2017	8.389e-06	0.000202734	2.3167e-11	5.79174e-11	[-1]	Group2	18.4615	12	Specific for Cluster #1	[IL10, IL12B, IL18R1, IL1B, IL21R, IL4R, JUN, MAF, NFATC1, STAT1]	[IFNG, IL12B, IL1B, JUN, TGFB1]	76.4667	38.2333	[IFNG, IL10, IL12B, IL18R1, IL1B, IL21R, IL4R, JUN, MAF, NFATC1, STAT1, TGFB1]
GO:0004514	Cell adhesion molecules (CAMs)	KEGG_01.03.2017	0.00067999	0.0036518	2.87632e-07	4.79387e-07	[-1]	Group3	10.3448	15	Specific for Cluster #1	[ALCAM, CD276, CD40, CLDN4, CLDN7, ITGB1, NECTIN1, NECTIN2, NLGN4X, OCLN, PECAM1, SDC4, VCAM1, VCAN]	[CD276, SDC4, SELP, VCAM1]	87.446	24.9846	[ALCAM, CD276, CD40, CLDN4, CLDN7, ITGB1, NECTIN1, NECTIN2, NLGN4X, OCLN, PECAM1, SDC4, SELP, VCAM1, VCAN]
GO:0005140	Leishmaniasis	KEGG_01.03.2017	0.000140059	0.00106887	2.87632e-07	4.79387e-07	[-1]	Group3	15.0685	11	Specific for Cluster #1	[IL10, IL12B, IL1B, ITGB1, JAK2, JUN, MARCKSL1, NFKBIA, STAT1]	[IFNG, IL12B, IL1B, JUN, MARCKSL1, NFKBIA, TGFB1]	70.7611	55.0364	[IFNG, IL10, IL12B, IL1B, ITGB1, JAK2, JUN, MARCKSL1, NFKBIA, STAT1, TGFB1]
GO:0005142	Chagas disease (American trypanosomiasis)	KEGG_01.03.2017	0.0024982	0.0109769	2.87632e-07	4.79387e-07	[-1]	Group3	10.7843	11	Specific for Cluster #1	[CASP8, IL10, IL12B, IL1B, JUN, NFKBIA, PLCB2, SERPINE1]	[GNAQ, IFNG, IL12B, IL1B, JUN, NFKBIA, TGFB1]	64.3978	56.348	[CASP8, GNAQ, IFNG, IL10, IL12B, IL1B, JUN, NFKBIA, PLCB2, SERPINE1, TGFB1]
GO:0005143	African trypanosomiasis	KEGG_01.03.2017	0.000400468	0.00232271	2.87632e-07	4.79387e-07	[-1]	Group3	20	7	None Specific Cluster	[IL10, IL12B, IL1B, PLCB2, VCAM1]	[GNAQ, IFNG, IL12B, IL1B, VCAM1]	60.3641	60.3641	[GNAQ, IFNG, IL10, IL12B, IL1B, PLCB2, VCAM1]
GO:0005144	Malaria	KEGG_01.03.2017	0.000660035	0.00368096	2.87632e-07	4.79387e-07	[-1]	Group3	16.3265	8	None Specific Cluster	[CD40, IL10, IL1B, PECAM1, VCAM1]	[IFNG, IL1B, SELP, TGFB1, VCAM1]	56.4431	56.4431	[CD40, IFNG, IL10, IL1B, PECAM1, SELP, TGFB1, VCAM1]
GO:0005146	Amoebiasis	KEGG_01.03.2017	0.00152997	0.00715631	2.87632e-07	4.79387e-07	[-1]	Group3	11.4583	11	None Specific Cluster	[CASP3, CXCL1, IL10, IL12B, IL1B, IL1R2, PLCB2]	[GNAQ, IFNG, IL12B, IL1B, SERPINB1, TGFB1]	59.4918	50.9929	[CASP3, CXCL1, GNAQ, IFNG, IL10, IL12B, IL1B, IL1R2, PLCB2, SERPINB1, TGFB1]
GO:0005321	Inflammatory bowel disease (IBD)	KEGG_01.03.2017	8.389e-06	0.000202734	2.87632e-07	4.79387e-07	[-1]	Group3	18.4615	12	Specific for Cluster #1	[IL10, IL12B, IL18R1, IL1B, IL21R, IL4R, JUN, MAF, NFATC1, STAT1]	[IFNG, IL12B, IL1B, JUN, TGFB1]	76.4667	38.2333	[IFNG, IL10, IL12B, IL18R1, IL1B, IL21R, IL4R, JUN, MAF, NFATC1, STAT1, TGFB1]
GO:0004010	MAPK signaling pathway	KEGG_01.03.2017	0.000843658	0.00421829	2.84765e-21	1.42382e-20	[-1]	Group4	8.62745	22	None Specific Cluster	[CACNA1E, CASP3, EGFR, GADD45G, HSPA8, IL1B, IL1R2, JUN, MAP3K20, MAP3K8, MKNK1, NFATC1, RELB, TRAF2]	[IL1B, JUN, MAP3K8, MAP4K4, NFATC3, NFKB2, NGF, PDGFA, PPP3CC, RELB, TAOK3, TGFB1, TRAF2]	59.6822	55.4192	[CACNA1E, CASP3, EGFR, GADD45G, HSPA8, IL1B, IL1R2, JUN, MAP3K20, MAP3K8, MAP4K4, MKNK1, NFATC1, NFATC3, NFKB2, NGF, PDGFA, PPP3CC, RELB, TAOK3, TGFB1, TRAF2]
GO:0004064	NF-kappa B signaling pathway	KEGG_01.03.2017	0.000387578	0.00234162	2.84765e-21	1.42382e-20	[-1]	Group4	12.6316	12	None Specific Cluster	[CCL19, CD40, IL1B, NFKBIA, RELB, TNFAIP3, TRAF2, TRIM25, VCAM1]	[BIRC3, IL1B, MALT1, NFKB2, NFKBIA, RELB, TNFAIP3, TRAF2, VCAM1]	64.4789	64.4789	[BIRC3, CCL19, CD40, IL1B, MALT1, NFKB2, NFKBIA, RELB, TNFAIP3, TRAF2, TRIM25, VCAM1]
GO:0004115	p53 signaling pathway	KEGG_01.03.2017	0.00612087	0.0246535	2.84765e-21	1.42382e-20	[-1]	Group4	11.5942	8	Specific for Cluster #1	[BAX, CASP3, CASP8, CCNE2, CCNG2, GADD45G, SERPINE1]	[APAF1, BAX, CCNE2]	79.0204	33.8659	[APAF1, BAX, CASP3, CASP8, CCNE2, CCNG2, GADD45G, SERPINE1]
GO:0004210	Apoptosis	KEGG_01.03.2017	8.98426e-06	0.000186102	2.84765e-21	1.42382e-20	[-1]	Group4	13.0435	18	Specific for Cluster #1	[BAX, CASP3, CASP6, CASP7, CASP8, CTSS, DFFA, GADD45G, JUN, LMNA, MCL1, NFKBIA, PARP3, SEPT4, TRAF2]	[APAF1, BAX, BIRC3, JUN, NFKBIA, NGF, TRAF2]	77.9233	36.3642	[APAF1, BAX, BIRC3, CASP3, CASP6, CASP7, CASP8, CTSS, DFFA, GADD45G, JUN, LMNA, MCL1, NFKBIA, NGF, PARP3, SEPT4, TRAF2]
GO:0004215	Apoptosis	KEGG_01.03.2017	3.55395e-05	0.000396402	2.84765e-21	1.42382e-20	[-1]	Group4	24.2424	8	Specific for Cluster #1	[BAX, CASP3, CASP7, CASP8, NGFR, SEPT4]	[APAF1, BAX, BIRC3]	70.9796	35.4898	[APAF1, BAX, BIRC3, CASP3, CASP7, CASP8, NGFR, SEPT4]
GO:0004380	Osteoclast differentiation	KEGG_01.03.2017	0.000683683	0.0035405	2.84765e-21	1.42382e-20	[-1]	Group4	10.7692	14	None Specific Cluster	[CYLD, IL1B, JUN, JUNB, NFATC1, NFKBIA, RELB, SOCS1, STAT1, TRAF2]	[CYLD, IFNG, IL1B, JUN, NFKB2, NFKBIA, PPP3CC, RELB, TGFB1, TRAF2]	62.9242	62.9242	[CYLD, IFNG, IL1B, JUN, JUNB, NFATC1, NFKB2, NFKBIA, PPP3CC, RELB, SOCS1, STAT1, TGFB1, TRAF2]
GO:0004620	Toll-like receptor signaling pathway	KEGG_01.03.2017	0.000247813	0.00179664	2.84765e-21	1.42382e-20	[-1]	Group4	12.5	13	Specific for Cluster #1	[CASP8, CD40, IFNA2, IL12B, IL1B, IRF3, IRF5, JUN, MAP3K8, NFKBIA, STAT1]	[IL12B, IL1B, JUN, MAP3K8, NFKBIA, TBK1, TLR1]	75.0887	47.7837	[CASP8, CD40, IFNA2, IL12B, IL1B, IRF3, IRF5, JUN, MAP3K8, NFKBIA, STAT1, TBK1, TLR1]
GO:0004621	NOD-like receptor signaling pathway	KEGG_01.03.2017	6.03657e-08	8.75303e-06	2.84765e-21	1.42382e-20	[-1]	Group4	14.1176	24	Specific for Cluster #1	[CARD17, CASP1, CASP8, CXCL1, IFNA2, IL1B, IRF3, JUN, NAMPT, NFKBIA, NLRP1, NLRP12, PLCB2, PYCARD, RBCK1, RNF31, STAT1, TANK, TNFAIP3, TRAF2, TRPM7]	[BIRC3, IL1B, JUN, NFKBIA, RIPK2, TANK, TBK1, TNFAIP3, TRAF2]	81.7594	35.0397	[BIRC3, CARD17, CASP1, CASP8, CXCL1, IFNA2, IL1B, IRF3, JUN, NAMPT, NFKBIA, NLRP1, NLRP12, PLCB2, PYCARD, RBCK1, RIPK2, RNF31, STAT1, TANK, TBK1, TNFAIP3, TRAF2, TRPM7]
GO:0004622	RIG-I-like receptor signaling pathway	KEGG_01.03.2017	1.85084e-05	0.000268372	2.84765e-21	1.42382e-20	[-1]	Group4	17.1429	12	Specific for Cluster #1	[CASP8, CYLD, DHX58, IFIH1, IFNA2, IL12B, IRF3, NFKBIA, TANK, TRAF2, TRIM25]	[CYLD, IL12B, NFKBIA, TANK, TBK1, TRAF2]	80.3974	43.8532	[CASP8, CYLD, DHX58, IFIH1, IFNA2, IL12B, IRF3, NFKBIA, TANK, TBK1, TRAF2, TRIM25]
GO:0004623	Cytosolic DNA-sensing pathway	KEGG_01.03.2017	0.00385022	0.0159509	2.84765e-21	1.42382e-20	[-1]	Group4	12.5	8	Specific for Cluster #1	[ADAR, CASP1, IFNA2, IL1B, IRF3, NFKBIA, PYCARD]	[IL1B, NFKBIA, TBK1]	79.0204	33.8659	[ADAR, CASP1, IFNA2, IL1B, IRF3, NFKBIA, PYCARD, TBK1]
GO:0004630	Jak-STAT signaling pathway	KEGG_01.03.2017	1.38462e-05	0.000223077	2.84765e-21	1.42382e-20	[-1]	Group4	12.1795	19	Specific for Cluster #1	[CREBBP, GHR, IFNA2, IL10, IL10RB, IL11, IL12B, IL21R, IL22RA1, IL4R, IL6ST, JAK2, MCL1, PIM1, SOCS1, STAT1]	[IFNG, IL11, IL12B, IL20, IL22RA2]	81.4422	25.4507	[CREBBP, GHR, IFNA2, IFNG, IL10, IL10RB, IL11, IL12B, IL20, IL21R, IL22RA1, IL22RA2, IL4R, IL6ST, JAK2, MCL1, PIM1, SOCS1, STAT1]
GO:0004657	IL-17 signaling pathway	KEGG_01.03.2017	0.000317329	0.00200055	2.84765e-21	1.42382e-20	[-1]	Group4	12.9032	12	None Specific Cluster	[CASP3, CASP8, CXCL1, CXCL6, IL1B, JUN, NFKBIA, TNFAIP3, TRAF2]	[CXCL6, IFNG, IL17B, IL1B, JUN, NFKBIA, TBK1, TNFAIP3, TRAF2]	64.4789	64.4789	[CASP3, CASP8, CXCL1, CXCL6, IFNG, IL17B, IL1B, JUN, NFKBIA, TBK1, TNFAIP3, TRAF2]
GO:0004658	Th1 and Th2 cell differentiation	KEGG_01.03.2017	0.000286465	0.00197797	2.84765e-21	1.42382e-20	[-1]	Group4	13.0435	12	Specific for Cluster #1	[IL12B, IL4R, JAK2, JUN, MAF, NFATC1, NFKBIA, STAT1]	[IFNG, IL12B, JUN, MAML2, NFATC3, NFKBIA, PPP3CC]	61.1733	53.5267	[IFNG, IL12B, IL4R, JAK2, JUN, MAF, MAML2, NFATC1, NFATC3, NFKBIA, PPP3CC, STAT1]
GO:0004659	Th17 cell differentiation	KEGG_01.03.2017	8.72097e-05	0.000702523	2.84765e-21	1.42382e-20	[-1]	Group4	13.0841	14	Specific for Cluster #1	[IL1B, IL21R, IL4R, IL6ST, JAK2, JUN, NFATC1, NFKBIA, SMAD4, STAT1]	[IFNG, IL1B, JUN, NFATC3, NFKBIA, PPP3CC, TGFB1]	66.5337	46.5736	[IFNG, IL1B, IL21R, IL4R, IL6ST, JAK2, JUN, NFATC1, NFATC3, NFKBIA, PPP3CC, SMAD4, STAT1, TGFB1]
GO:0004660	T cell receptor signaling pathway	KEGG_01.03.2017	0.00814428	0.0310768	2.84765e-21	1.42382e-20	[-1]	Group4	9.70874	10	Specific for Cluster #2	[IL10, JUN, MAP3K8, NCK1, NFATC1, NFKBIA]	[IFNG, JUN, MALT1, MAP3K8, NFATC3, NFKBIA, PPP3CC]	53.8627	62.8398	[IFNG, IL10, JUN, MALT1, MAP3K8, NCK1, NFATC1, NFATC3, NFKBIA, PPP3CC]
GO:0004668	TNF signaling pathway	KEGG_01.03.2017	2.38762e-05	0.000314732	2.84765e-21	1.42382e-20	[-1]	Group4	13.8889	15	Specific for Cluster #1	[BCL3, CASP3, CASP7, CASP8, CXCL1, IL18R1, IL1B, JUN, JUNB, MAP3K8, NFKBIA, TNFAIP3, TRAF2, VCAM1]	[BCL3, BIRC3, IL1B, JUN, MAP3K8, NFKBIA, TNFAIP3, TRAF2, VCAM1]	80.6097	51.8205	[BCL3, BIRC3, CASP3, CASP7, CASP8, CXCL1, IL18R1, IL1B, JUN, JUNB, MAP3K8, NFKBIA, TNFAIP3, TRAF2, VCAM1]
GO:0004933	AGE-RAGE signaling pathway in diabetic complications	KEGG_01.03.2017	3.63879e-05	0.000376875	2.84765e-21	1.42382e-20	[-1]	Group4	14.1414	14	Specific for Cluster #1	[BAX, CASP3, IL1B, JAK2, JUN, NFATC1, PIM1, PLCB2, PLCE1, SERPINE1, SMAD4, STAT1, VCAM1]	[BAX, IL1B, JUN, TGFB1, VCAM1]	84.7833	32.609	[BAX, CASP3, IL1B, JAK2, JUN, NFATC1, PIM1, PLCB2, PLCE1, SERPINE1, SMAD4, STAT1, TGFB1, VCAM1]
GO:0005120	Epithelial cell signaling in Helicobacter pylori infection	KEGG_01.03.2017	0.00147394	0.00712403	2.84765e-21	1.42382e-20	[-1]	Group4	13.2353	9	Specific for Cluster #1	[CASP3, CXCL1, CXCR2, EGFR, HBEGF, JUN, NFKBIA]	[ADAM10, CSK, JUN, NFKBIA]	71.2689	40.7251	[ADAM10, CASP3, CSK, CXCL1, CXCR2, EGFR, HBEGF, JUN, NFKBIA]
GO:0005133	Pertussis	KEGG_01.03.2017	4.34941e-05	0.000420443	2.84765e-21	1.42382e-20	[-1]	Group4	15.7895	12	Specific for Cluster #1	[CASP1, CASP3, CASP7, CXCL6, IL10, IL12B, IL1B, IRF3, ITGB1, JUN, PYCARD]	[CXCL6, IL12B, IL1B, IRF8, JUN]	82.1554	37.3434	[CASP1, CASP3, CASP7, CXCL6, IL10, IL12B, IL1B, IRF3, IRF8, ITGB1, JUN, PYCARD]
GO:0005134	Legionellosis	KEGG_01.03.2017	1.31028e-06	4.74976e-05	2.84765e-21	1.42382e-20	[-1]	Group4	21.8182	12	Specific for Cluster #1	[CASP1, CASP3, CASP7, CASP8, CXCL1, HSPA8, IL12B, IL1B, NFKBIA, PYCARD]	[APAF1, IL12B, IL1B, NFKB2, NFKBIA]	76.4667	38.2333	[APAF1, CASP1, CASP3, CASP7, CASP8, CXCL1, HSPA8, IL12B, IL1B, NFKB2, NFKBIA, PYCARD]
GO:0005140	Leishmaniasis	KEGG_01.03.2017	0.000140059	0.00106887	2.84765e-21	1.42382e-20	[-1]	Group4	15.0685	11	Specific for Cluster #1	[IL10, IL12B, IL1B, ITGB1, JAK2, JUN, MARCKSL1, NFKBIA, STAT1]	[IFNG, IL12B, IL1B, JUN, MARCKSL1, NFKBIA, TGFB1]	70.7611	55.0364	[IFNG, IL10, IL12B, IL1B, ITGB1, JAK2, JUN, MARCKSL1, NFKBIA, STAT1, TGFB1]
GO:0005142	Chagas disease (American trypanosomiasis)	KEGG_01.03.2017	0.0024982	0.0109769	2.84765e-21	1.42382e-20	[-1]	Group4	10.7843	11	Specific for Cluster #1	[CASP8, IL10, IL12B, IL1B, JUN, NFKBIA, PLCB2, SERPINE1]	[GNAQ, IFNG, IL12B, IL1B, JUN, NFKBIA, TGFB1]	64.3978	56.348	[CASP8, GNAQ, IFNG, IL10, IL12B, IL1B, JUN, NFKBIA, PLCB2, SERPINE1, TGFB1]
GO:0005143	African trypanosomiasis	KEGG_01.03.2017	0.000400468	0.00232271	2.84765e-21	1.42382e-20	[-1]	Group4	20	7	None Specific Cluster	[IL10, IL12B, IL1B, PLCB2, VCAM1]	[GNAQ, IFNG, IL12B, IL1B, VCAM1]	60.3641	60.3641	[GNAQ, IFNG, IL10, IL12B, IL1B, PLCB2, VCAM1]
GO:0005144	Malaria	KEGG_01.03.2017	0.000660035	0.00368096	2.84765e-21	1.42382e-20	[-1]	Group4	16.3265	8	None Specific Cluster	[CD40, IL10, IL1B, PECAM1, VCAM1]	[IFNG, IL1B, SELP, TGFB1, VCAM1]	56.4431	56.4431	[CD40, IFNG, IL10, IL1B, PECAM1, SELP, TGFB1, VCAM1]
GO:0005145	Toxoplasmosis	KEGG_01.03.2017	9.92896e-06	0.000179962	2.84765e-21	1.42382e-20	[-1]	Group4	14.1593	16	Specific for Cluster #1	[CASP3, CASP8, CD40, HSPA8, IL10, IL10RB, IL12B, ITGB1, JAK2, NFKBIA, SOCS1, STAT1]	[BIRC3, IFNG, IL12B, LDLR, NFKBIA, TGFB1]	71.9437	35.9719	[BIRC3, CASP3, CASP8, CD40, HSPA8, IFNG, IL10, IL10RB, IL12B, ITGB1, JAK2, LDLR, NFKBIA, SOCS1, STAT1, TGFB1]
GO:0005146	Amoebiasis	KEGG_01.03.2017	0.00152997	0.00715631	2.84765e-21	1.42382e-20	[-1]	Group4	11.4583	11	None Specific Cluster	[CASP3, CXCL1, IL10, IL12B, IL1B, IL1R2, PLCB2]	[GNAQ, IFNG, IL12B, IL1B, SERPINB1, TGFB1]	59.4918	50.9929	[CASP3, CXCL1, GNAQ, IFNG, IL10, IL12B, IL1B, IL1R2, PLCB2, SERPINB1, TGFB1]
GO:0005152	Tuberculosis	KEGG_01.03.2017	2.97159e-05	0.000359067	2.84765e-21	1.42382e-20	[-1]	Group4	11.1732	20	Specific for Cluster #1	[BAX, CASP3, CASP8, CLEC4M, CREBBP, CTSS, IFNA2, IL10, IL10RB, IL12B, IL1B, JAK2, STAT1]	[APAF1, BAX, IFNG, IL12B, IL1B, MALT1, PPP3CC, RIPK2, TGFB1, TLR1]	62.1027	47.7713	[APAF1, BAX, CASP3, CASP8, CLEC4M, CREBBP, CTSS, IFNA2, IFNG, IL10, IL10RB, IL12B, IL1B, JAK2, MALT1, PPP3CC, RIPK2, STAT1, TGFB1, TLR1]
GO:0005160	Hepatitis C	KEGG_01.03.2017	0.00623277	0.0244257	2.84765e-21	1.42382e-20	[-1]	Group4	9.16031	12	Specific for Cluster #1	[CLDN4, CLDN7, EGFR, EIF2AK2, IFNA2, IRF3, NFKBIA, OCLN, STAT1, TRAF2]	[LDLR, NFKBIA, TBK1, TRAF2]	78.4657	31.3863	[CLDN4, CLDN7, EGFR, EIF2AK2, IFNA2, IRF3, LDLR, NFKBIA, OCLN, STAT1, TBK1, TRAF2]
GO:0005161	Hepatitis B	KEGG_01.03.2017	5.90562e-05	0.000535197	2.84765e-21	1.42382e-20	[-1]	Group4	11.8056	17	Specific for Cluster #1	[BAX, CASP3, CASP8, CCNE2, CREBBP, IFIH1, IFNA2, IRF3, JUN, NFATC1, NFKBIA, SMAD4, STAT1]	[APAF1, BAX, CCNE2, JUN, NFATC3, NFKBIA, TBK1, TGFB1]	71.163	43.7926	[APAF1, BAX, CASP3, CASP8, CCNE2, CREBBP, IFIH1, IFNA2, IRF3, JUN, NFATC1, NFATC3, NFKBIA, SMAD4, STAT1, TBK1, TGFB1]
GO:0005162	Measles	KEGG_01.03.2017	8.49327e-05	0.000724426	2.84765e-21	1.42382e-20	[-1]	Group4	11.9403	16	Specific for Cluster #1	[ADAR, CCNE2, CLEC4M, EIF2AK2, HSPA8, IFIH1, IFNA2, IL12B, IL1B, IRF3, JAK2, NFKBIA, STAT1, TNFAIP3]	[CCNE2, IFNG, IL12B, IL1B, NFKBIA, TBK1, TNFAIP3]	79.6846	39.8423	[ADAR, CCNE2, CLEC4M, EIF2AK2, HSPA8, IFIH1, IFNA2, IFNG, IL12B, IL1B, IRF3, JAK2, NFKBIA, STAT1, TBK1, TNFAIP3]
GO:0005164	Influenza A	KEGG_01.03.2017	5.10784e-06	0.000148127	2.84765e-21	1.42382e-20	[-1]	Group4	12.1387	21	Specific for Cluster #1	[ADAR, CASP1, CREBBP, EIF2AK2, FURIN, HSPA8, IFIH1, IFNA2, IL12B, IL1B, IRF3, JAK2, JUN, NFKBIA, PML, PYCARD, RSAD2, STAT1, TRIM25]	[IFNG, IL12B, IL1B, JUN, NFKBIA, TBK1]	85.5755	27.0238	[ADAR, CASP1, CREBBP, EIF2AK2, FURIN, HSPA8, IFIH1, IFNA2, IFNG, IL12B, IL1B, IRF3, JAK2, JUN, NFKBIA, PML, PYCARD, RSAD2, STAT1, TBK1, TRIM25]
GO:0005168	Herpes simplex infection	KEGG_01.03.2017	3.0721e-07	1.48485e-05	2.84765e-21	1.42382e-20	[-1]	Group4	12.973	24	Specific for Cluster #1	[CASP3, CASP8, CREBBP, EIF2AK2, IFIH1, IFNA2, IL12B, IL1B, IRF3, JAK2, JUN, NECTIN1, NECTIN2, NFKBIA, PML, SP100, STAT1, TAF3, TAP1, TRAF2]	[CUL1, IFNG, IL12B, IL1B, JUN, NFKBIA, TBK1, TNFRSF14, TRAF2]	78.65	35.3925	[CASP3, CASP8, CREBBP, CUL1, EIF2AK2, IFIH1, IFNA2, IFNG, IL12B, IL1B, IRF3, JAK2, JUN, NECTIN1, NECTIN2, NFKBIA, PML, SP100, STAT1, TAF3, TAP1, TBK1, TNFRSF14, TRAF2]
GO:0005169	Epstein-Barr virus infection	KEGG_01.03.2017	0.0032628	0.0139149	2.84765e-21	1.42382e-20	[-1]	Group4	8.41584	17	Specific for Cluster #1	[CD40, CREBBP, EIF2AK2, ENTPD1, HSPA8, IL10, IL10RB, IRF3, JUN, NFKBIA, RELB, TNFAIP3, TRAF2]	[IFNG, JUN, NCOR2, NFKB2, NFKBIA, RELB, TBK1, TNFAIP3, TRAF2]	70.092	48.5253	[CD40, CREBBP, EIF2AK2, ENTPD1, HSPA8, IFNG, IL10, IL10RB, IRF3, JUN, NCOR2, NFKB2, NFKBIA, RELB, TBK1, TNFAIP3, TRAF2]
GO:0005200	Pathways in cancer	KEGG_01.03.2017	0.000298004	0.00196412	2.84765e-21	1.42382e-20	[-1]	Group4	7.8481	31	None Specific Cluster	[BAX, CASP3, CASP8, CCNE2, CREBBP, EDNRB, EGFR, EGLN1, ITGB1, JUN, NFKBIA, PLCB2, PLEKHG5, PML, RET, SMAD4, STAT1, TRAF2]	[ARNT, BAX, BIRC3, CCNE2, FZD7, GNA13, GNAQ, GNB1, IGF1R, JUN, LPAR1, NFKB2, NFKBIA, PDGFA, PLEKHG5, PTGER4, TGFB1, TPR, TRAF2]	55.2194	58.2872	[ARNT, BAX, BIRC3, CASP3, CASP8, CCNE2, CREBBP, EDNRB, EGFR, EGLN1, FZD7, GNA13, GNAQ, GNB1, IGF1R, ITGB1, JUN, LPAR1, NFKB2, NFKBIA, PDGFA, PLCB2, PLEKHG5, PML, PTGER4, RET, SMAD4, STAT1, TGFB1, TPR, TRAF2]
GO:0005321	Inflammatory bowel disease (IBD)	KEGG_01.03.2017	8.389e-06	0.000202734	2.84765e-21	1.42382e-20	[-1]	Group4	18.4615	12	Specific for Cluster #1	[IL10, IL12B, IL18R1, IL1B, IL21R, IL4R, JUN, MAF, NFATC1, STAT1]	[IFNG, IL12B, IL1B, JUN, TGFB1]	76.4667	38.2333	[IFNG, IL10, IL12B, IL18R1, IL1B, IL21R, IL4R, JUN, MAF, NFATC1, STAT1, TGFB1]

## Sheet: Full_GO_Enrichment
GO enrichment analysis by ClueGO with comprehensive database; Gene cluster #1~4 denotes input DEGs lists from: dsRNA-up, dsRNA-down, uPGN-up, uPGN-down.
GOID	GOTerm	Ontology Source	Term PValue	Term PValue Corrected with Benjamini-Hochberg	Group PValue	Group PValue Corrected with Benjamini-Hochberg	GOLevels	GOGroups	% Associated Genes	Nr. Genes	Cluster	Genes Cluster #1	Genes Cluster #2	Genes Cluster #3	Genes Cluster #4	%Genes Cluster #1	%Genes Cluster #2	%Genes Cluster #3	%Genes Cluster #4	Associated Genes Found
GO:0033627	cell adhesion mediated by integrin	GO_BiologicalProcess-GOA_23.02.2017_10h01	0.0275441	0.0357436	0.0275441	0.0283591	[3]	Group000	10.1695	6	Specific for Cluster #1	[ITGB1, NCKAP1L, RET, SERPINE1]	[NCOA3, SNAI2]	[]	[]	66.6667	33.3333	0	0	[ITGB1, NCKAP1L, NCOA3, RET, SERPINE1, SNAI2]
GO:0034383	low-density lipoprotein particle clearance	GO_BiologicalProcess-GOA_23.02.2017_10h01	0.00461629	0.00753511	0.00461629	0.00521581	[4, 5]	Group001	22.2222	4	Specific for Cluster #3	[EHD1]	[HMOX1]	[CSK, EHD1, LDLR]	[]	21.5338	21.5338	64.6015	0	[CSK, EHD1, HMOX1, LDLR]
GO:0044319	wound healing, spreading of cells	GO_BiologicalProcess-GOA_23.02.2017_10h01	0.0176113	0.024145	0.0176113	0.0186851	[4, 5, 6, 8, 9]	Group002	15.3846	4	Specific for Cluster #1	[CLASP1, DDR1, HBEGF, PDCD10]	[]	[PDCD10]	[]	86.1353	0	21.5338	0	[CLASP1, DDR1, HBEGF, PDCD10]
GO:0000900	translation repressor activity, nucleic acid binding	GO_MolecularFunction-GOA_23.02.2017_10h01	0.0127778	0.0183115	0.0127778	0.0137243	[3, 5]	Group003	23.0769	3	Specific for Cluster #4	[]	[CPEB4]	[]	[CELF4, PAIP2B]	0	33.3333	0	66.6667	[CELF4, CPEB4, PAIP2B]
GO:0016702	oxidoreductase activity, acting on single donors with incorporation of molecular oxygen, incorporation of two atoms of oxygen	GO_MolecularFunction-GOA_23.02.2017_10h01	0.0176113	0.024145	0.0176113	0.0186851	[4]	Group004	15.3846	4	Specific for Cluster #3	[CDO1]	[]	[P4HA1, PIR, RPE65]	[]	25	0	75	0	[CDO1, P4HA1, PIR, RPE65]
GO:0071354	cellular response to interleukin-6	GO_BiologicalProcess-GOA_23.02.2017_10h01	0.00989183	0.014548	0.00989183	0.0107574	[6]	Group005	14.7059	5	Specific for Cluster #1	[HAMP, IL6ST, SMAD4, ZCCHC11]	[]	[SBNO2]	[]	80	0	20	0	[HAMP, IL6ST, SBNO2, SMAD4, ZCCHC11]
GO:1902555	endoribonuclease complex	GO_CellularComponent-GOA_23.02.2017_10h01	0.00495725	0.00800194	0.00495725	0.00545925	[4]	Group006	17.2414	5	None Specific Cluster	[COLEC12, TSEN54]	[]	[AGO1, COLEC12, KIAA0391]	[POP5]	35.9298	0	53.8947	17.9649	[AGO1, COLEC12, KIAA0391, POP5, TSEN54]
GO:0000520	Amino sugar and nucleotide sugar metabolism	KEGG_01.03.2017	0.0390207	0.0487256	0.0390207	0.0390207	[-1]	Group007	10.4167	5	Specific for Cluster #3	[]	[]	[CYB5R4, GNPNAT1, HK2]	[CYB5R3, MPI]	0	0	60	40	[CYB5R3, CYB5R4, GNPNAT1, HK2, MPI]
GO:0000236	Adipogenesis	WikiPathways_01.03.2017	5.4914e-05	0.000173815	5.4914e-05	7.70568e-05	[-1]	Group008	12.2137	16	None Specific Cluster	[GATA2, IL6ST, LIPE, LMNA, LPIN2, NAMPT, NR3C1, SERPINE1, SOCS1, STAT1]	[CEBPA, KLF6]	[LIPE, NCOR2, NR3C1, TGFB1]	[GADD45A, RXRG]	59.9531	11.9906	23.9812	11.9906	[CEBPA, GADD45A, GATA2, IL6ST, KLF6, LIPE, LMNA, LPIN2, NAMPT, NCOR2, NR3C1, RXRG, SERPINE1, SOCS1, STAT1, TGFB1]
GO:0000003	Transcriptional activation by NRF2	WikiPathways_01.03.2017	0.0191799	0.0260017	0.0191799	0.020226	[-1]	Group009	20	3	Specific for Cluster #2	[MAF]	[HMOX1, SLC7A11]	[]	[]	33.3333	66.6667	0	0	[HMOX1, MAF, SLC7A11]
GO:0003640	Imatinib and Chronic Myeloid Leukemia	WikiPathways_01.03.2017	0.0011004	0.0022191	0.0011004	0.00129372	[-1]	Group010	23.8095	5	Specific for Cluster #1	[ABCG2, FLT1, PIM1]	[]	[]	[GADD45A, PIM2]	60	0	0	40	[ABCG2, FLT1, GADD45A, PIM1, PIM2]
GO:0003945	TYROBP Causal Network	WikiPathways_01.03.2017	0.0113911	0.0164865	0.0113911	0.0123109	[-1]	Group011	11.1111	7	None Specific Cluster	[MAF, NCKAP1L, PYCARD, ZFP36L2]	[HLX, NRROS]	[]	[HLX, PLEK]	53.4734	26.7367	0	26.7367	[HLX, MAF, NCKAP1L, NRROS, PLEK, PYCARD, ZFP36L2]
GO:0031102	neuron projection regeneration	GO_BiologicalProcess-GOA_23.02.2017_10h01	0.0236724	0.0313907	0.0236724	0.0246646	[4, 5, 6, 7, 8, 10, 11]	Group012	10.5263	6	None Specific Cluster	[JAK2, JUN]	[DAG1, RTN4RL2]	[ADM, JUN, MAP4K4]	[]	30.6927	30.6927	46.0391	0	[ADM, DAG1, JAK2, JUN, MAP4K4, RTN4RL2]
GO:0004629	phospholipase C activity	GO_MolecularFunction-GOA_23.02.2017_10h01	0.0318067	0.0406947	0.0318067	0.0325551	[6]	Group013	12.9032	4	None Specific Cluster	[PLCB2, PLCE1]	[ADORA1, PLCL2]	[]	[]	50	50	0	0	[ADORA1, PLCB2, PLCE1, PLCL2]
GO:0005778	peroxisomal membrane	GO_CellularComponent-GOA_23.02.2017_10h01	0.0389847	0.0487644	0.0389847	0.0392101	[4, 5, 6, 7, 8, 9, 10]	Group014	9.375	6	Specific for Cluster #1	[ACSL4, ATAD1, FAR1, PLA2G16, RAB8B]	[TMEM135]	[]	[]	83.3333	16.6667	0	0	[ACSL4, ATAD1, FAR1, PLA2G16, RAB8B, TMEM135]
GO:0000186	activation of MAPKK activity	GO_BiologicalProcess-GOA_23.02.2017_10h01	0.004929	0.00799179	0.004929	0.00546272	[6, 7, 8, 9, 10, 11, 12]	Group015	12.963	7	Specific for Cluster #1	[EGFR, EIF2AK2, JAK2, MAP3K20, MAP3K8]	[ADORA1]	[MAP3K8, NGF]	[]	66.8418	13.3684	26.7367	0	[ADORA1, EGFR, EIF2AK2, JAK2, MAP3K20, MAP3K8, NGF]
GO:0016763	transferase activity, transferring pentosyl groups	GO_MolecularFunction-GOA_23.02.2017_10h01	0.0080287	0.0120762	0.0080287	0.00878612	[4]	Group016	11.8644	7	Specific for Cluster #1	[NAMPT, PARP12, PARP14, PARP3, TYMP, ZC3HAV1]	[]	[TIPARP]	[]	85.7143	0	14.2857	0	[NAMPT, PARP12, PARP14, PARP3, TIPARP, TYMP, ZC3HAV1]
GO:0003950	NAD+ ADP-ribosyltransferase activity	GO_MolecularFunction-GOA_23.02.2017_10h01	0.003025	0.00523088	0.0080287	0.00878612	[5]	Group016	19.2308	5	Specific for Cluster #1	[PARP12, PARP14, PARP3, ZC3HAV1]	[]	[TIPARP]	[]	80	0	20	0	[PARP12, PARP14, PARP3, TIPARP, ZC3HAV1]
GO:0000055	Formation of RNA Pol II elongation complex	REACTOME_Pathways_12.10.2017	0.0364896	0.0458799	0.0364896	0.0369139	[-1]	Group017	9.52381	6	None Specific Cluster	[ELOA, NCBP1]	[]	[AFF4, CCNK]	[GTF2H1, WDR61]	33.3333	0	33.3333	33.3333	[AFF4, CCNK, ELOA, GTF2H1, NCBP1, WDR61]
GO:0001873	RNA Polymerase II Transcription Elongation	REACTOME_Pathways_12.10.2017	0.0364896	0.0458799	0.0364896	0.0369139	[-1]	Group017	9.52381	6	None Specific Cluster	[ELOA, NCBP1]	[]	[AFF4, CCNK]	[GTF2H1, WDR61]	33.3333	0	33.3333	33.3333	[AFF4, CCNK, ELOA, GTF2H1, NCBP1, WDR61]
GO:0000716	Vitamin A and Carotenoid Metabolism	WikiPathways_01.03.2017	0.00704627	0.0108221	1.35355e-05	2.04798e-05	[-1]	Group018	13.6364	6	None Specific Cluster	[CRABP2, SULT1A1]	[RETSAT, SDR16C5]	[RPE65]	[RXRG]	33.3333	33.3333	16.6667	16.6667	[CRABP2, RETSAT, RPE65, RXRG, SDR16C5, SULT1A1]
GO:0030522	intracellular receptor signaling pathway	GO_BiologicalProcess-GOA_23.02.2017_10h01	8.50809e-05	0.000253848	1.35355e-05	2.04798e-05	[3, 4, 5]	Group018	8.99654	26	Specific for Cluster #1	[CASP8, CITED2, CRABP2, CYLD, DHX58, IFIH1, IRF3, JAK2, MED24, NFKBIA, NR3C1, PIM1, PML, SP100, TNFAIP3, TRIM16, UBC, ZC3HAV1]	[NCOA3, SNAI2]	[ARNT, BIRC3, CYLD, DDX5, GPER1, MED24, NFKBIA, NR3C1, RIPK2, TNFAIP3]	[RXRG]	65.6847	7.2983	36.4915	3.64915	[ARNT, BIRC3, CASP8, CITED2, CRABP2, CYLD, DDX5, DHX58, GPER1, IFIH1, IRF3, JAK2, MED24, NCOA3, NFKBIA, NR3C1, PIM1, PML, RIPK2, RXRG, SNAI2, SP100, TNFAIP3, TRIM16, UBC, ZC3HAV1]
GO:0048384	retinoic acid receptor signaling pathway	GO_BiologicalProcess-GOA_23.02.2017_10h01	0.00763299	0.0116009	1.35355e-05	2.04798e-05	[4, 5, 6]	Group018	15.625	5	Specific for Cluster #1	[CRABP2, PML, SP100, TRIM16]	[]	[]	[RXRG]	80	0	0	20	[CRABP2, PML, RXRG, SP100, TRIM16]
GO:0014909	smooth muscle cell migration	GO_BiologicalProcess-GOA_23.02.2017_10h01	0.00895865	0.01331	0.000439681	0.000534996	[5, 6, 7]	Group019	10.6667	8	None Specific Cluster	[DDR1, IGFBP5, SERPINE1, TRIB1, XBP1]	[P2RY6, PDGFA]	[LPAR1, PDGFA]	[]	59.1497	23.6599	23.6599	0	[DDR1, IGFBP5, LPAR1, P2RY6, PDGFA, SERPINE1, TRIB1, XBP1]
GO:0051897	positive regulation of protein kinase B signaling	GO_BiologicalProcess-GOA_23.02.2017_10h01	0.00296015	0.00513092	0.000439681	0.000534996	[5, 6, 7, 8]	Group019	10.989	10	Specific for Cluster #1	[AXL, CCL19, EGFR, GAS6, HBEGF, IGFBP5, XBP1]	[HIP1, PDGFA]	[PDGFA, TGFB1]	[]	67.2177	19.2051	19.2051	0	[AXL, CCL19, EGFR, GAS6, HBEGF, HIP1, IGFBP5, PDGFA, TGFB1, XBP1]
GO:0060055	angiogenesis involved in wound healing	GO_BiologicalProcess-GOA_23.02.2017_10h01	0.00686891	0.0105944	0.000439681	0.000534996	[4, 5, 6, 8, 9, 10, 11]	Group019	20	4	Specific for Cluster #1	[GPR4, SERPINE1, TNFAIP3, XBP1]	[]	[TNFAIP3]	[]	86.1353	0	21.5338	0	[GPR4, SERPINE1, TNFAIP3, XBP1]
GO:0002532	production of molecular mediator involved in inflammatory response	GO_BiologicalProcess-GOA_23.02.2017_10h01	0.0130259	0.0186304	9.77622e-06	1.53249e-05	[3, 5]	Group020	12	6	Specific for Cluster #1	[IL1R2, IL4R, SERPINE1, VAMP8]	[]	[IL17B]	[BTK]	66.6667	0	16.6667	16.6667	[BTK, IL17B, IL1R2, IL4R, SERPINE1, VAMP8]
GO:0045576	mast cell activation	GO_BiologicalProcess-GOA_23.02.2017_10h01	0.0389847	0.0487644	9.77622e-06	1.53249e-05	[4, 6]	Group020	9.375	6	Specific for Cluster #1	[GATA2, IL4R, NECTIN2, VAMP8]	[HMOX1]	[]	[BTK]	66.6667	16.6667	0	16.6667	[BTK, GATA2, HMOX1, IL4R, NECTIN2, VAMP8]
GO:0050729	positive regulation of inflammatory response	GO_BiologicalProcess-GOA_23.02.2017_10h01	4.11971e-06	2.06838e-05	9.77622e-06	1.53249e-05	[4, 5, 6, 7]	Group020	14.9533	16	None Specific Cluster	[CCL24, EGFR, IL12B, IL1B, IL6ST, JAK2, NFKBIA, NLRP12, SERPINE1, VAMP8]	[HYAL2]	[IL12B, IL17B, IL1B, LDLR, NFKBIA, PTGER4, TNIP1]	[BTK]	58.8522	5.88522	41.1966	5.88522	[BTK, CCL24, EGFR, HYAL2, IL12B, IL17B, IL1B, IL6ST, JAK2, LDLR, NFKBIA, NLRP12, PTGER4, SERPINE1, TNIP1, VAMP8]
GO:0021675	nerve development	GO_BiologicalProcess-GOA_23.02.2017_10h01	0.012098	0.0174059	0.000369887	0.000459716	[3, 5, 6]	Group021	10.1266	8	Specific for Cluster #1	[DRGX, MAFB, NELL2, NRP2, RET]	[DAG1]	[LPAR1, TFAP2A]	[]	62.5	12.5	25	0	[DAG1, DRGX, LPAR1, MAFB, NELL2, NRP2, RET, TFAP2A]
GO:0021545	cranial nerve development	GO_BiologicalProcess-GOA_23.02.2017_10h01	0.0218809	0.0293357	0.000369887	0.000459716	[4, 6, 7]	Group021	10.7143	6	Specific for Cluster #1	[DRGX, MAFB, NELL2, NRP2]	[]	[LPAR1, TFAP2A]	[]	66.6667	0	33.3333	0	[DRGX, LPAR1, MAFB, NELL2, NRP2, TFAP2A]
GO:0004714	transmembrane receptor protein tyrosine kinase activity	GO_MolecularFunction-GOA_23.02.2017_10h01	0.000338317	0.000815545	0.000369887	0.000459716	[5, 6, 7]	Group021	14.4928	10	Specific for Cluster #1	[AXL, DDR1, EGFR, FLT1, MERTK, NELL2, NRP2, RET, TRIM27]	[]	[IGF1R]	[]	90	0	10	0	[AXL, DDR1, EGFR, FLT1, IGF1R, MERTK, NELL2, NRP2, RET, TRIM27]
GO:0045995	regulation of embryonic development	GO_BiologicalProcess-GOA_23.02.2017_10h01	0.0350011	0.0442376	0.000311406	0.000401368	[4, 5]	Group022	7.8125	10	None Specific Cluster	[CLASP1, GATA2, IL10, PHLDA2]	[DAG1, DUSP6, NOCT, SNAI1]	[FZD7, NIPBL]	[]	40	40	20	0	[CLASP1, DAG1, DUSP6, FZD7, GATA2, IL10, NIPBL, NOCT, PHLDA2, SNAI1]
GO:0001892	embryonic placenta development	GO_BiologicalProcess-GOA_23.02.2017_10h01	0.000115777	0.000333144	0.000311406	0.000401368	[3, 4, 5, 6, 7, 8]	Group022	13.2653	13	None Specific Cluster	[CASP8, EGFR, EGLN1, GATA2, IL10, JUNB, PHLDA2, PRDM1]	[CEBPA, SNAI1]	[ADM, ARNT, PRDM1, TFEB]	[]	59.8104	14.9526	29.9052	0	[ADM, ARNT, CASP8, CEBPA, EGFR, EGLN1, GATA2, IL10, JUNB, PHLDA2, PRDM1, SNAI1, TFEB]
GO:0030225	macrophage differentiation	GO_BiologicalProcess-GOA_23.02.2017_10h01	0.00384087	0.00644274	0.000311406	0.000401368	[7, 8, 9, 10]	Group022	15.3846	6	Specific for Cluster #1	[CASP8, EIF2AK2, GATA2, ID2, TRIB1]	[CEBPA]	[]	[]	83.3333	16.6667	0	0	[CASP8, CEBPA, EIF2AK2, GATA2, ID2, TRIB1]
GO:0005146	Amoebiasis	KEGG_01.03.2017	0.00132859	0.00258613	6.97141e-05	9.7042e-05	[-1]	Group023	11.4583	11	None Specific Cluster	[CASP3, CXCL1, IL10, IL12B, IL1B, IL1R2, PLCB2]	[]	[GNAQ, IFNG, IL12B, IL1B, SERPINB1, TGFB1]	[]	59.4918	0	50.9929	0	[CASP3, CXCL1, GNAQ, IFNG, IL10, IL12B, IL1B, IL1R2, PLCB2, SERPINB1, TGFB1]
GO:0002355	Corticotropin-releasing hormone signaling pathway	WikiPathways_01.03.2017	0.0294787	0.037916	6.97141e-05	9.7042e-05	[-1]	Group023	8.60215	8	Specific for Cluster #3	[CASP3, JUNB, NFKBIA]	[]	[GNAQ, GNB1, NFKBIA, PRKCI, TFAP2A, TGFB1]	[]	35.4898	0	70.9796	0	[CASP3, GNAQ, GNB1, JUNB, NFKBIA, PRKCI, TFAP2A, TGFB1]
GO:0002374	Oncostatin M Signaling Pathway	WikiPathways_01.03.2017	0.00104223	0.00213131	6.97141e-05	9.7042e-05	[-1]	Group023	13.6364	9	Specific for Cluster #1	[CASP3, CASP7, IL6ST, JAK2, JUNB, NFKBIA, SERPINE1, STAT1]	[]	[LDLR, NFKBIA]	[]	84.8216	0	21.2054	0	[CASP3, CASP7, IL6ST, JAK2, JUNB, LDLR, NFKBIA, SERPINE1, STAT1]
GO:0002377	Integrated Pancreatic Cancer Pathway	WikiPathways_01.03.2017	3.05778e-06	1.66124e-05	4.54205e-06	7.82492e-06	[-1]	Group024	11.6751	23	Specific for Cluster #1	[BAX, CASP3, CASP7, CASP8, CREBBP, DFFA, EGFR, EIF2AK2, IL11, JUN, JUNB, NCK1, NFKBIA, PML, SMAD4, STAT1, TRAF2]	[DAG1, PDGFA]	[APAF1, APP, BAX, IL11, JUN, NFKBIA, PDGFA, TGFB1, TRAF2]	[GADD45A]	68.8249	8.09705	36.4367	4.04853	[APAF1, APP, BAX, CASP3, CASP7, CASP8, CREBBP, DAG1, DFFA, EGFR, EIF2AK2, GADD45A, IL11, JUN, JUNB, NCK1, NFKBIA, PDGFA, PML, SMAD4, STAT1, TGFB1, TRAF2]
GO:0003303	Rac1/Pak1/p38/MMP-2 pathway	WikiPathways_01.03.2017	0.00497962	0.00802028	4.54205e-06	7.82492e-06	[-1]	Group024	11.7647	8	Specific for Cluster #1	[BAX, CASP7, EGFR, ITGB1, NCK1, NFKBIA, TNIP3]	[]	[BAX, NFKBIA, TNIP1]	[]	79.0204	0	33.8659	0	[BAX, CASP7, EGFR, ITGB1, NCK1, NFKBIA, TNIP1, TNIP3]
GO:0034105	positive regulation of tissue remodeling	GO_BiologicalProcess-GOA_23.02.2017_10h01	0.0285607	0.0369311	4.54205e-06	7.82492e-06	[3, 4, 5]	Group024	13.3333	4	Specific for Cluster #1	[BAX, EGFR, IL12B, PML]	[]	[BAX, IL12B]	[]	77.3706	0	38.6853	0	[BAX, EGFR, IL12B, PML]
GO:0010575	positive regulation of vascular endothelial growth factor production	GO_BiologicalProcess-GOA_23.02.2017_10h01	0.0226843	0.0303013	0.000332308	0.000425159	[4, 5, 6]	Group025	14.2857	4	Specific for Cluster #3	[IL1B, IL6ST]	[]	[ARNT, IL1B, TGFB1]	[]	43.0677	0	64.6015	0	[ARNT, IL1B, IL6ST, TGFB1]
GO:0030947	regulation of vascular endothelial growth factor receptor signaling pathway	GO_BiologicalProcess-GOA_23.02.2017_10h01	0.00423694	0.00701022	0.000332308	0.000425159	[4, 5, 6, 7, 8, 9]	Group025	17.8571	5	None Specific Cluster	[FLT1, IL1B]	[HHEX]	[ARNT, GRB10, IL1B]	[]	35.9298	17.9649	53.8947	0	[ARNT, FLT1, GRB10, HHEX, IL1B]
GO:0048010	vascular endothelial growth factor receptor signaling pathway	GO_BiologicalProcess-GOA_23.02.2017_10h01	0.000588165	0.00128971	0.000332308	0.000425159	[6, 7, 8]	Group025	11.8812	12	Specific for Cluster #1	[AXL, FLT1, IL1B, NCK1, NCKAP1L, NELL2, NRP2, XBP1]	[HHEX, MAPKAPK3]	[ARNT, GRB10, IL1B]	[]	64.5862	16.1466	24.2198	0	[ARNT, AXL, FLT1, GRB10, HHEX, IL1B, MAPKAPK3, NCK1, NCKAP1L, NELL2, NRP2, XBP1]
GO:0005120	Epithelial cell signaling in Helicobacter pylori infection	KEGG_01.03.2017	0.00129456	0.00254714	0.000148029	0.000196618	[-1]	Group026	13.2353	9	Specific for Cluster #1	[CASP3, CXCL1, CXCR2, EGFR, HBEGF, JUN, NFKBIA]	[]	[ADAM10, CSK, JUN, NFKBIA]	[]	71.2689	0	40.7251	0	[ADAM10, CASP3, CSK, CXCL1, CXCR2, EGFR, HBEGF, JUN, NFKBIA]
GO:0001950	Downregulation of ERBB2 signaling	REACTOME_Pathways_12.10.2017	0.0255207	0.0337188	0.000148029	0.000196618	[-1]	Group026	13.7931	4	Specific for Cluster #1	[EGFR, HBEGF, UBC, USP8]	[]	[]	[]	100	0	0	0	[EGFR, HBEGF, UBC, USP8]
GO:1901184	regulation of ERBB signaling pathway	GO_BiologicalProcess-GOA_23.02.2017_10h01	0.004701	0.00765621	0.000148029	0.000196618	[4, 5, 6, 7, 8, 9]	Group026	10.3093	10	None Specific Cluster	[ARAP1, EGFR, HBEGF, RHBDF1, RNF115, UBC]	[ADORA1, HIP1]	[APP, GPER1, RNF115]	[]	57.6152	19.2051	28.8076	0	[ADORA1, APP, ARAP1, EGFR, GPER1, HBEGF, HIP1, RHBDF1, RNF115, UBC]
GO:0004713	protein tyrosine kinase activity	GO_MolecularFunction-GOA_23.02.2017_10h01	0.000130484	0.000368188	0.000130484	0.000174648	[6]	Group027	9.95025	20	Specific for Cluster #1	[AXL, DDR1, EGFR, EIF2AK2, FLT1, HBEGF, JAK2, MERTK, NELL2, NRP2, RET, TRIM27, TTN]	[TNK2]	[BAZ1B, CSK, IGF1R, RIPK2]	[BTK, NPRL2]	65	5	20	10	[AXL, BAZ1B, BTK, CSK, DDR1, EGFR, EIF2AK2, FLT1, HBEGF, IGF1R, JAK2, MERTK, NELL2, NPRL2, NRP2, RET, RIPK2, TNK2, TRIM27, TTN]
GO:0004714	transmembrane receptor protein tyrosine kinase activity	GO_MolecularFunction-GOA_23.02.2017_10h01	0.000338317	0.000815545	0.000130484	0.000174648	[5, 6, 7]	Group027	14.4928	10	Specific for Cluster #1	[AXL, DDR1, EGFR, FLT1, MERTK, NELL2, NRP2, RET, TRIM27]	[]	[IGF1R]	[]	90	0	10	0	[AXL, DDR1, EGFR, FLT1, IGF1R, MERTK, NELL2, NRP2, RET, TRIM27]
GO:0004715	non-membrane spanning protein tyrosine kinase activity	GO_MolecularFunction-GOA_23.02.2017_10h01	0.00665337	0.0103497	0.000130484	0.000174648	[7]	Group027	12.2807	7	None Specific Cluster	[EIF2AK2, JAK2]	[TNK2]	[BAZ1B, CSK, RIPK2]	[BTK]	28.5714	14.2857	42.8571	14.2857	[BAZ1B, BTK, CSK, EIF2AK2, JAK2, RIPK2, TNK2]
GO:0005905	clathrin-coated pit	GO_CellularComponent-GOA_23.02.2017_10h01	0.00763916	0.0115861	0.00356552	0.00405491	[2, 3, 4]	Group028	10.9589	8	None Specific Cluster	[AP1S3, EGFR]	[CLTC, HIP1, TNK2]	[APP, LDLR, PICALM]	[]	25	37.5	37.5	0	[AP1S3, APP, CLTC, EGFR, HIP1, LDLR, PICALM, TNK2]
GO:0032051	clathrin light chain binding	GO_MolecularFunction-GOA_23.02.2017_10h01	0.0207161	0.0279284	0.00356552	0.00405491	[4]	Group028	33.3333	2	Specific for Cluster #2	[]	[CLTC, HIP1]	[]	[]	0	100	0	0	[CLTC, HIP1]
GO:1901184	regulation of ERBB signaling pathway	GO_BiologicalProcess-GOA_23.02.2017_10h01	0.004701	0.00765621	0.00356552	0.00405491	[4, 5, 6, 7, 8, 9]	Group028	10.3093	10	None Specific Cluster	[ARAP1, EGFR, HBEGF, RHBDF1, RNF115, UBC]	[ADORA1, HIP1]	[APP, GPER1, RNF115]	[]	57.6152	19.2051	28.8076	0	[ADORA1, APP, ARAP1, EGFR, GPER1, HBEGF, HIP1, RHBDF1, RNF115, UBC]
GO:0008154	actin polymerization or depolymerization	GO_BiologicalProcess-GOA_23.02.2017_10h01	0.017845	0.0243736	0.014498	0.0154764	[5, 6, 7]	Group029	7.31707	15	Specific for Cluster #1	[CAP2, CCL24, FCHSD2, JAK2, LMOD1, MICALL2, NCK1, NCKAP1L, PYCARD, RDX, SPIRE1, TRIM27, TRIOBP]	[]	[MICALL2]	[MLST8, PLEK]	84.6493	0	6.51148	13.023	[CAP2, CCL24, FCHSD2, JAK2, LMOD1, MICALL2, MLST8, NCK1, NCKAP1L, PLEK, PYCARD, RDX, SPIRE1, TRIM27, TRIOBP]
GO:0032273	positive regulation of protein polymerization	GO_BiologicalProcess-GOA_23.02.2017_10h01	0.0318698	0.0406326	0.014498	0.0154764	[4, 5, 6, 7, 8, 9]	Group029	8	10	Specific for Cluster #1	[CCL24, CLASP1, LMOD1, NCK1, NCKAP1L, PYCARD, SPIRE1, TRIM27]	[]	[CLIP1]	[MLST8]	80	0	10	10	[CCL24, CLASP1, CLIP1, LMOD1, MLST8, NCK1, NCKAP1L, PYCARD, SPIRE1, TRIM27]
GO:0030041	actin filament polymerization	GO_BiologicalProcess-GOA_23.02.2017_10h01	0.0261934	0.0343582	0.014498	0.0154764	[6, 7, 8]	Group029	7.55814	13	Specific for Cluster #1	[CCL24, FCHSD2, JAK2, LMOD1, MICALL2, NCK1, NCKAP1L, PYCARD, RDX, SPIRE1, TRIM27, TRIOBP]	[]	[MICALL2]	[MLST8]	89.7156	0	7.4763	7.4763	[CCL24, FCHSD2, JAK2, LMOD1, MICALL2, MLST8, NCK1, NCKAP1L, PYCARD, RDX, SPIRE1, TRIM27, TRIOBP]
GO:0004071	Sphingolipid signaling pathway	KEGG_01.03.2017	0.0264328	0.0345477	0.0216909	0.0227362	[-1]	Group030	8.47458	10	None Specific Cluster	[BAX, PLCB2, TRAF2]	[ADORA1, PPP2R2B, SPTLC3]	[BAX, GNA13, GNAQ, PPP2R3C, S1PR1, TRAF2]	[]	27.7989	27.7989	55.5977	0	[ADORA1, BAX, GNA13, GNAQ, PLCB2, PPP2R2B, PPP2R3C, S1PR1, SPTLC3, TRAF2]
GO:0001000	Signal amplification	REACTOME_Pathways_12.10.2017	0.00763299	0.0116009	0.0216909	0.0227362	[-1]	Group030	15.625	5	Specific for Cluster #3	[P2RY1]	[P2RY12]	[GNA13, GNAQ, GNB1]	[]	20	20	60	0	[GNA13, GNAQ, GNB1, P2RY1, P2RY12]
GO:0007188	adenylate cyclase-modulating G-protein coupled receptor signaling pathway	GO_BiologicalProcess-GOA_23.02.2017_10h01	0.00710757	0.0108704	0.0216909	0.0227362	[5, 6, 7]	Group030	8.43373	14	Specific for Cluster #3	[GPR84, P2RY1]	[ADORA1, HTR1F, P2RY12]	[ADM2, GNA13, GNAQ, GNB1, GPER1, GPR84, LPAR1, PTGER4, S1PR1, TSKU]	[]	13.9218	20.8826	69.6088	0	[ADM2, ADORA1, GNA13, GNAQ, GNB1, GPER1, GPR84, HTR1F, LPAR1, P2RY1, P2RY12, PTGER4, S1PR1, TSKU]
GO:0010518	positive regulation of phospholipase activity	GO_BiologicalProcess-GOA_23.02.2017_10h01	0.0296279	0.0380408	0.0216909	0.0227362	[7]	Group030	10	6	None Specific Cluster	[EGFR, FLT1, PLCB2]	[]	[GNA13, GNAQ, LPAR1]	[]	50	0	50	0	[EGFR, FLT1, GNA13, GNAQ, LPAR1, PLCB2]
GO:0051153	regulation of striated muscle cell differentiation	GO_BiologicalProcess-GOA_23.02.2017_10h01	0.00583027	0.00920702	0.000365998	0.000458156	[5, 6, 7]	Group031	10	10	Specific for Cluster #1	[CCL8, EHD1, HAMP, IL4R, RBM38, SIK1, SMAD4, XBP1]	[]	[EHD1, FZD7, TGFB1]	[]	76.8202	0	28.8076	0	[CCL8, EHD1, FZD7, HAMP, IL4R, RBM38, SIK1, SMAD4, TGFB1, XBP1]
GO:0071353	cellular response to interleukin-4	GO_BiologicalProcess-GOA_23.02.2017_10h01	0.0018686	0.00345265	0.000365998	0.000458156	[6]	Group031	17.6471	6	None Specific Cluster	[IL4R, PML, XBP1]	[MRC1]	[]	[ALAD, NFIL3]	50	16.6667	0	33.3333	[ALAD, IL4R, MRC1, NFIL3, PML, XBP1]
GO:1903363	negative regulation of cellular protein catabolic process	GO_BiologicalProcess-GOA_23.02.2017_10h01	0.0255595	0.0337089	0.000365998	0.000458156	[5, 6, 7, 8]	Group031	10.3448	6	Specific for Cluster #1	[FURIN, PML, PSMF1, TRIM39]	[]	[]	[ALAD, SMARCC1]	66.6667	0	0	33.3333	[ALAD, FURIN, PML, PSMF1, SMARCC1, TRIM39]
GO:0010830	regulation of myotube differentiation	GO_BiologicalProcess-GOA_23.02.2017_10h01	0.0275441	0.0357436	0.000365998	0.000458156	[6, 7, 8]	Group031	10.1695	6	Specific for Cluster #1	[CCL8, EHD1, IL4R, RBM38, SIK1, XBP1]	[]	[EHD1]	[]	92.0782	0	15.3464	0	[CCL8, EHD1, IL4R, RBM38, SIK1, XBP1]
GO:0005120	Epithelial cell signaling in Helicobacter pylori infection	KEGG_01.03.2017	0.00129456	0.00254714	6.16757e-06	1.02205e-05	[-1]	Group032	13.2353	9	Specific for Cluster #1	[CASP3, CXCL1, CXCR2, EGFR, HBEGF, JUN, NFKBIA]	[]	[ADAM10, CSK, JUN, NFKBIA]	[]	71.2689	0	40.7251	0	[ADAM10, CASP3, CSK, CXCL1, CXCR2, EGFR, HBEGF, JUN, NFKBIA]
GO:0003286	Copper homeostasis	WikiPathways_01.03.2017	0.004929	0.00799179	6.16757e-06	1.02205e-05	[-1]	Group032	12.963	7	None Specific Cluster	[CASP3, JUN, SLC11A2, STEAP4]	[]	[ADAM10, APP, JUN, STEAP4]	[STEAP3]	50.607	0	50.607	12.6517	[ADAM10, APP, CASP3, JUN, SLC11A2, STEAP3, STEAP4]
GO:0055076	transition metal ion homeostasis	GO_BiologicalProcess-GOA_23.02.2017_10h01	7.83841e-05	0.0002358	6.16757e-06	1.02205e-05	[8]	Group032	12.3967	15	None Specific Cluster	[ABCG2, EGLN1, EIF2AK2, F8, HAMP, SLC11A2, SMAD4, STEAP4, TMPRSS6]	[HMOX1, HYAL2]	[APP, PICALM, SLC30A7, STEAP4]	[STEAP3]	58.6034	13.023	26.0459	6.51148	[ABCG2, APP, EGLN1, EIF2AK2, F8, HAMP, HMOX1, HYAL2, PICALM, SLC11A2, SLC30A7, SMAD4, STEAP3, STEAP4, TMPRSS6]
GO:0046916	cellular transition metal ion homeostasis	GO_BiologicalProcess-GOA_23.02.2017_10h01	0.00272831	0.00479761	6.16757e-06	1.02205e-05	[8, 9]	Group032	11.1111	10	Specific for Cluster #1	[ABCG2, EGLN1, F8, HAMP, SLC11A2, SMAD4, TMPRSS6]	[HMOX1]	[APP, SLC30A7]	[]	70	10	20	0	[ABCG2, APP, EGLN1, F8, HAMP, HMOX1, SLC11A2, SLC30A7, SMAD4, TMPRSS6]
GO:0000060	protein import into nucleus, translocation	GO_BiologicalProcess-GOA_23.02.2017_10h01	0.00282905	0.00496277	1.01083e-05	1.5704e-05	[5, 6, 7, 8, 9, 10, 11, 12]	Group033	14.2857	7	Specific for Cluster #3	[BCL3, GAS6, JAK2, NFKBIA]	[]	[BCL3, IFNG, NFKBIA, RBM22, TGFB1]	[]	50.607	0	63.2587	0	[BCL3, GAS6, IFNG, JAK2, NFKBIA, RBM22, TGFB1]
GO:0033135	regulation of peptidyl-serine phosphorylation	GO_BiologicalProcess-GOA_23.02.2017_10h01	0.000269185	0.00066205	1.01083e-05	1.5704e-05	[7, 8, 9, 10]	Group033	11.1111	15	None Specific Cluster	[BAX, EIF4G1, GAS6, IFNA2, IL11, NCK1, PDCD10, PPP1R15A, RET]	[PLCL2]	[BAX, IFNG, IL11, PDCD10, RIPK2, TBK1, TGFB1]	[BCAR3]	56.2153	6.24614	43.723	6.24614	[BAX, BCAR3, EIF4G1, GAS6, IFNA2, IFNG, IL11, NCK1, PDCD10, PLCL2, PPP1R15A, RET, RIPK2, TBK1, TGFB1]
GO:0033138	positive regulation of peptidyl-serine phosphorylation	GO_BiologicalProcess-GOA_23.02.2017_10h01	0.000537042	0.00120297	1.01083e-05	1.5704e-05	[7, 8, 9, 10, 11]	Group033	12	12	None Specific Cluster	[EIF4G1, GAS6, IFNA2, IL11, PDCD10, PPP1R15A, RET]	[]	[IFNG, IL11, PDCD10, RIPK2, TBK1, TGFB1]	[BCAR3]	54.926	0	47.0794	7.84657	[BCAR3, EIF4G1, GAS6, IFNA2, IFNG, IL11, PDCD10, PPP1R15A, RET, RIPK2, TBK1, TGFB1]
GO:0050731	positive regulation of peptidyl-tyrosine phosphorylation	GO_BiologicalProcess-GOA_23.02.2017_10h01	0.000135046	0.00037959	1.01083e-05	1.5704e-05	[7, 8, 9, 10, 11]	Group033	10.2151	19	None Specific Cluster	[CD40, GAS6, GHR, HBEGF, IFNA2, IL11, IL12B, IL6ST, JAK2, PECAM1]	[ADORA1, TNK2]	[ARHGEF2, IFNG, IL11, IL12B, IL20, RIPK2, TGFB1, TNFRSF14]	[MLST8]	50.9014	10.1803	40.7211	5.09014	[ADORA1, ARHGEF2, CD40, GAS6, GHR, HBEGF, IFNA2, IFNG, IL11, IL12B, IL20, IL6ST, JAK2, MLST8, PECAM1, RIPK2, TGFB1, TNFRSF14, TNK2]
GO:0001601	Fluoropyrimidine Activity	WikiPathways_01.03.2017	0.00989183	0.014548	0.00320743	0.00367166	[-1]	Group034	14.7059	5	Specific for Cluster #1	[ABCG2, SMUG1, TYMP, UCK1]	[]	[GGH]	[]	80	0	20	0	[ABCG2, GGH, SMUG1, TYMP, UCK1]
GO:0006206	pyrimidine nucleobase metabolic process	GO_BiologicalProcess-GOA_23.02.2017_10h01	0.0114411	0.016526	0.00320743	0.00367166	[5, 6, 7]	Group034	17.3913	4	Specific for Cluster #1	[ACOD1, TYMP, UCK1, UCKL1]	[]	[]	[]	100	0	0	0	[ACOD1, TYMP, UCK1, UCKL1]
GO:0009163	nucleoside biosynthetic process	GO_BiologicalProcess-GOA_23.02.2017_10h01	0.0255595	0.0337089	0.00320743	0.00367166	[5, 6, 7]	Group034	10.3448	6	Specific for Cluster #1	[ACOD1, DCTD, TYMP, UCK1, UCKL1]	[GUK1]	[]	[]	83.3333	16.6667	0	0	[ACOD1, DCTD, GUK1, TYMP, UCK1, UCKL1]
GO:0009148	pyrimidine nucleoside triphosphate biosynthetic process	GO_BiologicalProcess-GOA_23.02.2017_10h01	0.0133123	0.0190026	0.00320743	0.00367166	[6, 7, 8, 9]	Group034	16.6667	4	Specific for Cluster #1	[ACOD1, CMPK2, UCK1, UCKL1]	[]	[]	[]	100	0	0	0	[ACOD1, CMPK2, UCK1, UCKL1]
GO:0003893	Development and heterogeneity of the ILC family	WikiPathways_01.03.2017	0.000197325	0.000513045	4.99903e-05	7.12976e-05	[-1]	Group035	21.875	7	None Specific Cluster	[BCL11B, ID2, IL12B, IL1B]	[ZBTB16]	[IFNG, IL12B, IL1B]	[NFIL3]	50.607	12.6517	37.9552	12.6517	[BCL11B, ID2, IFNG, IL12B, IL1B, NFIL3, ZBTB16]
GO:0002200	somatic diversification of immune receptors	GO_BiologicalProcess-GOA_23.02.2017_10h01	0.0181902	0.0247523	4.99903e-05	7.12976e-05	[2, 3, 5, 6]	Group035	10.1449	7	Specific for Cluster #1	[ADAR, BATF, BCL11B, CD40, IL10]	[]	[BATF, IFNG, TGFB1]	[]	66.8418	0	40.1051	0	[ADAR, BATF, BCL11B, CD40, IFNG, IL10, TGFB1]
GO:0042832	defense response to protozoan	GO_BiologicalProcess-GOA_23.02.2017_10h01	2.76482e-07	2.34045e-06	4.99903e-05	7.12976e-05	[4, 5, 6]	Group035	42.1053	8	Specific for Cluster #1	[BATF, BCL3, CD40, IL10, IL12B, IL4R]	[]	[BATF, BCL3, IFNG, IL12B, IRF8]	[]	65.0396	0	54.1997	0	[BATF, BCL3, CD40, IFNG, IL10, IL12B, IL4R, IRF8]
GO:0043368	positive T cell selection	GO_BiologicalProcess-GOA_23.02.2017_10h01	0.0318067	0.0406947	4.99903e-05	7.12976e-05	[3, 7, 9, 10, 11, 12]	Group035	12.9032	4	Specific for Cluster #1	[BATF, BCL11B, CYLD, IL12B]	[]	[BATF, CYLD, IL12B]	[]	71.2414	0	53.4311	0	[BATF, BCL11B, CYLD, IL12B]
GO:0070059	intrinsic apoptotic signaling pathway in response to endoplasmic reticulum stress	GO_BiologicalProcess-GOA_23.02.2017_10h01	0.000931922	0.0019384	8.91961e-06	1.42386e-05	[5, 6, 7, 8]	Group036	13.8462	9	Specific for Cluster #1	[BAX, ERN2, NCK1, PML, PPP1R15A, TANK, TRAF2, XBP1]	[]	[APAF1, BAX, TANK, TRAF2]	[]	78.5981	0	39.299	0	[APAF1, BAX, ERN2, NCK1, PML, PPP1R15A, TANK, TRAF2, XBP1]
GO:0006446	regulation of translational initiation	GO_BiologicalProcess-GOA_23.02.2017_10h01	0.00474466	0.00771007	8.91961e-06	1.42386e-05	[4, 6, 7, 8, 9]	Group036	10.9756	9	Specific for Cluster #1	[EIF2AK2, EIF4G1, EIF4G2, NCBP1, NCK1, PPP1R15A]	[]	[KLHL25, TPR]	[PAIP2B]	66.6667	0	22.2222	11.1111	[EIF2AK2, EIF4G1, EIF4G2, KLHL25, NCBP1, NCK1, PAIP2B, PPP1R15A, TPR]
GO:0043555	regulation of translation in response to stress	GO_BiologicalProcess-GOA_23.02.2017_10h01	0.0114411	0.016526	8.91961e-06	1.42386e-05	[4, 6, 7, 8, 9]	Group036	17.3913	4	Specific for Cluster #1	[EIF2AK2, NCK1, PML, PPP1R15A]	[]	[]	[]	100	0	0	0	[EIF2AK2, NCK1, PML, PPP1R15A]
GO:0097201	negative regulation of transcription from RNA polymerase II promoter in response to stress	GO_BiologicalProcess-GOA_23.02.2017_10h01	9.03561e-05	0.000265239	8.91961e-06	1.42386e-05	[6, 7, 8, 9, 10, 11, 12, 13]	Group036	38.4615	5	Specific for Cluster #1	[CITED2, JUN, NCK1, PPP1R15A]	[HIF1AN]	[JUN]	[]	71.8596	17.9649	17.9649	0	[CITED2, HIF1AN, JUN, NCK1, PPP1R15A]
GO:0045444	fat cell differentiation	GO_BiologicalProcess-GOA_23.02.2017_10h01	0.000723305	0.00154418	0.000528546	0.000638659	[5]	Group037	8.84956	20	None Specific Cluster	[ERAP1, GATA2, ID2, IL11, MMP11, SOCS1, STEAP4, XBP1, ZFP36L2]	[CEBPA, HHEX, METRNL, NOCT, SNAI2, TBL1XR1, ZBTB16]	[GPER1, IL11, NIPBL, STEAP4, TGFB1, TRIB2]	[]	43.6125	33.9208	29.075	0	[CEBPA, ERAP1, GATA2, GPER1, HHEX, ID2, IL11, METRNL, MMP11, NIPBL, NOCT, SNAI2, SOCS1, STEAP4, TBL1XR1, TGFB1, TRIB2, XBP1, ZBTB16, ZFP36L2]
GO:0045598	regulation of fat cell differentiation	GO_BiologicalProcess-GOA_23.02.2017_10h01	0.000858776	0.0018069	0.000528546	0.000638659	[4, 5, 6]	Group037	10.8333	13	None Specific Cluster	[GATA2, ID2, MMP11, XBP1, ZFP36L2]	[CEBPA, METRNL, NOCT, SNAI2, ZBTB16]	[GPER1, TGFB1, TRIB2]	[]	38.4615	38.4615	23.0769	0	[CEBPA, GATA2, GPER1, ID2, METRNL, MMP11, NOCT, SNAI2, TGFB1, TRIB2, XBP1, ZBTB16, ZFP36L2]
GO:0045599	negative regulation of fat cell differentiation	GO_BiologicalProcess-GOA_23.02.2017_10h01	0.00704627	0.0108221	0.000528546	0.000638659	[4, 5, 6, 7]	Group037	13.6364	6	None Specific Cluster	[GATA2, MMP11, ZFP36L2]	[]	[GPER1, TGFB1, TRIB2]	[]	50	0	50	0	[GATA2, GPER1, MMP11, TGFB1, TRIB2, ZFP36L2]
GO:0071384	cellular response to corticosteroid stimulus	GO_BiologicalProcess-GOA_23.02.2017_10h01	0.0156704	0.021771	0.000528546	0.000638659	[6, 7]	Group037	10.4478	7	None Specific Cluster	[EGFR, KLF9, NR3C1, ZFP36L2]	[]	[DNMT3B, GPER1, NR3C1, TGFB1]	[]	53.4734	0	53.4734	0	[DNMT3B, EGFR, GPER1, KLF9, NR3C1, TGFB1, ZFP36L2]
GO:0045444	fat cell differentiation	GO_BiologicalProcess-GOA_23.02.2017_10h01	0.000723305	0.00154418	0.000723305	0.000862022	[5]	Group038	8.84956	20	None Specific Cluster	[ERAP1, GATA2, ID2, IL11, MMP11, SOCS1, STEAP4, XBP1, ZFP36L2]	[CEBPA, HHEX, METRNL, NOCT, SNAI2, TBL1XR1, ZBTB16]	[GPER1, IL11, NIPBL, STEAP4, TGFB1, TRIB2]	[]	43.6125	33.9208	29.075	0	[CEBPA, ERAP1, GATA2, GPER1, HHEX, ID2, IL11, METRNL, MMP11, NIPBL, NOCT, SNAI2, SOCS1, STEAP4, TBL1XR1, TGFB1, TRIB2, XBP1, ZBTB16, ZFP36L2]
GO:0045598	regulation of fat cell differentiation	GO_BiologicalProcess-GOA_23.02.2017_10h01	0.000858776	0.0018069	0.000723305	0.000862022	[4, 5, 6]	Group038	10.8333	13	None Specific Cluster	[GATA2, ID2, MMP11, XBP1, ZFP36L2]	[CEBPA, METRNL, NOCT, SNAI2, ZBTB16]	[GPER1, TGFB1, TRIB2]	[]	38.4615	38.4615	23.0769	0	[CEBPA, GATA2, GPER1, ID2, METRNL, MMP11, NOCT, SNAI2, TGFB1, TRIB2, XBP1, ZBTB16, ZFP36L2]
GO:0045600	positive regulation of fat cell differentiation	GO_BiologicalProcess-GOA_23.02.2017_10h01	0.00665337	0.0103497	0.000723305	0.000862022	[4, 5, 6, 7]	Group038	12.2807	7	Specific for Cluster #2	[ID2, XBP1]	[CEBPA, METRNL, NOCT, SNAI2, ZBTB16]	[]	[]	28.5714	71.4286	0	0	[CEBPA, ID2, METRNL, NOCT, SNAI2, XBP1, ZBTB16]
GO:0050872	white fat cell differentiation	GO_BiologicalProcess-GOA_23.02.2017_10h01	0.0127778	0.0183115	0.000723305	0.000862022	[6]	Group038	23.0769	3	Specific for Cluster #2	[]	[CEBPA, SNAI2, TBL1XR1]	[]	[]	0	100	0	0	[CEBPA, SNAI2, TBL1XR1]
GO:0002467	germinal center formation	GO_BiologicalProcess-GOA_23.02.2017_10h01	0.0229316	0.0305755	0.000338317	0.000429687	[3, 4, 5]	Group039	18.75	3	Specific for Cluster #3	[BCL3, TNFAIP3]	[]	[BCL3, NFKB2, TNFAIP3]	[]	45.5071	0	68.2606	0	[BCL3, NFKB2, TNFAIP3]
GO:0032720	negative regulation of tumor necrosis factor production	GO_BiologicalProcess-GOA_23.02.2017_10h01	0.00221591	0.00400293	0.000338317	0.000429687	[5, 6, 7]	Group039	14.8936	7	Specific for Cluster #1	[AXL, BCL3, GAS6, IL10, NLRC3, TNFAIP3, TRIM27]	[]	[BCL3, TNFAIP3]	[]	88.5622	0	25.3035	0	[AXL, BCL3, GAS6, IL10, NLRC3, TNFAIP3, TRIM27]
GO:0070427	nucleotide-binding oligomerization domain containing 1 signaling pathway	GO_BiologicalProcess-GOA_23.02.2017_10h01	0.000232887	0.000592802	0.000338317	0.000429687	[6, 7, 8, 9, 10, 11, 12, 13]	Group039	75	3	Specific for Cluster #3	[NFKBIA, TNFAIP3]	[]	[NFKBIA, RIPK2, TNFAIP3]	[]	45.5071	0	68.2606	0	[NFKBIA, RIPK2, TNFAIP3]
GO:0070431	nucleotide-binding oligomerization domain containing 2 signaling pathway	GO_BiologicalProcess-GOA_23.02.2017_10h01	0.00781523	0.0118285	0.000338317	0.000429687	[6, 7, 8, 9, 10, 11, 12, 13]	Group039	27.2727	3	Specific for Cluster #3	[NFKBIA, TNFAIP3]	[]	[NFKBIA, RIPK2, TNFAIP3]	[]	45.5071	0	68.2606	0	[NFKBIA, RIPK2, TNFAIP3]
GO:0001935	endothelial cell proliferation	GO_BiologicalProcess-GOA_23.02.2017_10h01	0.00422617	0.00700831	1.42707e-05	2.1406e-05	[4]	Group040	9.44882	12	Specific for Cluster #1	[CCL24, IL10, JUN, NELL2, NGFR, NRP2, PDCD10, RGCC, STAT1, XBP1]	[HMOX1]	[ARNT, JUN, PDCD10, RGCC]	[]	76.4667	7.64667	30.5867	0	[ARNT, CCL24, HMOX1, IL10, JUN, NELL2, NGFR, NRP2, PDCD10, RGCC, STAT1, XBP1]
GO:0004714	transmembrane receptor protein tyrosine kinase activity	GO_MolecularFunction-GOA_23.02.2017_10h01	0.000338317	0.000815545	1.42707e-05	2.1406e-05	[5, 6, 7]	Group040	14.4928	10	Specific for Cluster #1	[AXL, DDR1, EGFR, FLT1, MERTK, NELL2, NRP2, RET, TRIM27]	[]	[IGF1R]	[]	90	0	10	0	[AXL, DDR1, EGFR, FLT1, IGF1R, MERTK, NELL2, NRP2, RET, TRIM27]
GO:0030947	regulation of vascular endothelial growth factor receptor signaling pathway	GO_BiologicalProcess-GOA_23.02.2017_10h01	0.00423694	0.00701022	1.42707e-05	2.1406e-05	[4, 5, 6, 7, 8, 9]	Group040	17.8571	5	None Specific Cluster	[FLT1, IL1B]	[HHEX]	[ARNT, GRB10, IL1B]	[]	35.9298	17.9649	53.8947	0	[ARNT, FLT1, GRB10, HHEX, IL1B]
GO:0048010	vascular endothelial growth factor receptor signaling pathway	GO_BiologicalProcess-GOA_23.02.2017_10h01	0.000588165	0.00128971	1.42707e-05	2.1406e-05	[6, 7, 8]	Group040	11.8812	12	Specific for Cluster #1	[AXL, FLT1, IL1B, NCK1, NCKAP1L, NELL2, NRP2, XBP1]	[HHEX, MAPKAPK3]	[ARNT, GRB10, IL1B]	[]	64.5862	16.1466	24.2198	0	[ARNT, AXL, FLT1, GRB10, HHEX, IL1B, MAPKAPK3, NCK1, NCKAP1L, NELL2, NRP2, XBP1]
GO:0004662	B cell receptor signaling pathway	KEGG_01.03.2017	0.0209819	0.0282344	0.00053742	0.000644904	[-1]	Group041	9.85915	7	Specific for Cluster #3	[JUN, NFATC1, NFKBIA]	[]	[JUN, MALT1, NFATC3, NFKBIA, PPP3CC]	[BTK]	37.9552	0	63.2587	12.6517	[BTK, JUN, MALT1, NFATC1, NFATC3, NFKBIA, PPP3CC]
GO:0003646	Hepatitis C and Hepatocellular Carcinoma	WikiPathways_01.03.2017	0.0142874	0.0200796	0.00053742	0.000644904	[-1]	Group041	11.7647	6	Specific for Cluster #1	[CASP3, CASP7, JUN, SMAD4]	[]	[BIRC3, JUN, TGFB1]	[]	61.3855	0	46.0391	0	[BIRC3, CASP3, CASP7, JUN, SMAD4, TGFB1]
GO:0048146	positive regulation of fibroblast proliferation	GO_BiologicalProcess-GOA_23.02.2017_10h01	0.0255595	0.0337089	0.00053742	0.000644904	[4, 5, 6]	Group041	10.3448	6	None Specific Cluster	[EGFR, GAS6, JUN, PML]	[PDGFA]	[JUN, PDGFA, TGFB1]	[]	57.4436	14.3609	43.0827	0	[EGFR, GAS6, JUN, PDGFA, PML, TGFB1]
GO:0061614	pri-miRNA transcription from RNA polymerase II promoter	GO_BiologicalProcess-GOA_23.02.2017_10h01	0.00763299	0.0116009	0.00053742	0.000644904	[7, 8, 9, 10, 11]	Group041	15.625	5	Specific for Cluster #3	[JUN, NGFR]	[]	[DDX5, JUN, NFATC3, TGFB1]	[]	35.9298	0	71.8596	0	[DDX5, JUN, NFATC3, NGFR, TGFB1]
GO:0003863	T-Cell antigen Receptor (TCR) pathway during Staphylococcus aureus infection	WikiPathways_01.03.2017	0.0104692	0.0152737	4.20751e-07	8.04512e-07	[-1]	Group042	11.2903	7	None Specific Cluster	[IL10, JUN, MAP3K8, NCK1, NFKBIA]	[]	[IFNG, JUN, MALT1, MAP3K8, NFKBIA]	[]	60.3641	0	60.3641	0	[IFNG, IL10, JUN, MALT1, MAP3K8, NCK1, NFKBIA]
GO:0043555	regulation of translation in response to stress	GO_BiologicalProcess-GOA_23.02.2017_10h01	0.0114411	0.016526	4.20751e-07	8.04512e-07	[4, 6, 7, 8, 9]	Group042	17.3913	4	Specific for Cluster #1	[EIF2AK2, NCK1, PML, PPP1R15A]	[]	[]	[]	100	0	0	0	[EIF2AK2, NCK1, PML, PPP1R15A]
GO:0043620	regulation of DNA-templated transcription in response to stress	GO_BiologicalProcess-GOA_23.02.2017_10h01	2.5975e-06	1.47733e-05	4.20751e-07	8.04512e-07	[4, 6, 7, 8, 9, 10, 11]	Group042	14.0625	18	None Specific Cluster	[CITED2, CREBBP, EGLN1, JUN, NCK1, PPP1R15A, PSME4, PSMF1, UBC, UBE2D1, XBP1]	[HIF1AN, HMOX1, KLF2]	[ARNT, BACH1, BRIP1, JUN, RGS14]	[]	59.989	16.3606	27.2677	0	[ARNT, BACH1, BRIP1, CITED2, CREBBP, EGLN1, HIF1AN, HMOX1, JUN, KLF2, NCK1, PPP1R15A, PSME4, PSMF1, RGS14, UBC, UBE2D1, XBP1]
GO:0097201	negative regulation of transcription from RNA polymerase II promoter in response to stress	GO_BiologicalProcess-GOA_23.02.2017_10h01	9.03561e-05	0.000265239	4.20751e-07	8.04512e-07	[6, 7, 8, 9, 10, 11, 12, 13]	Group042	38.4615	5	Specific for Cluster #1	[CITED2, JUN, NCK1, PPP1R15A]	[HIF1AN]	[JUN]	[]	71.8596	17.9649	17.9649	0	[CITED2, HIF1AN, JUN, NCK1, PPP1R15A]
GO:0001950	Downregulation of ERBB2 signaling	REACTOME_Pathways_12.10.2017	0.0255207	0.0337188	0.00138734	0.00162011	[-1]	Group043	13.7931	4	Specific for Cluster #1	[EGFR, HBEGF, UBC, USP8]	[]	[]	[]	100	0	0	0	[EGFR, HBEGF, UBC, USP8]
GO:0005905	clathrin-coated pit	GO_CellularComponent-GOA_23.02.2017_10h01	0.00763916	0.0115861	0.00138734	0.00162011	[2, 3, 4]	Group043	10.9589	8	None Specific Cluster	[AP1S3, EGFR]	[CLTC, HIP1, TNK2]	[APP, LDLR, PICALM]	[]	25	37.5	37.5	0	[AP1S3, APP, CLTC, EGFR, HIP1, LDLR, PICALM, TNK2]
GO:1901184	regulation of ERBB signaling pathway	GO_BiologicalProcess-GOA_23.02.2017_10h01	0.004701	0.00765621	0.00138734	0.00162011	[4, 5, 6, 7, 8, 9]	Group043	10.3093	10	None Specific Cluster	[ARAP1, EGFR, HBEGF, RHBDF1, RNF115, UBC]	[ADORA1, HIP1]	[APP, GPER1, RNF115]	[]	57.6152	19.2051	28.8076	0	[ADORA1, APP, ARAP1, EGFR, GPER1, HBEGF, HIP1, RHBDF1, RNF115, UBC]
GO:0045742	positive regulation of epidermal growth factor receptor signaling pathway	GO_BiologicalProcess-GOA_23.02.2017_10h01	0.017447	0.0239649	0.00138734	0.00162011	[5, 6, 7, 8, 9, 10, 11]	Group043	12.8205	5	None Specific Cluster	[ARAP1, UBC]	[ADORA1, HIP1]	[GPER1]	[]	40	40	20	0	[ADORA1, ARAP1, GPER1, HIP1, UBC]
GO:0009895	negative regulation of catabolic process	GO_BiologicalProcess-GOA_23.02.2017_10h01	0.000392746	0.000925304	3.7581e-05	5.49504e-05	[3, 4, 5]	Group044	9.13043	21	Specific for Cluster #1	[BMF, DFFA, EGFR, EGLN1, EIF4G1, EIF4G2, FURIN, IL10, IL1B, MCL1, PKP3, PML, PSMF1, TRIM39]	[ADORA1, HMOX1]	[AZIN1, HCAR2, IL1B, RASIP1]	[ALAD, SMARCC1]	65.6633	9.38048	18.761	9.38048	[ADORA1, ALAD, AZIN1, BMF, DFFA, EGFR, EGLN1, EIF4G1, EIF4G2, FURIN, HCAR2, HMOX1, IL10, IL1B, MCL1, PKP3, PML, PSMF1, RASIP1, SMARCC1, TRIM39]
GO:0031330	negative regulation of cellular catabolic process	GO_BiologicalProcess-GOA_23.02.2017_10h01	0.000841429	0.00177554	3.7581e-05	5.49504e-05	[4, 5, 6]	Group044	9.63855	16	Specific for Cluster #1	[BMF, DFFA, EGLN1, EIF4G1, EIF4G2, FURIN, IL10, MCL1, PKP3, PML, PSMF1, TRIM39]	[HMOX1]	[RASIP1]	[ALAD, SMARCC1]	75	6.25	6.25	12.5	[ALAD, BMF, DFFA, EGLN1, EIF4G1, EIF4G2, FURIN, HMOX1, IL10, MCL1, PKP3, PML, PSMF1, RASIP1, SMARCC1, TRIM39]
GO:0071353	cellular response to interleukin-4	GO_BiologicalProcess-GOA_23.02.2017_10h01	0.0018686	0.00345265	3.7581e-05	5.49504e-05	[6]	Group044	17.6471	6	None Specific Cluster	[IL4R, PML, XBP1]	[MRC1]	[]	[ALAD, NFIL3]	50	16.6667	0	33.3333	[ALAD, IL4R, MRC1, NFIL3, PML, XBP1]
GO:1903363	negative regulation of cellular protein catabolic process	GO_BiologicalProcess-GOA_23.02.2017_10h01	0.0255595	0.0337089	3.7581e-05	5.49504e-05	[5, 6, 7, 8]	Group044	10.3448	6	Specific for Cluster #1	[FURIN, PML, PSMF1, TRIM39]	[]	[]	[ALAD, SMARCC1]	66.6667	0	0	33.3333	[ALAD, FURIN, PML, PSMF1, SMARCC1, TRIM39]
GO:0001088	Inactivation of CDC42 and RAC1	REACTOME_Pathways_12.10.2017	0.03671	0.0460774	0.0329055	0.0334828	[-1]	Group045	25	2	Specific for Cluster #2	[]	[SRGAP2, SRGAP3]	[]	[]	0	100	0	0	[SRGAP2, SRGAP3]
GO:0021816	extension of a leading process involved in cell motility in cerebral cortex radial glia guided migration	GO_BiologicalProcess-GOA_23.02.2017_10h01	0.00448244	0.00734959	0.0329055	0.0334828	[4, 5, 6, 7, 8, 9, 10, 11, 12, 13, 14, 15, 16, 17]	Group045	66.6667	2	Specific for Cluster #2	[]	[SRGAP2, SRGAP3]	[]	[]	0	100	0	0	[SRGAP2, SRGAP3]
GO:0034446	substrate adhesion-dependent cell spreading	GO_BiologicalProcess-GOA_23.02.2017_10h01	0.024812	0.032842	0.0329055	0.0334828	[3, 4, 5, 6, 7]	Group045	8.88889	8	None Specific Cluster	[AXL, MERTK, MICALL2, TRIOBP]	[NCOA3, SRGAP2, SRGAP3]	[FZD7, MICALL2]	[]	47.3197	35.4898	23.6599	0	[AXL, FZD7, MERTK, MICALL2, NCOA3, SRGAP2, SRGAP3, TRIOBP]
GO:0003363	lamellipodium assembly involved in ameboidal cell migration	GO_BiologicalProcess-GOA_23.02.2017_10h01	0.00153413	0.00290091	0.0329055	0.0334828	[5, 6, 7]	Group045	100	2	Specific for Cluster #2	[]	[SRGAP2, SRGAP3]	[]	[]	0	100	0	0	[SRGAP2, SRGAP3]
GO:0008080	N-acetyltransferase activity	GO_MolecularFunction-GOA_23.02.2017_10h01	0.00583027	0.00920702	0.00485264	0.00541256	[6]	Group046	10	10	None Specific Cluster	[CREBBP, EIF4G2, MED24, NAGS, NAT8]	[NCOA3]	[GNPNAT1, MED24]	[NAA16, NAT2, SLC38A1]	48.0126	9.60253	19.2051	28.8076	[CREBBP, EIF4G2, GNPNAT1, MED24, NAA16, NAGS, NAT2, NAT8, NCOA3, SLC38A1]
GO:0004060	arylamine N-acetyltransferase activity	GO_MolecularFunction-GOA_23.02.2017_10h01	0.00186459	0.00345399	0.00485264	0.00541256	[7]	Group046	42.8571	3	Specific for Cluster #4	[EIF4G2]	[]	[]	[NAT2, SLC38A1]	33.3333	0	0	66.6667	[EIF4G2, NAT2, SLC38A1]
GO:0015171	amino acid transmembrane transporter activity	GO_MolecularFunction-GOA_23.02.2017_10h01	0.0394311	0.0491538	0.00485264	0.00541256	[6, 8]	Group046	8.64198	7	None Specific Cluster	[SLC25A29, SLC6A19]	[SLC25A22, SLC7A11]	[]	[CTNS, NAT2, SLC38A1]	28.5714	28.5714	0	42.8571	[CTNS, NAT2, SLC25A22, SLC25A29, SLC38A1, SLC6A19, SLC7A11]
GO:1902475	L-alpha-amino acid transmembrane transport	GO_BiologicalProcess-GOA_23.02.2017_10h01	0.0318067	0.0406947	0.00485264	0.00541256	[7, 8, 9, 10]	Group046	12.9032	4	None Specific Cluster	[]	[SLC25A22, SLC7A11]	[]	[NAT2, SLC38A1]	0	50	0	50	[NAT2, SLC25A22, SLC38A1, SLC7A11]
GO:0021675	nerve development	GO_BiologicalProcess-GOA_23.02.2017_10h01	0.012098	0.0174059	4.94833e-06	8.35931e-06	[3, 5, 6]	Group047	10.1266	8	Specific for Cluster #1	[DRGX, MAFB, NELL2, NRP2, RET]	[DAG1]	[LPAR1, TFAP2A]	[]	62.5	12.5	25	0	[DAG1, DRGX, LPAR1, MAFB, NELL2, NRP2, RET, TFAP2A]
GO:0004713	protein tyrosine kinase activity	GO_MolecularFunction-GOA_23.02.2017_10h01	0.000130484	0.000368188	4.94833e-06	8.35931e-06	[6]	Group047	9.95025	20	Specific for Cluster #1	[AXL, DDR1, EGFR, EIF2AK2, FLT1, HBEGF, JAK2, MERTK, NELL2, NRP2, RET, TRIM27, TTN]	[TNK2]	[BAZ1B, CSK, IGF1R, RIPK2]	[BTK, NPRL2]	65	5	20	10	[AXL, BAZ1B, BTK, CSK, DDR1, EGFR, EIF2AK2, FLT1, HBEGF, IGF1R, JAK2, MERTK, NELL2, NPRL2, NRP2, RET, RIPK2, TNK2, TRIM27, TTN]
GO:0004714	transmembrane receptor protein tyrosine kinase activity	GO_MolecularFunction-GOA_23.02.2017_10h01	0.000338317	0.000815545	4.94833e-06	8.35931e-06	[5, 6, 7]	Group047	14.4928	10	Specific for Cluster #1	[AXL, DDR1, EGFR, FLT1, MERTK, NELL2, NRP2, RET, TRIM27]	[]	[IGF1R]	[]	90	0	10	0	[AXL, DDR1, EGFR, FLT1, IGF1R, MERTK, NELL2, NRP2, RET, TRIM27]
GO:0048010	vascular endothelial growth factor receptor signaling pathway	GO_BiologicalProcess-GOA_23.02.2017_10h01	0.000588165	0.00128971	4.94833e-06	8.35931e-06	[6, 7, 8]	Group047	11.8812	12	Specific for Cluster #1	[AXL, FLT1, IL1B, NCK1, NCKAP1L, NELL2, NRP2, XBP1]	[HHEX, MAPKAPK3]	[ARNT, GRB10, IL1B]	[]	64.5862	16.1466	24.2198	0	[ARNT, AXL, FLT1, GRB10, HHEX, IL1B, MAPKAPK3, NCK1, NCKAP1L, NELL2, NRP2, XBP1]
GO:0032653	regulation of interleukin-10 production	GO_BiologicalProcess-GOA_23.02.2017_10h01	0.0390207	0.0487256	7.35563e-06	1.19615e-05	[4, 5]	Group048	10.4167	5	Specific for Cluster #1	[BCL3, CD83, IL12B, PYCARD]	[]	[BCL3, IL12B, TRIB2]	[]	66.167	0	49.6252	0	[BCL3, CD83, IL12B, PYCARD, TRIB2]
GO:0032729	positive regulation of interferon-gamma production	GO_BiologicalProcess-GOA_23.02.2017_10h01	4.04288e-05	0.000135632	7.35563e-06	1.19615e-05	[4, 5, 6]	Group048	16.9231	11	None Specific Cluster	[BCL3, CD276, EBI3, IL12B, IL18R1, IL1B, PDE4B, PYCARD]	[]	[BCL3, CD276, EBI3, IL12B, IL1B, IL27, IRF8, RIPK2]	[]	62.8988	0	62.8988	0	[BCL3, CD276, EBI3, IL12B, IL18R1, IL1B, IL27, IRF8, PDE4B, PYCARD, RIPK2]
GO:0042036	negative regulation of cytokine biosynthetic process	GO_BiologicalProcess-GOA_23.02.2017_10h01	0.00495725	0.00800194	7.35563e-06	1.19615e-05	[4, 5, 6, 7, 8]	Group048	17.2414	5	Specific for Cluster #1	[BCL3, IL10, NLRP12, NMI]	[]	[BCL3, TRIB2]	[]	71.8596	0	35.9298	0	[BCL3, IL10, NLRP12, NMI, TRIB2]
GO:0046006	regulation of activated T cell proliferation	GO_BiologicalProcess-GOA_23.02.2017_10h01	0.028079	0.0363728	7.35563e-06	1.19615e-05	[7, 8, 9]	Group048	11.3636	5	Specific for Cluster #1	[CASP3, HHLA2, IL12B, LRRC32, PYCARD]	[]	[IL12B]	[]	89.8244	0	17.9649	0	[CASP3, HHLA2, IL12B, LRRC32, PYCARD]
GO:0010171	body morphogenesis	GO_BiologicalProcess-GOA_23.02.2017_10h01	0.0360748	0.0455155	8.11935e-05	0.000111241	[3, 4]	Group049	10.6383	5	Specific for Cluster #3	[CLASP1]	[DAG1]	[NIPBL, TGFB1, TIPARP]	[]	20	20	60	0	[CLASP1, DAG1, NIPBL, TGFB1, TIPARP]
GO:0045995	regulation of embryonic development	GO_BiologicalProcess-GOA_23.02.2017_10h01	0.0350011	0.0442376	8.11935e-05	0.000111241	[4, 5]	Group049	7.8125	10	None Specific Cluster	[CLASP1, GATA2, IL10, PHLDA2]	[DAG1, DUSP6, NOCT, SNAI1]	[FZD7, NIPBL]	[]	40	40	20	0	[CLASP1, DAG1, DUSP6, FZD7, GATA2, IL10, NIPBL, NOCT, PHLDA2, SNAI1]
GO:0001892	embryonic placenta development	GO_BiologicalProcess-GOA_23.02.2017_10h01	0.000115777	0.000333144	8.11935e-05	0.000111241	[3, 4, 5, 6, 7, 8]	Group049	13.2653	13	None Specific Cluster	[CASP8, EGFR, EGLN1, GATA2, IL10, JUNB, PHLDA2, PRDM1]	[CEBPA, SNAI1]	[ADM, ARNT, PRDM1, TFEB]	[]	59.8104	14.9526	29.9052	0	[ADM, ARNT, CASP8, CEBPA, EGFR, EGLN1, GATA2, IL10, JUNB, PHLDA2, PRDM1, SNAI1, TFEB]
GO:0010470	regulation of gastrulation	GO_BiologicalProcess-GOA_23.02.2017_10h01	0.017447	0.0239649	8.11935e-05	0.000111241	[4, 5, 6, 7]	Group049	12.8205	5	None Specific Cluster	[CLASP1, IL10]	[DAG1, DUSP6]	[FZD7]	[]	40	40	20	0	[CLASP1, DAG1, DUSP6, FZD7, IL10]
GO:0006509	membrane protein ectodomain proteolysis	GO_BiologicalProcess-GOA_23.02.2017_10h01	0.000970469	0.00200711	8.11935e-05	0.000111241	[6, 7]	Group049	17.0732	7	None Specific Cluster	[ERAP1, FURIN, IL10, IL1B]	[DAG1]	[ADAM10, IFNG, IL1B]	[]	53.4734	13.3684	40.1051	0	[ADAM10, DAG1, ERAP1, FURIN, IFNG, IL10, IL1B]
GO:1902115	regulation of organelle assembly	GO_BiologicalProcess-GOA_23.02.2017_10h01	0.00553028	0.00879049	0.000111962	0.000152198	[3, 4, 5, 6]	Group050	8.86076	14	None Specific Cluster	[CYLD, RDX, SDC4, SMAD4, TBC1D12]	[CNOT6, PIP4K2A]	[ARHGEF2, ARHGEF5, CEP76, CYLD, LRSAM1, SDC4, SEPT9, TPR]	[NPRL2]	33.9942	13.5977	54.3908	6.79885	[ARHGEF2, ARHGEF5, CEP76, CNOT6, CYLD, LRSAM1, NPRL2, PIP4K2A, RDX, SDC4, SEPT9, SMAD4, TBC1D12, TPR]
GO:0044088	regulation of vacuole organization	GO_BiologicalProcess-GOA_23.02.2017_10h01	0.0390207	0.0487256	0.000111962	0.000152198	[5, 6]	Group050	10.4167	5	None Specific Cluster	[TBC1D12]	[PIP4K2A, UVRAG]	[LRSAM1]	[NPRL2]	20	40	20	20	[LRSAM1, NPRL2, PIP4K2A, TBC1D12, UVRAG]
GO:0010508	positive regulation of autophagy	GO_BiologicalProcess-GOA_23.02.2017_10h01	0.000443315	0.00101489	0.000111962	0.000152198	[5, 6, 7]	Group050	11.6071	13	None Specific Cluster	[TRIM8, XBP1]	[HMOX1, PIP4K2A, UVRAG]	[HK2, IFNG, LRSAM1, RIPK2, TBK1, TFEB]	[NPRL2, PIM2]	15.3846	23.0769	46.1538	15.3846	[HK2, HMOX1, IFNG, LRSAM1, NPRL2, PIM2, PIP4K2A, RIPK2, TBK1, TFEB, TRIM8, UVRAG, XBP1]
GO:0044090	positive regulation of vacuole organization	GO_BiologicalProcess-GOA_23.02.2017_10h01	0.0229316	0.0305755	0.000111962	0.000152198	[5, 6, 7]	Group050	18.75	3	Specific for Cluster #2	[]	[PIP4K2A, UVRAG]	[LRSAM1]	[]	0	66.6667	33.3333	0	[LRSAM1, PIP4K2A, UVRAG]
GO:0016239	positive regulation of macroautophagy	GO_BiologicalProcess-GOA_23.02.2017_10h01	0.0340993	0.0431727	0.000111962	0.000152198	[6, 7, 8]	Group050	9.67742	6	None Specific Cluster	[]	[HMOX1, PIP4K2A, UVRAG]	[LRSAM1, RIPK2, TBK1]	[]	0	50	50	0	[HMOX1, LRSAM1, PIP4K2A, RIPK2, TBK1, UVRAG]
GO:0002532	production of molecular mediator involved in inflammatory response	GO_BiologicalProcess-GOA_23.02.2017_10h01	0.0130259	0.0186304	3.25199e-06	5.65846e-06	[3, 5]	Group051	12	6	Specific for Cluster #1	[IL1R2, IL4R, SERPINE1, VAMP8]	[]	[IL17B]	[BTK]	66.6667	0	16.6667	16.6667	[BTK, IL17B, IL1R2, IL4R, SERPINE1, VAMP8]
GO:0002699	positive regulation of immune effector process	GO_BiologicalProcess-GOA_23.02.2017_10h01	1.05393e-07	1.06564e-06	3.25199e-06	5.65846e-06	[3, 4, 5]	Group051	13.6364	24	None Specific Cluster	[CCL19, CD40, DHX58, GATA2, IL12B, IL1B, IL4R, NECTIN2, RSAD2, SEMA7A, TANK, TRAF2, VAMP8, XBP1, ZC3HAV1]	[HLX, HMOX1]	[CRTAM, IFNG, IL12B, IL1B, MALT1, RIPK2, TANK, TGFB1, TNFRSF14, TRAF2]	[BTK, HLX]	58.9875	7.865	39.325	7.865	[BTK, CCL19, CD40, CRTAM, DHX58, GATA2, HLX, HMOX1, IFNG, IL12B, IL1B, IL4R, MALT1, NECTIN2, RIPK2, RSAD2, SEMA7A, TANK, TGFB1, TNFRSF14, TRAF2, VAMP8, XBP1, ZC3HAV1]
GO:0002703	regulation of leukocyte mediated immunity	GO_BiologicalProcess-GOA_23.02.2017_10h01	5.80575e-05	0.000181398	3.25199e-06	5.65846e-06	[4, 5]	Group051	11.25	18	Specific for Cluster #1	[CD40, GATA2, IFNA2, IL10, IL12B, IL1B, IL4R, NECTIN2, RSAD2, TANK, TRAF2, VAMP8]	[HMOX1]	[CRTAM, IFNG, IL12B, IL1B, MALT1, TANK, TGFB1, TRAF2]	[BTK]	62.3387	5.19489	41.5591	5.19489	[BTK, CD40, CRTAM, GATA2, HMOX1, IFNA2, IFNG, IL10, IL12B, IL1B, IL4R, MALT1, NECTIN2, RSAD2, TANK, TGFB1, TRAF2, VAMP8]
GO:0002705	positive regulation of leukocyte mediated immunity	GO_BiologicalProcess-GOA_23.02.2017_10h01	2.36399e-06	1.37679e-05	3.25199e-06	5.65846e-06	[4, 5, 6]	Group051	16.4835	15	Specific for Cluster #1	[CD40, GATA2, IL12B, IL1B, IL4R, NECTIN2, RSAD2, TANK, TRAF2, VAMP8]	[]	[CRTAM, IFNG, IL12B, IL1B, MALT1, TANK, TGFB1, TRAF2]	[BTK]	61.3145	0	49.0516	6.13145	[BTK, CD40, CRTAM, GATA2, IFNG, IL12B, IL1B, IL4R, MALT1, NECTIN2, RSAD2, TANK, TGFB1, TRAF2, VAMP8]
GO:0045576	mast cell activation	GO_BiologicalProcess-GOA_23.02.2017_10h01	0.0389847	0.0487644	3.25199e-06	5.65846e-06	[4, 6]	Group051	9.375	6	Specific for Cluster #1	[GATA2, IL4R, NECTIN2, VAMP8]	[HMOX1]	[]	[BTK]	66.6667	16.6667	0	16.6667	[BTK, GATA2, HMOX1, IL4R, NECTIN2, VAMP8]
GO:0070664	negative regulation of leukocyte proliferation	GO_BiologicalProcess-GOA_23.02.2017_10h01	0.00194645	0.00357831	1.72832e-06	3.13258e-06	[4, 5, 6]	Group052	12.5	9	None Specific Cluster	[CASP3, IL10, LRRC32, PRDM1, SDC4, TNFAIP3]	[]	[PRDM1, SDC4, TGFB1, TNFAIP3, TNFRSF14]	[BTK]	58.9485	0	49.1238	9.82476	[BTK, CASP3, IL10, LRRC32, PRDM1, SDC4, TGFB1, TNFAIP3, TNFRSF14]
GO:0050869	negative regulation of B cell activation	GO_BiologicalProcess-GOA_23.02.2017_10h01	0.00134561	0.00260532	1.72832e-06	3.13258e-06	[5, 6, 7, 8]	Group052	18.75	6	Specific for Cluster #1	[CASP3, ID2, IL10, PRDM1, TNFAIP3]	[]	[PRDM1, TNFAIP3]	[BTK]	71.8045	0	28.7218	14.3609	[BTK, CASP3, ID2, IL10, PRDM1, TNFAIP3]
GO:0045736	negative regulation of cyclin-dependent protein serine/threonine kinase activity	GO_BiologicalProcess-GOA_23.02.2017_10h01	0.020049	0.0271295	1.72832e-06	3.13258e-06	[4, 5, 6, 7, 9, 10, 11, 12]	Group052	14.8148	4	None Specific Cluster	[CASP3, TNFAIP3]	[CEBPA, HHEX]	[TNFAIP3]	[]	43.0677	43.0677	21.5338	0	[CASP3, CEBPA, HHEX, TNFAIP3]
GO:0000079	regulation of cyclin-dependent protein serine/threonine kinase activity	GO_BiologicalProcess-GOA_23.02.2017_10h01	0.000222241	0.000567689	1.72832e-06	3.13258e-06	[5, 6, 8, 9, 10, 11]	Group052	13.1868	12	None Specific Cluster	[CASP3, CCNE2, CCNY, EGFR, PIM1, RGCC, TNFAIP3]	[CEBPA, HHEX]	[CCNE2, CCNK, RGCC, TNFAIP3]	[GADD45A, GTF2H1]	53.5267	15.2933	30.5867	15.2933	[CASP3, CCNE2, CCNK, CCNY, CEBPA, EGFR, GADD45A, GTF2H1, HHEX, PIM1, RGCC, TNFAIP3]
GO:0071901	negative regulation of protein serine/threonine kinase activity	GO_BiologicalProcess-GOA_23.02.2017_10h01	0.00509646	0.00819034	1.72832e-06	3.13258e-06	[8, 9, 10, 11]	Group052	9.23077	12	None Specific Cluster	[CASP3, IL1B, PYCARD, TNFAIP3]	[CEBPA, DUSP6, HHEX, HYAL2, SPRED1]	[IL1B, RGS14, RGS3, TNFAIP3]	[GPS1, RGS3]	30.5867	38.2333	30.5867	15.2933	[CASP3, CEBPA, DUSP6, GPS1, HHEX, HYAL2, IL1B, PYCARD, RGS14, RGS3, SPRED1, TNFAIP3]
GO:0000946	Transcriptional regulation of white adipocyte differentiation	REACTOME_Pathways_12.10.2017	0.0016236	0.00306213	5.34415e-05	7.56002e-05	[-1]	Group053	11.9048	10	None Specific Cluster	[ANGPTL4, CREBBP, HELZ2, MED24]	[CEBPA, NCOA3, TBL1XR1]	[MED24, NCOR2, TGFB1]	[CHD9]	38.4101	28.8076	28.8076	9.60253	[ANGPTL4, CEBPA, CHD9, CREBBP, HELZ2, MED24, NCOA3, NCOR2, TBL1XR1, TGFB1]
GO:0045600	positive regulation of fat cell differentiation	GO_BiologicalProcess-GOA_23.02.2017_10h01	0.00665337	0.0103497	5.34415e-05	7.56002e-05	[4, 5, 6, 7]	Group053	12.2807	7	Specific for Cluster #2	[ID2, XBP1]	[CEBPA, METRNL, NOCT, SNAI2, ZBTB16]	[]	[]	28.5714	71.4286	0	0	[CEBPA, ID2, METRNL, NOCT, SNAI2, XBP1, ZBTB16]
GO:0050872	white fat cell differentiation	GO_BiologicalProcess-GOA_23.02.2017_10h01	0.0127778	0.0183115	5.34415e-05	7.56002e-05	[6]	Group053	23.0769	3	Specific for Cluster #2	[]	[CEBPA, SNAI2, TBL1XR1]	[]	[]	0	100	0	0	[CEBPA, SNAI2, TBL1XR1]
GO:0010957	negative regulation of vitamin D biosynthetic process	GO_BiologicalProcess-GOA_23.02.2017_10h01	0.0141765	0.0199623	5.34415e-05	7.56002e-05	[4, 5, 6, 7, 8, 9]	Group053	40	2	Specific for Cluster #2	[]	[SNAI1, SNAI2]	[]	[]	0	100	0	0	[SNAI1, SNAI2]
GO:0003198	epithelial to mesenchymal transition involved in endocardial cushion formation	GO_BiologicalProcess-GOA_23.02.2017_10h01	0.0270519	0.0352935	5.34415e-05	7.56002e-05	[4, 5, 6, 7, 8, 9, 10]	Group053	17.6471	3	Specific for Cluster #2	[SMAD4]	[SNAI1, SNAI2]	[]	[]	33.3333	66.6667	0	0	[SMAD4, SNAI1, SNAI2]
GO:0002637	regulation of immunoglobulin production	GO_BiologicalProcess-GOA_23.02.2017_10h01	0.00144227	0.00276308	0.000194288	0.000254181	[4, 5, 6]	Group054	14.2857	8	Specific for Cluster #1	[CD40, IL10, IL4R, TANK, TRAF2, XBP1]	[]	[IFNG, TANK, TGFB1, TRAF2]	[]	67.7317	0	45.1545	0	[CD40, IFNG, IL10, IL4R, TANK, TGFB1, TRAF2, XBP1]
GO:0051153	regulation of striated muscle cell differentiation	GO_BiologicalProcess-GOA_23.02.2017_10h01	0.00583027	0.00920702	0.000194288	0.000254181	[5, 6, 7]	Group054	10	10	Specific for Cluster #1	[CCL8, EHD1, HAMP, IL4R, RBM38, SIK1, SMAD4, XBP1]	[]	[EHD1, FZD7, TGFB1]	[]	76.8202	0	28.8076	0	[CCL8, EHD1, FZD7, HAMP, IL4R, RBM38, SIK1, SMAD4, TGFB1, XBP1]
GO:0010830	regulation of myotube differentiation	GO_BiologicalProcess-GOA_23.02.2017_10h01	0.0275441	0.0357436	0.000194288	0.000254181	[6, 7, 8]	Group054	10.1695	6	Specific for Cluster #1	[CCL8, EHD1, IL4R, RBM38, SIK1, XBP1]	[]	[EHD1]	[]	92.0782	0	15.3464	0	[CCL8, EHD1, IL4R, RBM38, SIK1, XBP1]
GO:1901983	regulation of protein acetylation	GO_BiologicalProcess-GOA_23.02.2017_10h01	0.00341752	0.00581298	0.000194288	0.000254181	[6, 7, 8, 9]	Group054	12.5	8	None Specific Cluster	[GATA2, IL1B, SMAD4, XBP1]	[SDR16C5, SNAI2]	[AUTS2, IL1B, TGFB1]	[]	47.3197	23.6599	35.4898	0	[AUTS2, GATA2, IL1B, SDR16C5, SMAD4, SNAI2, TGFB1, XBP1]
GO:1901985	positive regulation of protein acetylation	GO_BiologicalProcess-GOA_23.02.2017_10h01	0.00292411	0.00508055	0.000194288	0.000254181	[6, 7, 8, 9, 10]	Group054	16.2162	6	None Specific Cluster	[IL1B, SMAD4, XBP1]	[SNAI2]	[AUTS2, IL1B, TGFB1]	[]	46.0391	15.3464	46.0391	0	[AUTS2, IL1B, SMAD4, SNAI2, TGFB1, XBP1]
GO:0000314	Fas Ligand (FasL) pathway and Stress induction of Heat Shock Proteins (HSP) regulation	WikiPathways_01.03.2017	5.97035e-06	2.76842e-05	1.81119e-08	4.09281e-08	[-1]	Group055	22.7273	10	Specific for Cluster #1	[CASP3, CASP6, CASP7, CASP8, DFFA, JUN, LMNA]	[MAPKAPK3]	[APAF1, JUN, RIPK2]	[]	67.2177	9.60253	28.8076	0	[APAF1, CASP3, CASP6, CASP7, CASP8, DFFA, JUN, LMNA, MAPKAPK3, RIPK2]
GO:0003611	Photodynamic therapy-induced AP-1 survival signaling.	WikiPathways_01.03.2017	2.39915e-05	8.86588e-05	1.81119e-08	4.09281e-08	[-1]	Group055	19.6078	10	Specific for Cluster #1	[BAX, BCL3, BMF, EGFR, HBEGF, JUN, JUNB, MCL1, TRAF2]	[]	[BAX, BCL3, IFNG, JUN, TRAF2]	[]	78.5253	0	43.6251	0	[BAX, BCL3, BMF, EGFR, HBEGF, IFNG, JUN, JUNB, MCL1, TRAF2]
GO:0001836	release of cytochrome c from mitochondria	GO_BiologicalProcess-GOA_23.02.2017_10h01	0.0134087	0.0190655	1.81119e-08	4.09281e-08	[4, 5, 6, 7]	Group055	10.7692	7	Specific for Cluster #1	[BAX, BMF, JUN, LMNA, PYCARD]	[]	[BAX, GPER1, JUN, RIPK2]	[]	63.2587	0	50.607	0	[BAX, BMF, GPER1, JUN, LMNA, PYCARD, RIPK2]
GO:0008637	apoptotic mitochondrial changes	GO_BiologicalProcess-GOA_23.02.2017_10h01	0.00685877	0.0106012	1.81119e-08	4.09281e-08	[5, 6]	Group055	8.88889	12	Specific for Cluster #1	[BAX, BMF, CASP8, JUN, LMNA, MCL1, NAIF1, PYCARD]	[]	[BAX, GPER1, HK2, JUN, PPP3CC, RIPK2]	[]	62.7726	0	47.0794	0	[BAX, BMF, CASP8, GPER1, HK2, JUN, LMNA, MCL1, NAIF1, PPP3CC, PYCARD, RIPK2]
GO:2001238	positive regulation of extrinsic apoptotic signaling pathway	GO_BiologicalProcess-GOA_23.02.2017_10h01	1.8497e-05	7.20096e-05	1.81119e-08	4.09281e-08	[5, 6, 7, 8, 9]	Group055	18.3333	11	Specific for Cluster #1	[BAX, BCL2L14, CYLD, PML, PYCARD, RBCK1, RET, TANK, TRAF2]	[HYAL2]	[BAX, CYLD, GPER1, TANK, TRAF2]	[]	72.4475	8.04972	40.2486	0	[BAX, BCL2L14, CYLD, GPER1, HYAL2, PML, PYCARD, RBCK1, RET, TANK, TRAF2]
GO:1901655	cellular response to ketone	GO_BiologicalProcess-GOA_23.02.2017_10h01	0.000368218	0.000876022	1.06085e-05	1.63352e-05	[5]	Group056	12.5	12	None Specific Cluster	[ACOD1, EGFR, GAS6, KLF9, NR3C1]	[KLF2, P2RY4, P2RY6]	[DNMT3B, GNB1, NR3C1, PTGER4, TGFB1]	[]	40.3664	24.2198	40.3664	0	[ACOD1, DNMT3B, EGFR, GAS6, GNB1, KLF2, KLF9, NR3C1, P2RY4, P2RY6, PTGER4, TGFB1]
GO:1905477	positive regulation of protein localization to membrane	GO_BiologicalProcess-GOA_23.02.2017_10h01	0.00450692	0.00737312	1.06085e-05	1.63352e-05	[3, 4, 5, 6, 7]	Group056	9.82143	11	None Specific Cluster	[BMF, CASP8, EGFR, ITGB1, RAB11A]	[RAB11FIP2]	[GPER1, IFNG, PPP3CC, PRKCI, TGFB1]	[]	45.4545	9.09091	45.4545	0	[BMF, CASP8, EGFR, GPER1, IFNG, ITGB1, PPP3CC, PRKCI, RAB11A, RAB11FIP2, TGFB1]
GO:0045599	negative regulation of fat cell differentiation	GO_BiologicalProcess-GOA_23.02.2017_10h01	0.00704627	0.0108221	1.06085e-05	1.63352e-05	[4, 5, 6, 7]	Group056	13.6364	6	None Specific Cluster	[GATA2, MMP11, ZFP36L2]	[]	[GPER1, TGFB1, TRIB2]	[]	50	0	50	0	[GATA2, GPER1, MMP11, TGFB1, TRIB2, ZFP36L2]
GO:1903076	regulation of protein localization to plasma membrane	GO_BiologicalProcess-GOA_23.02.2017_10h01	0.000120943	0.000343931	1.06085e-05	1.63352e-05	[5, 6, 7]	Group056	15.0685	11	None Specific Cluster	[EGFR, ITGB1, RAB11A, VAMP8]	[CLTC, RAB11FIP2]	[CSK, GPER1, IFNG, PRKCI, TGFB1]	[]	36.3636	18.1818	45.4545	0	[CLTC, CSK, EGFR, GPER1, IFNG, ITGB1, PRKCI, RAB11A, RAB11FIP2, TGFB1, VAMP8]
GO:0071384	cellular response to corticosteroid stimulus	GO_BiologicalProcess-GOA_23.02.2017_10h01	0.0156704	0.021771	1.06085e-05	1.63352e-05	[6, 7]	Group056	10.4478	7	None Specific Cluster	[EGFR, KLF9, NR3C1, ZFP36L2]	[]	[DNMT3B, GPER1, NR3C1, TGFB1]	[]	53.4734	0	53.4734	0	[DNMT3B, EGFR, GPER1, KLF9, NR3C1, TGFB1, ZFP36L2]
GO:1904035	regulation of epithelial cell apoptotic process	GO_BiologicalProcess-GOA_23.02.2017_10h01	2.46439e-05	9.06098e-05	1.98669e-07	3.88409e-07	[6, 7]	Group057	16.4384	12	Specific for Cluster #1	[ANGPTL4, CD40, GAS6, IL10, JAK2, RGCC, SERPINE1, TNFAIP3, XBP1]	[HMOX1]	[GPER1, PRKCI, RGCC, TNFAIP3]	[]	70.6192	7.84657	31.3863	0	[ANGPTL4, CD40, GAS6, GPER1, HMOX1, IL10, JAK2, PRKCI, RGCC, SERPINE1, TNFAIP3, XBP1]
GO:1904037	positive regulation of epithelial cell apoptotic process	GO_BiologicalProcess-GOA_23.02.2017_10h01	0.000519267	0.00117036	1.98669e-07	3.88409e-07	[6, 7, 8]	Group057	22.2222	6	Specific for Cluster #1	[CD40, JAK2, RGCC, XBP1]	[]	[GPER1, PRKCI, RGCC]	[]	61.3855	0	46.0391	0	[CD40, GPER1, JAK2, PRKCI, RGCC, XBP1]
GO:0051023	regulation of immunoglobulin secretion	GO_BiologicalProcess-GOA_23.02.2017_10h01	0.0082262	0.0123224	1.98669e-07	3.88409e-07	[5, 6, 7, 8, 9, 10]	Group057	19.0476	4	Specific for Cluster #1	[CD40, TANK, TRAF2, XBP1]	[]	[TANK, TRAF2]	[]	77.3706	0	38.6853	0	[CD40, TANK, TRAF2, XBP1]
GO:2000351	regulation of endothelial cell apoptotic process	GO_BiologicalProcess-GOA_23.02.2017_10h01	5.97035e-06	2.76842e-05	1.98669e-07	3.88409e-07	[7, 8]	Group057	22.7273	10	Specific for Cluster #1	[ANGPTL4, CD40, GAS6, IL10, RGCC, SERPINE1, TNFAIP3, XBP1]	[]	[GPER1, PRKCI, RGCC, TNFAIP3]	[]	74.1303	0	37.0651	0	[ANGPTL4, CD40, GAS6, GPER1, IL10, PRKCI, RGCC, SERPINE1, TNFAIP3, XBP1]
GO:0042508	tyrosine phosphorylation of Stat1 protein	GO_BiologicalProcess-GOA_23.02.2017_10h01	0.000116371	0.000333535	1.98669e-07	3.88409e-07	[7, 8, 9, 10, 11]	Group057	28.5714	6	Specific for Cluster #1	[CD40, IL12B, IL6ST, JAK2, SOCS1]	[]	[IFNG, IL12B]	[]	76.7319	0	30.6927	0	[CD40, IFNG, IL12B, IL6ST, JAK2, SOCS1]
GO:0003872	Regulation of Apoptosis by Parathyroid Hormone-related Protein	WikiPathways_01.03.2017	0.0097479	0.0143945	7.9406e-06	1.27932e-05	[-1]	Group058	18.1818	4	Specific for Cluster #1	[BAX, BCL2L12, BCL2L14, MCL1]	[]	[BAX, BCL2L12]	[]	77.3706	0	38.6853	0	[BAX, BCL2L12, BCL2L14, MCL1]
GO:0097193	intrinsic apoptotic signaling pathway	GO_BiologicalProcess-GOA_23.02.2017_10h01	3.80922e-05	0.000130193	7.9406e-06	1.27932e-05	[4, 5, 6, 7]	Group058	9.09091	28	Specific for Cluster #1	[BAX, BCL2L12, BCL3, BMF, CASP3, CYLD, ERN2, HSP90B2P, JAK2, MCL1, NCK1, PDCD10, PML, PPP1R15A, PYCARD, SEPT4, TANK, TRAF2, TRAP1, XBP1]	[HMOX1, SNAI1, SNAI2]	[APAF1, ARHGEF2, BAX, BCL2L12, BCL3, CUL1, CYLD, DDX5, PDCD10, TANK, TRAF2]	[AEN]	66.9455	10.0418	36.82	3.34728	[AEN, APAF1, ARHGEF2, BAX, BCL2L12, BCL3, BMF, CASP3, CUL1, CYLD, DDX5, ERN2, HMOX1, HSP90B2P, JAK2, MCL1, NCK1, PDCD10, PML, PPP1R15A, PYCARD, SEPT4, SNAI1, SNAI2, TANK, TRAF2, TRAP1, XBP1]
GO:2001235	positive regulation of apoptotic signaling pathway	GO_BiologicalProcess-GOA_23.02.2017_10h01	7.443e-05	0.000224834	7.9406e-06	1.27932e-05	[4, 5, 6, 7, 8]	Group058	10.3627	20	Specific for Cluster #1	[BAX, BCL2L14, BMF, CASP8, CYLD, JAK2, MCL1, NCK1, PML, PYCARD, RBCK1, RET, SEPT4, TANK, TRAF2, TRIM39]	[HYAL2]	[APAF1, BAX, CYLD, GPER1, PPP3CC, TANK, TRAF2]	[]	75.4105	4.71316	32.9921	0	[APAF1, BAX, BCL2L14, BMF, CASP8, CYLD, GPER1, HYAL2, JAK2, MCL1, NCK1, PML, PPP3CC, PYCARD, RBCK1, RET, SEPT4, TANK, TRAF2, TRIM39]
GO:2001236	regulation of extrinsic apoptotic signaling pathway	GO_BiologicalProcess-GOA_23.02.2017_10h01	2.80847e-06	1.56074e-05	7.9406e-06	1.27932e-05	[5, 6, 7, 8]	Group058	12.0879	22	Specific for Cluster #1	[BAX, BCL2L14, CASP8, CYLD, IL1B, LMNA, MCL1, PML, PYCARD, RBCK1, RET, SERPINE1, SP100, TANK, TNFAIP3, TRAF2]	[DEPTOR, HMOX1, HYAL2, SNAI2]	[ARHGEF2, BAX, CYLD, GPER1, IL1B, TANK, TNFAIP3, TRAF2]	[]	67.4638	16.8659	33.7319	0	[ARHGEF2, BAX, BCL2L14, CASP8, CYLD, DEPTOR, GPER1, HMOX1, HYAL2, IL1B, LMNA, MCL1, PML, PYCARD, RBCK1, RET, SERPINE1, SNAI2, SP100, TANK, TNFAIP3, TRAF2]
GO:2001242	regulation of intrinsic apoptotic signaling pathway	GO_BiologicalProcess-GOA_23.02.2017_10h01	0.00793684	0.0119628	7.9406e-06	1.27932e-05	[5, 6, 7, 8]	Group058	8.28402	14	Specific for Cluster #1	[BAX, BCL2L12, BMF, CYLD, HSP90B2P, MCL1, NCK1, PYCARD, SEPT4, TRAP1, XBP1]	[SNAI1, SNAI2]	[ARHGEF2, BAX, BCL2L12, CYLD]	[]	73.187	13.3067	26.6135	0	[ARHGEF2, BAX, BCL2L12, BMF, CYLD, HSP90B2P, MCL1, NCK1, PYCARD, SEPT4, SNAI1, SNAI2, TRAP1, XBP1]
GO:0004514	Cell adhesion molecules (CAMs)	KEGG_01.03.2017	0.000580828	0.00128524	0.000125283	0.000168986	[-1]	Group059	10.3448	15	Specific for Cluster #1	[ALCAM, CD276, CD40, CLDN4, CLDN7, ITGB1, NECTIN1, NECTIN2, NLGN4X, OCLN, PECAM1, SDC4, VCAM1, VCAN]	[]	[CD276, SDC4, SELP, VCAM1]	[]	87.446	0	24.9846	0	[ALCAM, CD276, CD40, CLDN4, CLDN7, ITGB1, NECTIN1, NECTIN2, NLGN4X, OCLN, PECAM1, SDC4, SELP, VCAM1, VCAN]
GO:0005144	Malaria	KEGG_01.03.2017	0.000582457	0.00128494	0.000125283	0.000168986	[-1]	Group059	16.3265	8	None Specific Cluster	[CD40, IL10, IL1B, PECAM1, VCAM1]	[]	[IFNG, IL1B, SELP, TGFB1, VCAM1]	[]	56.4431	0	56.4431	0	[CD40, IFNG, IL10, IL1B, PECAM1, SELP, TGFB1, VCAM1]
GO:0001060	Cell-cell junction organization	REACTOME_Pathways_12.10.2017	0.0389847	0.0487644	0.000125283	0.000168986	[-1]	Group059	9.375	6	Specific for Cluster #1	[CLDN4, CLDN7, CRB3, NECTIN1, NECTIN2]	[]	[PRKCI]	[]	83.3333	0	16.6667	0	[CLDN4, CLDN7, CRB3, NECTIN1, NECTIN2, PRKCI]
GO:0043296	apical junction complex	GO_CellularComponent-GOA_23.02.2017_10h01	0.013448	0.0190841	0.000125283	0.000168986	[3]	Group059	8.4507	12	Specific for Cluster #1	[CHAF1B, CLDN4, CLDN7, CRB3, MARVELD2, MICALL2, NECTIN1, NECTIN2, OCLN, TJAP1]	[]	[ARHGEF2, MICALL2, PRKCI]	[]	80.7328	0	24.2198	0	[ARHGEF2, CHAF1B, CLDN4, CLDN7, CRB3, MARVELD2, MICALL2, NECTIN1, NECTIN2, OCLN, PRKCI, TJAP1]
GO:0045123	cellular extravasation	GO_BiologicalProcess-GOA_23.02.2017_10h01	0.00318054	0.00546092	0.000125283	0.000168986	[3, 5, 6, 7]	Group059	14	7	Specific for Cluster #3	[ENC1, ITGB1, PECAM1, VCAM1]	[]	[ENC1, PTGER4, SELENOP, SELP, VCAM1]	[]	50.607	0	63.2587	0	[ENC1, ITGB1, PECAM1, PTGER4, SELENOP, SELP, VCAM1]
GO:0000247	Small Ligand GPCRs	WikiPathways_01.03.2017	0.0363897	0.0458334	0.00461673	0.00518265	[-1]	Group060	15.7895	3	Specific for Cluster #3	[]	[]	[LPAR1, PTGER4, S1PR1]	[]	0	0	100	0	[LPAR1, PTGER4, S1PR1]
GO:0007188	adenylate cyclase-modulating G-protein coupled receptor signaling pathway	GO_BiologicalProcess-GOA_23.02.2017_10h01	0.00710757	0.0108704	0.00461673	0.00518265	[5, 6, 7]	Group060	8.43373	14	Specific for Cluster #3	[GPR84, P2RY1]	[ADORA1, HTR1F, P2RY12]	[ADM2, GNA13, GNAQ, GNB1, GPER1, GPR84, LPAR1, PTGER4, S1PR1, TSKU]	[]	13.9218	20.8826	69.6088	0	[ADM2, ADORA1, GNA13, GNAQ, GNB1, GPER1, GPR84, HTR1F, LPAR1, P2RY1, P2RY12, PTGER4, S1PR1, TSKU]
GO:0032231	regulation of actin filament bundle assembly	GO_BiologicalProcess-GOA_23.02.2017_10h01	0.00404915	0.0067301	0.00461673	0.00518265	[3, 4, 5, 6, 7, 8, 9]	Group060	10.5263	10	None Specific Cluster	[ARAP1, CLASP1, RDX, RGCC, SDC4]	[]	[ARHGEF5, LPAR1, PTGER4, RGCC, S1PR1, SDC4]	[PLEK]	46.3314	0	55.5977	9.26628	[ARAP1, ARHGEF5, CLASP1, LPAR1, PLEK, PTGER4, RDX, RGCC, S1PR1, SDC4]
GO:0051017	actin filament bundle assembly	GO_BiologicalProcess-GOA_23.02.2017_10h01	0.013448	0.0190841	0.00461673	0.00518265	[4, 6, 7, 8]	Group060	8.4507	12	None Specific Cluster	[ARAP1, CLASP1, MARCKS, RDX, RGCC, SDC4, SPIRE1]	[]	[ARHGEF5, LPAR1, PTGER4, RGCC, S1PR1, SDC4]	[PLEK]	54.926	0	47.0794	7.84657	[ARAP1, ARHGEF5, CLASP1, LPAR1, MARCKS, PLEK, PTGER4, RDX, RGCC, S1PR1, SDC4, SPIRE1]
GO:0051492	regulation of stress fiber assembly	GO_BiologicalProcess-GOA_23.02.2017_10h01	0.0149345	0.0208681	0.00461673	0.00518265	[4, 5, 6, 7, 8, 9, 10, 11]	Group060	9.7561	8	Specific for Cluster #3	[ARAP1, CLASP1, RGCC, SDC4]	[]	[ARHGEF5, LPAR1, PTGER4, RGCC, S1PR1, SDC4]	[]	45.1545	0	67.7317	0	[ARAP1, ARHGEF5, CLASP1, LPAR1, PTGER4, RGCC, S1PR1, SDC4]
GO:0002507	Nanomaterial induced apoptosis	WikiPathways_01.03.2017	9.93308e-06	4.27887e-05	2.7152e-06	4.77217e-06	[-1]	Group061	33.3333	7	Specific for Cluster #1	[BAX, CASP3, CASP6, CASP7, CASP8, MCL1]	[]	[APAF1, BAX]	[]	80.2101	0	26.7367	0	[APAF1, BAX, CASP3, CASP6, CASP7, CASP8, MCL1]
GO:0003614	Photodynamic therapy-induced HIF-1 survival signaling	WikiPathways_01.03.2017	0.00292411	0.00508055	2.7152e-06	4.77217e-06	[-1]	Group061	16.2162	6	Specific for Cluster #1	[BAX, EGLN1, MCL1, SERPINE1]	[HIF1AN]	[ARNT, BAX]	[]	61.3855	15.3464	30.6927	0	[ARNT, BAX, EGLN1, HIF1AN, MCL1, SERPINE1]
GO:0003872	Regulation of Apoptosis by Parathyroid Hormone-related Protein	WikiPathways_01.03.2017	0.0097479	0.0143945	2.7152e-06	4.77217e-06	[-1]	Group061	18.1818	4	Specific for Cluster #1	[BAX, BCL2L12, BCL2L14, MCL1]	[]	[BAX, BCL2L12]	[]	77.3706	0	38.6853	0	[BAX, BCL2L12, BCL2L14, MCL1]
GO:0001463	TP53 Regulates Transcription of Cell Death Genes	REACTOME_Pathways_12.10.2017	0.00149431	0.00283296	2.7152e-06	4.77217e-06	[-1]	Group061	15.9091	7	Specific for Cluster #1	[BAX, BCL2L14, CASP1, CASP6, CREBBP]	[]	[APAF1, BAX]	[STEAP3]	66.8418	0	26.7367	13.3684	[APAF1, BAX, BCL2L14, CASP1, CASP6, CREBBP, STEAP3]
GO:2001242	regulation of intrinsic apoptotic signaling pathway	GO_BiologicalProcess-GOA_23.02.2017_10h01	0.00793684	0.0119628	2.7152e-06	4.77217e-06	[5, 6, 7, 8]	Group061	8.28402	14	Specific for Cluster #1	[BAX, BCL2L12, BMF, CYLD, HSP90B2P, MCL1, NCK1, PYCARD, SEPT4, TRAP1, XBP1]	[SNAI1, SNAI2]	[ARHGEF2, BAX, BCL2L12, CYLD]	[]	73.187	13.3067	26.6135	0	[ARHGEF2, BAX, BCL2L12, BMF, CYLD, HSP90B2P, MCL1, NCK1, PYCARD, SEPT4, SNAI1, SNAI2, TRAP1, XBP1]
GO:0000073	ISG15 antiviral mechanism	REACTOME_Pathways_12.10.2017	0.00703702	0.0108308	6.49852e-08	1.33028e-07	[-1]	Group062	11.1111	8	Specific for Cluster #1	[EIF2AK2, EIF4G1, EIF4G2, IRF3, STAT1, TRIM25, UBC]	[]	[TPR]	[]	87.5	0	12.5	0	[EIF2AK2, EIF4G1, EIF4G2, IRF3, STAT1, TPR, TRIM25, UBC]
GO:0000074	Antiviral mechanism by IFN-stimulated genes	REACTOME_Pathways_12.10.2017	0.00703702	0.0108308	6.49852e-08	1.33028e-07	[-1]	Group062	11.1111	8	Specific for Cluster #1	[EIF2AK2, EIF4G1, EIF4G2, IRF3, STAT1, TRIM25, UBC]	[]	[TPR]	[]	87.5	0	12.5	0	[EIF2AK2, EIF4G1, EIF4G2, IRF3, STAT1, TPR, TRIM25, UBC]
GO:0002090	Interferon Signaling	REACTOME_Pathways_12.10.2017	1.0245e-05	4.33627e-05	6.49852e-08	1.33028e-07	[-1]	Group062	11.1675	22	Specific for Cluster #1	[ADAR, EIF2AK2, EIF4G1, EIF4G2, IFNA2, IRF2, IRF3, IRF5, JAK2, PML, RSAD2, SAMHD1, SOCS1, SP100, STAT1, TRIM25, TRIM8, UBC, VCAM1]	[]	[IFNG, IRF8, TPR, VCAM1]	[]	85.1393	0	17.9241	0	[ADAR, EIF2AK2, EIF4G1, EIF4G2, IFNA2, IFNG, IRF2, IRF3, IRF5, IRF8, JAK2, PML, RSAD2, SAMHD1, SOCS1, SP100, STAT1, TPR, TRIM25, TRIM8, UBC, VCAM1]
GO:0002101	Negative regulators of DDX58/IFIH1 signaling	REACTOME_Pathways_12.10.2017	4.52215e-06	2.19475e-05	6.49852e-08	1.33028e-07	[-1]	Group062	26.4706	9	Specific for Cluster #1	[CYLD, IFIH1, IRF3, RNF216, TNFAIP3, TRIM25, UBC, UBE2D1]	[]	[CYLD, TBK1, TNFAIP3]	[]	81.4501	0	30.5438	0	[CYLD, IFIH1, IRF3, RNF216, TBK1, TNFAIP3, TRIM25, UBC, UBE2D1]
GO:0006446	regulation of translational initiation	GO_BiologicalProcess-GOA_23.02.2017_10h01	0.00474466	0.00771007	6.49852e-08	1.33028e-07	[4, 6, 7, 8, 9]	Group062	10.9756	9	Specific for Cluster #1	[EIF2AK2, EIF4G1, EIF4G2, NCBP1, NCK1, PPP1R15A]	[]	[KLHL25, TPR]	[PAIP2B]	66.6667	0	22.2222	11.1111	[EIF2AK2, EIF4G1, EIF4G2, KLHL25, NCBP1, NCK1, PAIP2B, PPP1R15A, TPR]
GO:0000169	Collagen degradation	REACTOME_Pathways_12.10.2017	0.0389847	0.0487644	1.52621e-05	2.26974e-05	[-1]	Group063	9.375	6	Specific for Cluster #1	[COL7A1, FURIN, MMP11, TMPRSS6]	[MMP19]	[ADAM10]	[]	66.6667	16.6667	16.6667	0	[ADAM10, COL7A1, FURIN, MMP11, MMP19, TMPRSS6]
GO:0044236	multicellular organism metabolic process	GO_BiologicalProcess-GOA_23.02.2017_10h01	0.00130521	0.00255428	1.52621e-05	2.26974e-05	[3]	Group063	9.92908	14	Specific for Cluster #1	[ADAMTS2, COL7A1, CTSS, FURIN, GHR, ITGB1, MMP11, RGCC, TMPRSS6, TNXB]	[MMP19]	[RGCC, TGFB1, TIPARP, UCP2]	[]	69.6088	6.96088	27.8435	0	[ADAMTS2, COL7A1, CTSS, FURIN, GHR, ITGB1, MMP11, MMP19, RGCC, TGFB1, TIPARP, TMPRSS6, TNXB, UCP2]
GO:0030574	collagen catabolic process	GO_BiologicalProcess-GOA_23.02.2017_10h01	0.0064714	0.0100882	1.52621e-05	2.26974e-05	[4, 5, 6]	Group063	11.2676	8	Specific for Cluster #1	[ADAMTS2, COL7A1, CTSS, FURIN, ITGB1, MMP11, TMPRSS6]	[MMP19]	[]	[]	87.5	12.5	0	0	[ADAMTS2, COL7A1, CTSS, FURIN, ITGB1, MMP11, MMP19, TMPRSS6]
GO:0032963	collagen metabolic process	GO_BiologicalProcess-GOA_23.02.2017_10h01	0.00625577	0.00979398	1.52621e-05	2.26974e-05	[5]	Group063	9.40171	11	Specific for Cluster #1	[ADAMTS2, COL7A1, CTSS, FURIN, ITGB1, MMP11, RGCC, TMPRSS6, TNXB]	[MMP19]	[RGCC, TGFB1]	[]	78.9532	8.77258	17.5452	0	[ADAMTS2, COL7A1, CTSS, FURIN, ITGB1, MMP11, MMP19, RGCC, TGFB1, TMPRSS6, TNXB]
GO:0033619	membrane protein proteolysis	GO_BiologicalProcess-GOA_23.02.2017_10h01	1.10833e-05	4.63716e-05	1.52621e-05	2.26974e-05	[5, 6]	Group063	19.2982	11	Specific for Cluster #1	[ERAP1, FURIN, IL10, IL1B, NGFR, RET, TMPRSS6]	[DAG1]	[ADAM10, IFNG, IL1B, TGFB1]	[]	61.4081	8.77258	35.0903	0	[ADAM10, DAG1, ERAP1, FURIN, IFNG, IL10, IL1B, NGFR, RET, TGFB1, TMPRSS6]
GO:0000221	Signaling by NOTCH	REACTOME_Pathways_12.10.2017	0.00136445	0.00262783	0.000737995	0.000873545	[-1]	Group064	10.8108	12	None Specific Cluster	[CREBBP, FURIN, JUN, MOV10, NEURL1B, UBC]	[TBL1XR1]	[ADAM10, AGO1, CUL1, JUN, MAML2, NCOR2]	[]	48.4397	8.07328	48.4397	0	[ADAM10, AGO1, CREBBP, CUL1, FURIN, JUN, MAML2, MOV10, NCOR2, NEURL1B, TBL1XR1, UBC]
GO:0000504	Pre-NOTCH Transcription and Translation	REACTOME_Pathways_12.10.2017	0.00495725	0.00800194	0.000737995	0.000873545	[-1]	Group064	17.2414	5	None Specific Cluster	[CREBBP, JUN, MOV10]	[]	[AGO1, JUN, MAML2]	[]	53.8947	0	53.8947	0	[AGO1, CREBBP, JUN, MAML2, MOV10]
GO:0000506	Pre-NOTCH Expression and Processing	REACTOME_Pathways_12.10.2017	0.00786713	0.0118823	0.000737995	0.000873545	[-1]	Group064	13.3333	6	Specific for Cluster #1	[CREBBP, FURIN, JUN, MOV10]	[]	[AGO1, JUN, MAML2]	[]	61.3855	0	46.0391	0	[AGO1, CREBBP, FURIN, JUN, MAML2, MOV10]
GO:0000667	NOTCH1 Intracellular Domain Regulates Transcription	REACTOME_Pathways_12.10.2017	0.00971148	0.0143698	0.000737995	0.000873545	[-1]	Group064	12.766	6	None Specific Cluster	[CREBBP, UBC]	[TBL1XR1]	[CUL1, MAML2, NCOR2]	[]	33.3333	16.6667	50	0	[CREBBP, CUL1, MAML2, NCOR2, TBL1XR1, UBC]
GO:0001027	Ca2+ pathway	REACTOME_Pathways_12.10.2017	0.0318125	0.0406307	0.000737995	0.000873545	[-1]	Group064	9.83607	6	Specific for Cluster #1	[MOV10, NFATC1, PLCB2, PRKG2]	[]	[AGO1, GNB1]	[]	66.6667	0	33.3333	0	[AGO1, GNB1, MOV10, NFATC1, PLCB2, PRKG2]
GO:0000804	Non-integrin membrane-ECM interactions	REACTOME_Pathways_12.10.2017	0.0275441	0.0357436	0.002834	0.00326566	[-1]	Group065	10.1695	6	None Specific Cluster	[DDR1, ITGB1, SDC4]	[DAG1, PDGFA]	[PDGFA, SDC4, TGFB1]	[]	43.0827	28.7218	43.0827	0	[DAG1, DDR1, ITGB1, PDGFA, SDC4, TGFB1]
GO:0010171	body morphogenesis	GO_BiologicalProcess-GOA_23.02.2017_10h01	0.0360748	0.0455155	0.002834	0.00326566	[3, 4]	Group065	10.6383	5	Specific for Cluster #3	[CLASP1]	[DAG1]	[NIPBL, TGFB1, TIPARP]	[]	20	20	60	0	[CLASP1, DAG1, NIPBL, TGFB1, TIPARP]
GO:0035272	exocrine system development	GO_BiologicalProcess-GOA_23.02.2017_10h01	0.00546124	0.00869974	0.002834	0.00326566	[4, 5]	Group065	12.7273	7	None Specific Cluster	[EGFR, RAB26, XBP1]	[DAG1, PDGFA, SNAI2]	[PDGFA, TGFB1]	[]	40.1051	40.1051	26.7367	0	[DAG1, EGFR, PDGFA, RAB26, SNAI2, TGFB1, XBP1]
GO:0048146	positive regulation of fibroblast proliferation	GO_BiologicalProcess-GOA_23.02.2017_10h01	0.0255595	0.0337089	0.002834	0.00326566	[4, 5, 6]	Group065	10.3448	6	None Specific Cluster	[EGFR, GAS6, JUN, PML]	[PDGFA]	[JUN, PDGFA, TGFB1]	[]	57.4436	14.3609	43.0827	0	[EGFR, GAS6, JUN, PDGFA, PML, TGFB1]
GO:0042130	negative regulation of T cell proliferation	GO_BiologicalProcess-GOA_23.02.2017_10h01	0.0185771	0.0252316	0.002834	0.00326566	[6, 7, 8, 9]	Group065	11.1111	6	Specific for Cluster #1	[CASP3, IL10, LRRC32, SDC4]	[]	[SDC4, TGFB1, TNFRSF14]	[]	61.3855	0	46.0391	0	[CASP3, IL10, LRRC32, SDC4, TGFB1, TNFRSF14]
GO:0000095	ER-Phagosome pathway	REACTOME_Pathways_12.10.2017	0.0170754	0.0234989	5.15107e-11	1.82916e-10	[-1]	Group066	9.52381	8	Specific for Cluster #1	[PSME4, PSMF1, TAP1, TAPBP, UBC, VAMP8]	[]	[TLR1]	[BTK]	75	0	12.5	12.5	[BTK, PSME4, PSMF1, TAP1, TAPBP, TLR1, UBC, VAMP8]
GO:0000096	Antigen processing-Cross presentation	REACTOME_Pathways_12.10.2017	0.00583027	0.00920702	5.15107e-11	1.82916e-10	[-1]	Group066	10	10	Specific for Cluster #1	[CTSS, PSME4, PSMF1, TAP1, TAPBP, UBC, VAMP8]	[MRC1]	[TLR1]	[BTK]	70	10	10	10	[BTK, CTSS, MRC1, PSME4, PSMF1, TAP1, TAPBP, TLR1, UBC, VAMP8]
GO:0002136	Antigen processing: Ubiquitination & Proteasome degradation	REACTOME_Pathways_12.10.2017	5.30524e-06	2.47578e-05	5.15107e-11	1.82916e-10	[-1]	Group066	9.67742	30	Specific for Cluster #1	[ASB2, ASB3, FBXW5, HERC3, HERC6, PSME4, PSMF1, RBCK1, RNF115, RNF182, RNF19B, RNF213, SOCS1, SPSB4, TRIM39, UBA1, UBC, UBE2D1, UBR4]	[ASB16, UBE2V2, ZBTB16]	[CUL1, KLHL25, LRSAM1, NPEPPS, RNF115, RNF144B, TRIP12, UBE2W]	[BTBD6]	62.7286	9.90451	26.412	3.3015	[ASB16, ASB2, ASB3, BTBD6, CUL1, FBXW5, HERC3, HERC6, KLHL25, LRSAM1, NPEPPS, PSME4, PSMF1, RBCK1, RNF115, RNF144B, RNF182, RNF19B, RNF213, SOCS1, SPSB4, TRIM39, TRIP12, UBA1, UBC, UBE2D1, UBE2V2, UBE2W, UBR4, ZBTB16]
GO:0002137	Class I MHC mediated antigen processing & presentation	REACTOME_Pathways_12.10.2017	8.10167e-08	8.80301e-07	5.15107e-11	1.82916e-10	[-1]	Group066	10.1877	38	Specific for Cluster #1	[ASB2, ASB3, CTSS, ERAP1, FBXW5, HERC3, HERC6, PSME4, PSMF1, RBCK1, RNF115, RNF182, RNF19B, RNF213, SOCS1, SPSB4, TAP1, TAPBP, TRIM39, UBA1, UBC, UBE2D1, UBR4, VAMP8]	[ASB16, MRC1, UBE2V2, ZBTB16]	[CUL1, KLHL25, LRSAM1, NPEPPS, RNF115, RNF144B, TLR1, TRIP12, UBE2W]	[BTBD6, BTK]	62.7101	10.4517	23.5163	5.22584	[ASB16, ASB2, ASB3, BTBD6, BTK, CTSS, CUL1, ERAP1, FBXW5, HERC3, HERC6, KLHL25, LRSAM1, MRC1, NPEPPS, PSME4, PSMF1, RBCK1, RNF115, RNF144B, RNF182, RNF19B, RNF213, SOCS1, SPSB4, TAP1, TAPBP, TLR1, TRIM39, TRIP12, UBA1, UBC, UBE2D1, UBE2V2, UBE2W, UBR4, VAMP8, ZBTB16]
GO:0019787	ubiquitin-like protein transferase activity	GO_MolecularFunction-GOA_23.02.2017_10h01	3.68388e-07	2.91507e-06	5.15107e-11	1.82916e-10	[3]	Group066	9.12951	43	Specific for Cluster #1	[ASB2, ASB3, BCOR, ENC1, FBXW5, HERC3, HERC6, KLHDC8A, KLHL33, MARCH5, MED24, NEURL1B, NEURL3, RBCK1, RNF115, RNF122, RNF144A, RNF182, RNF19B, RNF213, RNF216, RNF31, TANK, TNFAIP3, TRAF2, TRIM25, TRIM27, TTC3, UBE2D1, UBR4]	[ASB16, CBX4, UBE2V2]	[BACH1, BIRC3, BRIP1, CUL1, ENC1, FBXL2, LRSAM1, MALT1, MED24, RNF115, RNF144B, TANK, TNFAIP3, TRAF2, TRIP12, UBE2W]	[]	67.4259	6.74259	35.9605	0	[ASB16, ASB2, ASB3, BACH1, BCOR, BIRC3, BRIP1, CBX4, CUL1, ENC1, FBXL2, FBXW5, HERC3, HERC6, KLHDC8A, KLHL33, LRSAM1, MALT1, MARCH5, MED24, NEURL1B, NEURL3, RBCK1, RNF115, RNF122, RNF144A, RNF144B, RNF182, RNF19B, RNF213, RNF216, RNF31, TANK, TNFAIP3, TRAF2, TRIM25, TRIM27, TRIP12, TTC3, UBE2D1, UBE2V2, UBE2W, UBR4]
GO:0003594	Circadian rythm related genes	WikiPathways_01.03.2017	6.76571e-05	0.000206951	9.77394e-08	1.95479e-07	[-1]	Group067	10.1449	21	Specific for Cluster #1	[BHLHE40, CIART, CLDN4, ID2, JUN, KLF9, NAMPT, NGFR, PML, PRKG2, RELB, SERPINE1, SIK1, UBC]	[ADORA1, NOCT]	[ARNT, CUL1, DDX5, GNAQ, JUN, RELB]	[NFIL3]	64.7324	9.24749	27.7425	4.62375	[ADORA1, ARNT, BHLHE40, CIART, CLDN4, CUL1, DDX5, GNAQ, ID2, JUN, KLF9, NAMPT, NFIL3, NGFR, NOCT, PML, PRKG2, RELB, SERPINE1, SIK1, UBC]
GO:0000144	BMAL1:CLOCK,NPAS2 activates circadian gene expression	REACTOME_Pathways_12.10.2017	1.49554e-06	9.46739e-06	9.77394e-08	1.95479e-07	[-1]	Group067	23.4043	11	Specific for Cluster #1	[BHLHE40, CREBBP, HELZ2, NAMPT, NR3C1, SERPINE1, SIK1]	[NOCT, TBL1XR1]	[NR3C1]	[CHD9, NFIL3]	61.4081	17.5452	8.77258	17.5452	[BHLHE40, CHD9, CREBBP, HELZ2, NAMPT, NFIL3, NOCT, NR3C1, SERPINE1, SIK1, TBL1XR1]
GO:0000946	Transcriptional regulation of white adipocyte differentiation	REACTOME_Pathways_12.10.2017	0.0016236	0.00306213	9.77394e-08	1.95479e-07	[-1]	Group067	11.9048	10	None Specific Cluster	[ANGPTL4, CREBBP, HELZ2, MED24]	[CEBPA, NCOA3, TBL1XR1]	[MED24, NCOR2, TGFB1]	[CHD9]	38.4101	28.8076	28.8076	9.60253	[ANGPTL4, CEBPA, CHD9, CREBBP, HELZ2, MED24, NCOA3, NCOR2, TBL1XR1, TGFB1]
GO:0001016	Regulation of lipid metabolism by Peroxisome proliferator-activated receptor alpha (PPARalpha)	REACTOME_Pathways_12.10.2017	0.00100275	0.00205635	9.77394e-08	1.95479e-07	[-1]	Group067	10.6557	13	None Specific Cluster	[ALAS1, ANGPTL4, CREBBP, GRHL1, HELZ2, MED24]	[NCOA3, TBL1XR1]	[ALAS1, ARNT, HMGCS1, MED24, NCOR2]	[CHD9, SLC27A1]	43.7149	14.5716	36.4291	14.5716	[ALAS1, ANGPTL4, ARNT, CHD9, CREBBP, GRHL1, HELZ2, HMGCS1, MED24, NCOA3, NCOR2, SLC27A1, TBL1XR1]
GO:0001017	Circadian Clock	REACTOME_Pathways_12.10.2017	2.80216e-06	1.56921e-05	9.77394e-08	1.95479e-07	[-1]	Group067	18.5714	13	None Specific Cluster	[BHLHE40, CREBBP, HELZ2, NAMPT, NR3C1, SERPINE1, SIK1, UBC]	[NOCT, TBL1XR1]	[CUL1, NR3C1]	[CHD9, NFIL3]	59.8104	14.9526	14.9526	14.9526	[BHLHE40, CHD9, CREBBP, CUL1, HELZ2, NAMPT, NFIL3, NOCT, NR3C1, SERPINE1, SIK1, TBL1XR1, UBC]
GO:0009649	entrainment of circadian clock	GO_BiologicalProcess-GOA_23.02.2017_10h01	0.003025	0.00523088	9.77394e-08	1.95479e-07	[3, 4]	Group067	19.2308	5	Specific for Cluster #1	[BHLHE40, ID2, PML, SIK1]	[]	[GNAQ]	[]	80	0	20	0	[BHLHE40, GNAQ, ID2, PML, SIK1]
GO:2000045	regulation of G1/S transition of mitotic cell cycle	GO_BiologicalProcess-GOA_23.02.2017_10h01	0.0203183	0.0274429	7.21451e-11	2.36854e-10	[6, 7, 8]	Group068	7.79221	12	Specific for Cluster #1	[BAX, EGFR, EIF4G1, ID2, PIM1, PML, RBM38, RDX, RGCC, UBC]	[CNOT6]	[BAX, RGCC]	[GADD45A]	78.4657	7.84657	15.6931	7.84657	[BAX, CNOT6, EGFR, EIF4G1, GADD45A, ID2, PIM1, PML, RBM38, RDX, RGCC, UBC]
GO:0045736	negative regulation of cyclin-dependent protein serine/threonine kinase activity	GO_BiologicalProcess-GOA_23.02.2017_10h01	0.020049	0.0271295	7.21451e-11	2.36854e-10	[4, 5, 6, 7, 9, 10, 11, 12]	Group068	14.8148	4	None Specific Cluster	[CASP3, TNFAIP3]	[CEBPA, HHEX]	[TNFAIP3]	[]	43.0677	43.0677	21.5338	0	[CASP3, CEBPA, HHEX, TNFAIP3]
GO:0045737	positive regulation of cyclin-dependent protein serine/threonine kinase activity	GO_BiologicalProcess-GOA_23.02.2017_10h01	0.0140785	0.0198627	7.21451e-11	2.36854e-10	[4, 5, 6, 7, 9, 10, 11, 12]	Group068	13.5135	5	Specific for Cluster #1	[CCNY, EGFR, PIM1, RGCC]	[]	[CCNK, RGCC]	[]	71.8596	0	35.9298	0	[CCNK, CCNY, EGFR, PIM1, RGCC]
GO:0000079	regulation of cyclin-dependent protein serine/threonine kinase activity	GO_BiologicalProcess-GOA_23.02.2017_10h01	0.000222241	0.000567689	7.21451e-11	2.36854e-10	[5, 6, 8, 9, 10, 11]	Group068	13.1868	12	None Specific Cluster	[CASP3, CCNE2, CCNY, EGFR, PIM1, RGCC, TNFAIP3]	[CEBPA, HHEX]	[CCNE2, CCNK, RGCC, TNFAIP3]	[GADD45A, GTF2H1]	53.5267	15.2933	30.5867	15.2933	[CASP3, CCNE2, CCNK, CCNY, CEBPA, EGFR, GADD45A, GTF2H1, HHEX, PIM1, RGCC, TNFAIP3]
GO:0071900	regulation of protein serine/threonine kinase activity	GO_BiologicalProcess-GOA_23.02.2017_10h01	2.51448e-11	9.63442e-10	7.21451e-11	2.36854e-10	[7, 8, 9, 10]	Group068	10.6719	54	None Specific Cluster	[CASP3, CCL19, CCNE2, CCNY, CD40, EGFR, EIF2AK2, ERN2, FLT1, GADD45G, GHR, IL1B, JAK2, MAP3K20, MAP3K8, PDCD10, PIM1, PLCE1, PYCARD, RGCC, TANK, TNFAIP3, TRAF2, TRIB1, UBC]	[ADORA1, CEBPA, DUSP6, HHEX, HYAL2, MAPKAPK3, PDGFA, SPRED1, UVRAG]	[APP, ARHGEF5, CCNE2, CCNK, CSK, IFNG, IGF1R, IL1B, LPAR1, MALT1, MAP3K8, NGF, PDCD10, PDGFA, RGCC, RGS14, RGS3, RIPK2, TANK, TAOK3, TGFB1, TNFAIP3, TRAF2, TRIB2]	[GADD45A, GPS1, GTF2H1, MLST8, RGS3, SLC27A1]	44.405	15.9858	42.6288	10.6572	[ADORA1, APP, ARHGEF5, CASP3, CCL19, CCNE2, CCNK, CCNY, CD40, CEBPA, CSK, DUSP6, EGFR, EIF2AK2, ERN2, FLT1, GADD45A, GADD45G, GHR, GPS1, GTF2H1, HHEX, HYAL2, IFNG, IGF1R, IL1B, JAK2, LPAR1, MALT1, MAP3K20, MAP3K8, MAPKAPK3, MLST8, NGF, PDCD10, PDGFA, PIM1, PLCE1, PYCARD, RGCC, RGS14, RGS3, RIPK2, SLC27A1, SPRED1, TANK, TAOK3, TGFB1, TNFAIP3, TRAF2, TRIB1, TRIB2, UBC, UVRAG]
GO:0071901	negative regulation of protein serine/threonine kinase activity	GO_BiologicalProcess-GOA_23.02.2017_10h01	0.00509646	0.00819034	7.21451e-11	2.36854e-10	[8, 9, 10, 11]	Group068	9.23077	12	None Specific Cluster	[CASP3, IL1B, PYCARD, TNFAIP3]	[CEBPA, DUSP6, HHEX, HYAL2, SPRED1]	[IL1B, RGS14, RGS3, TNFAIP3]	[GPS1, RGS3]	30.5867	38.2333	30.5867	15.2933	[CASP3, CEBPA, DUSP6, GPS1, HHEX, HYAL2, IL1B, PYCARD, RGS14, RGS3, SPRED1, TNFAIP3]
GO:0000804	Non-integrin membrane-ECM interactions	REACTOME_Pathways_12.10.2017	0.0275441	0.0357436	0.000377031	0.000465272	[-1]	Group069	10.1695	6	None Specific Cluster	[DDR1, ITGB1, SDC4]	[DAG1, PDGFA]	[PDGFA, SDC4, TGFB1]	[]	43.0827	28.7218	43.0827	0	[DAG1, DDR1, ITGB1, PDGFA, SDC4, TGFB1]
GO:0010171	body morphogenesis	GO_BiologicalProcess-GOA_23.02.2017_10h01	0.0360748	0.0455155	0.000377031	0.000465272	[3, 4]	Group069	10.6383	5	Specific for Cluster #3	[CLASP1]	[DAG1]	[NIPBL, TGFB1, TIPARP]	[]	20	20	60	0	[CLASP1, DAG1, NIPBL, TGFB1, TIPARP]
GO:0035272	exocrine system development	GO_BiologicalProcess-GOA_23.02.2017_10h01	0.00546124	0.00869974	0.000377031	0.000465272	[4, 5]	Group069	12.7273	7	None Specific Cluster	[EGFR, RAB26, XBP1]	[DAG1, PDGFA, SNAI2]	[PDGFA, TGFB1]	[]	40.1051	40.1051	26.7367	0	[DAG1, EGFR, PDGFA, RAB26, SNAI2, TGFB1, XBP1]
GO:0045995	regulation of embryonic development	GO_BiologicalProcess-GOA_23.02.2017_10h01	0.0350011	0.0442376	0.000377031	0.000465272	[4, 5]	Group069	7.8125	10	None Specific Cluster	[CLASP1, GATA2, IL10, PHLDA2]	[DAG1, DUSP6, NOCT, SNAI1]	[FZD7, NIPBL]	[]	40	40	20	0	[CLASP1, DAG1, DUSP6, FZD7, GATA2, IL10, NIPBL, NOCT, PHLDA2, SNAI1]
GO:0010470	regulation of gastrulation	GO_BiologicalProcess-GOA_23.02.2017_10h01	0.017447	0.0239649	0.000377031	0.000465272	[4, 5, 6, 7]	Group069	12.8205	5	None Specific Cluster	[CLASP1, IL10]	[DAG1, DUSP6]	[FZD7]	[]	40	40	20	0	[CLASP1, DAG1, DUSP6, FZD7, IL10]
GO:0090311	regulation of protein deacetylation	GO_BiologicalProcess-GOA_23.02.2017_10h01	0.00112575	0.00226393	0.000377031	0.000465272	[6, 7, 8, 9]	Group069	16.6667	7	None Specific Cluster	[PML]	[SDR16C5, SPRED1]	[BRMS1L, IFNG, NIPBL, TGFB1]	[]	14.2857	28.5714	57.1429	0	[BRMS1L, IFNG, NIPBL, PML, SDR16C5, SPRED1, TGFB1]
GO:0000090	Regulation of Hypoxia-inducible Factor (HIF) by oxygen	REACTOME_Pathways_12.10.2017	0.00258908	0.0045638	8.70004e-07	1.62775e-06	[-1]	Group070	12	9	Specific for Cluster #1	[CITED2, CREBBP, EGLN1, PSME4, PSMF1, UBC, UBE2D1]	[HIF1AN]	[ARNT]	[]	77.7778	11.1111	11.1111	0	[ARNT, CITED2, CREBBP, EGLN1, HIF1AN, PSME4, PSMF1, UBC, UBE2D1]
GO:0000596	TCR signaling	REACTOME_Pathways_12.10.2017	0.00708864	0.0108643	8.70004e-07	1.62775e-06	[-1]	Group070	9.2437	11	Specific for Cluster #1	[CD101, NCK1, NFKBIA, PSME4, PSMF1, UBC, UBE2D1]	[]	[CSK, CUL1, MALT1, NFKBIA, RIPK2]	[]	61.4081	0	43.8629	0	[CD101, CSK, CUL1, MALT1, NCK1, NFKBIA, PSME4, PSMF1, RIPK2, UBC, UBE2D1]
GO:0000726	Cellular response to hypoxia	REACTOME_Pathways_12.10.2017	0.00258908	0.0045638	8.70004e-07	1.62775e-06	[-1]	Group070	12	9	Specific for Cluster #1	[CITED2, CREBBP, EGLN1, PSME4, PSMF1, UBC, UBE2D1]	[HIF1AN]	[ARNT]	[]	77.7778	11.1111	11.1111	0	[ARNT, CITED2, CREBBP, EGLN1, HIF1AN, PSME4, PSMF1, UBC, UBE2D1]
GO:0043620	regulation of DNA-templated transcription in response to stress	GO_BiologicalProcess-GOA_23.02.2017_10h01	2.5975e-06	1.47733e-05	8.70004e-07	1.62775e-06	[4, 6, 7, 8, 9, 10, 11]	Group070	14.0625	18	None Specific Cluster	[CITED2, CREBBP, EGLN1, JUN, NCK1, PPP1R15A, PSME4, PSMF1, UBC, UBE2D1, XBP1]	[HIF1AN, HMOX1, KLF2]	[ARNT, BACH1, BRIP1, JUN, RGS14]	[]	59.989	16.3606	27.2677	0	[ARNT, BACH1, BRIP1, CITED2, CREBBP, EGLN1, HIF1AN, HMOX1, JUN, KLF2, NCK1, PPP1R15A, PSME4, PSMF1, RGS14, UBC, UBE2D1, XBP1]
GO:0061418	regulation of transcription from RNA polymerase II promoter in response to hypoxia	GO_BiologicalProcess-GOA_23.02.2017_10h01	0.000473933	0.00108158	8.70004e-07	1.62775e-06	[5, 6, 7, 8, 9, 10, 11, 12, 13]	Group070	12.9412	11	Specific for Cluster #1	[CITED2, CREBBP, EGLN1, PSME4, PSMF1, UBC, UBE2D1]	[HIF1AN]	[ARNT, BACH1, BRIP1]	[]	63.6364	9.09091	27.2727	0	[ARNT, BACH1, BRIP1, CITED2, CREBBP, EGLN1, HIF1AN, PSME4, PSMF1, UBC, UBE2D1]
GO:0097201	negative regulation of transcription from RNA polymerase II promoter in response to stress	GO_BiologicalProcess-GOA_23.02.2017_10h01	9.03561e-05	0.000265239	8.70004e-07	1.62775e-06	[6, 7, 8, 9, 10, 11, 12, 13]	Group070	38.4615	5	Specific for Cluster #1	[CITED2, JUN, NCK1, PPP1R15A]	[HIF1AN]	[JUN]	[]	71.8596	17.9649	17.9649	0	[CITED2, HIF1AN, JUN, NCK1, PPP1R15A]
GO:0004514	Cell adhesion molecules (CAMs)	KEGG_01.03.2017	0.000580828	0.00128524	9.75023e-06	1.54231e-05	[-1]	Group071	10.3448	15	Specific for Cluster #1	[ALCAM, CD276, CD40, CLDN4, CLDN7, ITGB1, NECTIN1, NECTIN2, NLGN4X, OCLN, PECAM1, SDC4, VCAM1, VCAN]	[]	[CD276, SDC4, SELP, VCAM1]	[]	87.446	0	24.9846	0	[ALCAM, CD276, CD40, CLDN4, CLDN7, ITGB1, NECTIN1, NECTIN2, NLGN4X, OCLN, PECAM1, SDC4, SELP, VCAM1, VCAN]
GO:0005144	Malaria	KEGG_01.03.2017	0.000582457	0.00128494	9.75023e-06	1.54231e-05	[-1]	Group071	16.3265	8	None Specific Cluster	[CD40, IL10, IL1B, PECAM1, VCAM1]	[]	[IFNG, IL1B, SELP, TGFB1, VCAM1]	[]	56.4431	0	56.4431	0	[CD40, IFNG, IL10, IL1B, PECAM1, SELP, TGFB1, VCAM1]
GO:0045123	cellular extravasation	GO_BiologicalProcess-GOA_23.02.2017_10h01	0.00318054	0.00546092	9.75023e-06	1.54231e-05	[3, 5, 6, 7]	Group071	14	7	Specific for Cluster #3	[ENC1, ITGB1, PECAM1, VCAM1]	[]	[ENC1, PTGER4, SELENOP, SELP, VCAM1]	[]	50.607	0	63.2587	0	[ENC1, ITGB1, PECAM1, PTGER4, SELENOP, SELP, VCAM1]
GO:0033623	regulation of integrin activation	GO_BiologicalProcess-GOA_23.02.2017_10h01	0.000619624	0.00135461	9.75023e-06	1.54231e-05	[4, 5, 6, 7]	Group071	36.3636	4	Specific for Cluster #3	[]	[]	[PTGER4, SELENOP, SELP]	[PLEK]	0	0	75	25	[PLEK, PTGER4, SELENOP, SELP]
GO:0050901	leukocyte tethering or rolling	GO_BiologicalProcess-GOA_23.02.2017_10h01	0.00170524	0.00320779	9.75023e-06	1.54231e-05	[4, 6, 7, 8]	Group071	21.7391	5	Specific for Cluster #3	[ENC1, ITGB1, VCAM1]	[]	[ENC1, SELENOP, SELP, VCAM1]	[]	49.6252	0	66.167	0	[ENC1, ITGB1, SELENOP, SELP, VCAM1]
GO:0031091	platelet alpha granule	GO_CellularComponent-GOA_23.02.2017_10h01	0.00132859	0.00258613	9.75023e-06	1.54231e-05	[4, 5, 7, 8, 9, 10]	Group071	11.4583	11	None Specific Cluster	[ALDOA, CD9, F8, GAS6, PECAM1, SERPINE1]	[PDGFA]	[APP, PDGFA, SELENOP, SELP, TGFB1]	[]	52.6355	8.77258	43.8629	0	[ALDOA, APP, CD9, F8, GAS6, PDGFA, PECAM1, SELENOP, SELP, SERPINE1, TGFB1]
GO:0004071	Sphingolipid signaling pathway	KEGG_01.03.2017	0.0264328	0.0345477	0.0239637	0.0248195	[-1]	Group072	8.47458	10	None Specific Cluster	[BAX, PLCB2, TRAF2]	[ADORA1, PPP2R2B, SPTLC3]	[BAX, GNA13, GNAQ, PPP2R3C, S1PR1, TRAF2]	[]	27.7989	27.7989	55.5977	0	[ADORA1, BAX, GNA13, GNAQ, PLCB2, PPP2R2B, PPP2R3C, S1PR1, SPTLC3, TRAF2]
GO:0000247	Small Ligand GPCRs	WikiPathways_01.03.2017	0.0363897	0.0458334	0.0239637	0.0248195	[-1]	Group072	15.7895	3	Specific for Cluster #3	[]	[]	[LPAR1, PTGER4, S1PR1]	[]	0	0	100	0	[LPAR1, PTGER4, S1PR1]
GO:0001000	Signal amplification	REACTOME_Pathways_12.10.2017	0.00763299	0.0116009	0.0239637	0.0248195	[-1]	Group072	15.625	5	Specific for Cluster #3	[P2RY1]	[P2RY12]	[GNA13, GNAQ, GNB1]	[]	20	20	60	0	[GNA13, GNAQ, GNB1, P2RY1, P2RY12]
GO:0001609	G-protein coupled adenosine receptor activity	GO_MolecularFunction-GOA_23.02.2017_10h01	0.00186459	0.00345399	0.0239637	0.0248195	[5, 6]	Group072	42.8571	3	Specific for Cluster #2	[P2RY1]	[ADORA1, P2RY12]	[]	[]	33.3333	66.6667	0	0	[ADORA1, P2RY1, P2RY12]
GO:0007188	adenylate cyclase-modulating G-protein coupled receptor signaling pathway	GO_BiologicalProcess-GOA_23.02.2017_10h01	0.00710757	0.0108704	0.0239637	0.0248195	[5, 6, 7]	Group072	8.43373	14	Specific for Cluster #3	[GPR84, P2RY1]	[ADORA1, HTR1F, P2RY12]	[ADM2, GNA13, GNAQ, GNB1, GPER1, GPR84, LPAR1, PTGER4, S1PR1, TSKU]	[]	13.9218	20.8826	69.6088	0	[ADM2, ADORA1, GNA13, GNAQ, GNB1, GPER1, GPR84, HTR1F, LPAR1, P2RY1, P2RY12, PTGER4, S1PR1, TSKU]
GO:0001973	adenosine receptor signaling pathway	GO_BiologicalProcess-GOA_23.02.2017_10h01	0.0101201	0.014794	0.0239637	0.0248195	[5, 6, 7, 8]	Group072	25	3	Specific for Cluster #2	[P2RY1]	[ADORA1, P2RY12]	[]	[]	33.3333	66.6667	0	0	[ADORA1, P2RY1, P2RY12]
GO:0070542	response to fatty acid	GO_BiologicalProcess-GOA_23.02.2017_10h01	0.0233785	0.0311144	7.08255e-05	9.78066e-05	[4, 5]	Group073	8.98876	8	None Specific Cluster	[CCL19]	[P2RY4, P2RY6]	[GNB1, LDLR, PTGER4, UCP2]	[ALAD]	12.5	25	50	12.5	[ALAD, CCL19, GNB1, LDLR, P2RY4, P2RY6, PTGER4, UCP2]
GO:0031100	animal organ regeneration	GO_BiologicalProcess-GOA_23.02.2017_10h01	0.000704284	0.001508	7.08255e-05	9.78066e-05	[4, 5, 6]	Group073	12.3596	11	Specific for Cluster #1	[ACOD1, AXL, EGFR, GAS6, HAMP, IL10, NFKBIA]	[HMOX1]	[ADM, NFKBIA, TGFB1, UCP2]	[]	61.4081	8.77258	35.0903	0	[ACOD1, ADM, AXL, EGFR, GAS6, HAMP, HMOX1, IL10, NFKBIA, TGFB1, UCP2]
GO:0048146	positive regulation of fibroblast proliferation	GO_BiologicalProcess-GOA_23.02.2017_10h01	0.0255595	0.0337089	7.08255e-05	9.78066e-05	[4, 5, 6]	Group073	10.3448	6	None Specific Cluster	[EGFR, GAS6, JUN, PML]	[PDGFA]	[JUN, PDGFA, TGFB1]	[]	57.4436	14.3609	43.0827	0	[EGFR, GAS6, JUN, PDGFA, PML, TGFB1]
GO:1901655	cellular response to ketone	GO_BiologicalProcess-GOA_23.02.2017_10h01	0.000368218	0.000876022	7.08255e-05	9.78066e-05	[5]	Group073	12.5	12	None Specific Cluster	[ACOD1, EGFR, GAS6, KLF9, NR3C1]	[KLF2, P2RY4, P2RY6]	[DNMT3B, GNB1, NR3C1, PTGER4, TGFB1]	[]	40.3664	24.2198	40.3664	0	[ACOD1, DNMT3B, EGFR, GAS6, GNB1, KLF2, KLF9, NR3C1, P2RY4, P2RY6, PTGER4, TGFB1]
GO:0034695	response to prostaglandin E	GO_BiologicalProcess-GOA_23.02.2017_10h01	0.00359449	0.00605738	7.08255e-05	9.78066e-05	[5, 6, 7]	Group073	18.5185	5	None Specific Cluster	[CCL19]	[P2RY4, P2RY6]	[GNB1, PTGER4]	[]	20	40	40	0	[CCL19, GNB1, P2RY4, P2RY6, PTGER4]
GO:0071384	cellular response to corticosteroid stimulus	GO_BiologicalProcess-GOA_23.02.2017_10h01	0.0156704	0.021771	7.08255e-05	9.78066e-05	[6, 7]	Group073	10.4478	7	None Specific Cluster	[EGFR, KLF9, NR3C1, ZFP36L2]	[]	[DNMT3B, GPER1, NR3C1, TGFB1]	[]	53.4734	0	53.4734	0	[DNMT3B, EGFR, GPER1, KLF9, NR3C1, TGFB1, ZFP36L2]
GO:0004066	HIF-1 signaling pathway	KEGG_01.03.2017	0.000588165	0.00128971	2.12286e-06	3.80802e-06	[-1]	Group074	11.8812	12	None Specific Cluster	[ALDOA, CREBBP, EGFR, EGLN1, FLT1, MKNK1, SERPINE1]	[HMOX1]	[ARNT, HK2, IFNG, IGF1R]	[]	58.3333	8.33333	33.3333	0	[ALDOA, ARNT, CREBBP, EGFR, EGLN1, FLT1, HK2, HMOX1, IFNG, IGF1R, MKNK1, SERPINE1]
GO:0003614	Photodynamic therapy-induced HIF-1 survival signaling	WikiPathways_01.03.2017	0.00292411	0.00508055	2.12286e-06	3.80802e-06	[-1]	Group074	16.2162	6	Specific for Cluster #1	[BAX, EGLN1, MCL1, SERPINE1]	[HIF1AN]	[ARNT, BAX]	[]	61.3855	15.3464	30.6927	0	[ARNT, BAX, EGLN1, HIF1AN, MCL1, SERPINE1]
GO:0003872	Regulation of Apoptosis by Parathyroid Hormone-related Protein	WikiPathways_01.03.2017	0.0097479	0.0143945	2.12286e-06	3.80802e-06	[-1]	Group074	18.1818	4	Specific for Cluster #1	[BAX, BCL2L12, BCL2L14, MCL1]	[]	[BAX, BCL2L12]	[]	77.3706	0	38.6853	0	[BAX, BCL2L12, BCL2L14, MCL1]
GO:0000090	Regulation of Hypoxia-inducible Factor (HIF) by oxygen	REACTOME_Pathways_12.10.2017	0.00258908	0.0045638	2.12286e-06	3.80802e-06	[-1]	Group074	12	9	Specific for Cluster #1	[CITED2, CREBBP, EGLN1, PSME4, PSMF1, UBC, UBE2D1]	[HIF1AN]	[ARNT]	[]	77.7778	11.1111	11.1111	0	[ARNT, CITED2, CREBBP, EGLN1, HIF1AN, PSME4, PSMF1, UBC, UBE2D1]
GO:0000726	Cellular response to hypoxia	REACTOME_Pathways_12.10.2017	0.00258908	0.0045638	2.12286e-06	3.80802e-06	[-1]	Group074	12	9	Specific for Cluster #1	[CITED2, CREBBP, EGLN1, PSME4, PSMF1, UBC, UBE2D1]	[HIF1AN]	[ARNT]	[]	77.7778	11.1111	11.1111	0	[ARNT, CITED2, CREBBP, EGLN1, HIF1AN, PSME4, PSMF1, UBC, UBE2D1]
GO:0061418	regulation of transcription from RNA polymerase II promoter in response to hypoxia	GO_BiologicalProcess-GOA_23.02.2017_10h01	0.000473933	0.00108158	2.12286e-06	3.80802e-06	[5, 6, 7, 8, 9, 10, 11, 12, 13]	Group074	12.9412	11	Specific for Cluster #1	[CITED2, CREBBP, EGLN1, PSME4, PSMF1, UBC, UBE2D1]	[HIF1AN]	[ARNT, BACH1, BRIP1]	[]	63.6364	9.09091	27.2727	0	[ARNT, BACH1, BRIP1, CITED2, CREBBP, EGLN1, HIF1AN, PSME4, PSMF1, UBC, UBE2D1]
GO:0000073	ISG15 antiviral mechanism	REACTOME_Pathways_12.10.2017	0.00703702	0.0108308	2.68763e-06	4.77192e-06	[-1]	Group075	11.1111	8	Specific for Cluster #1	[EIF2AK2, EIF4G1, EIF4G2, IRF3, STAT1, TRIM25, UBC]	[]	[TPR]	[]	87.5	0	12.5	0	[EIF2AK2, EIF4G1, EIF4G2, IRF3, STAT1, TPR, TRIM25, UBC]
GO:0000074	Antiviral mechanism by IFN-stimulated genes	REACTOME_Pathways_12.10.2017	0.00703702	0.0108308	2.68763e-06	4.77192e-06	[-1]	Group075	11.1111	8	Specific for Cluster #1	[EIF2AK2, EIF4G1, EIF4G2, IRF3, STAT1, TRIM25, UBC]	[]	[TPR]	[]	87.5	0	12.5	0	[EIF2AK2, EIF4G1, EIF4G2, IRF3, STAT1, TPR, TRIM25, UBC]
GO:0006417	regulation of translation	GO_BiologicalProcess-GOA_23.02.2017_10h01	3.07501e-06	1.65823e-05	2.68763e-06	4.77192e-06	[5, 6, 7, 8]	Group075	9.36639	34	Specific for Cluster #1	[ADAR, BCL3, EGFR, EIF2AK2, EIF4G1, EIF4G2, ENC1, FXR2, GATC, HSP90B2P, IGFBP5, MKNK1, MOV10, MPV17L2, NCBP1, NCK1, PML, PPP1R15A, SAMD4A, TRAP1, ZCCHC11, ZFP36L2]	[CNOT6, CPEB4]	[AGO1, APP, BCL3, ENC1, KLHL25, NCOR2, TGFB1, TPR]	[CAPRIN1, CELF4, PAIP2B, SARNP]	63.6738	5.78853	23.1541	11.5771	[ADAR, AGO1, APP, BCL3, CAPRIN1, CELF4, CNOT6, CPEB4, EGFR, EIF2AK2, EIF4G1, EIF4G2, ENC1, FXR2, GATC, HSP90B2P, IGFBP5, KLHL25, MKNK1, MOV10, MPV17L2, NCBP1, NCK1, NCOR2, PAIP2B, PML, PPP1R15A, SAMD4A, SARNP, TGFB1, TPR, TRAP1, ZCCHC11, ZFP36L2]
GO:0006446	regulation of translational initiation	GO_BiologicalProcess-GOA_23.02.2017_10h01	0.00474466	0.00771007	2.68763e-06	4.77192e-06	[4, 6, 7, 8, 9]	Group075	10.9756	9	Specific for Cluster #1	[EIF2AK2, EIF4G1, EIF4G2, NCBP1, NCK1, PPP1R15A]	[]	[KLHL25, TPR]	[PAIP2B]	66.6667	0	22.2222	11.1111	[EIF2AK2, EIF4G1, EIF4G2, KLHL25, NCBP1, NCK1, PAIP2B, PPP1R15A, TPR]
GO:0043555	regulation of translation in response to stress	GO_BiologicalProcess-GOA_23.02.2017_10h01	0.0114411	0.016526	2.68763e-06	4.77192e-06	[4, 6, 7, 8, 9]	Group075	17.3913	4	Specific for Cluster #1	[EIF2AK2, NCK1, PML, PPP1R15A]	[]	[]	[]	100	0	0	0	[EIF2AK2, NCK1, PML, PPP1R15A]
GO:0017148	negative regulation of translation	GO_BiologicalProcess-GOA_23.02.2017_10h01	3.42839e-07	2.74271e-06	2.68763e-06	4.77192e-06	[5, 6, 7, 8, 9]	Group075	13.6646	22	None Specific Cluster	[ADAR, EGFR, EIF2AK2, EIF4G1, ENC1, FXR2, IGFBP5, MOV10, NCBP1, PML, SAMD4A, ZCCHC11, ZFP36L2]	[CNOT6, CPEB4]	[AGO1, ENC1, NCOR2, TGFB1, TPR]	[CAPRIN1, CELF4, PAIP2B]	58.2532	8.96203	22.4051	13.443	[ADAR, AGO1, CAPRIN1, CELF4, CNOT6, CPEB4, EGFR, EIF2AK2, EIF4G1, ENC1, FXR2, IGFBP5, MOV10, NCBP1, NCOR2, PAIP2B, PML, SAMD4A, TGFB1, TPR, ZCCHC11, ZFP36L2]
GO:0048525	negative regulation of viral process	GO_BiologicalProcess-GOA_23.02.2017_10h01	2.83476e-05	0.000102672	0.000264223	0.000343095	[3, 4, 5, 6]	Group076	13.5135	15	Specific for Cluster #1	[ADAR, DHX58, EIF2AK2, IFNA2, JUN, PML, RSAD2, SP100, STAT1, TRIM25, TRIM27, TRIM8, ZC3HAV1]	[]	[CCNK, JUN, TNIP1]	[]	84.6493	0	19.5345	0	[ADAR, CCNK, DHX58, EIF2AK2, IFNA2, JUN, PML, RSAD2, SP100, STAT1, TNIP1, TRIM25, TRIM27, TRIM8, ZC3HAV1]
GO:0043392	negative regulation of DNA binding	GO_BiologicalProcess-GOA_23.02.2017_10h01	0.00546124	0.00869974	0.000264223	0.000343095	[5]	Group076	12.7273	7	Specific for Cluster #1	[ID2, JAK2, JUN, NFKBIA, SP100]	[HMOX1, RSF1]	[JUN, NFKBIA]	[]	63.2587	25.3035	25.3035	0	[HMOX1, ID2, JAK2, JUN, NFKBIA, RSF1, SP100]
GO:1903900	regulation of viral life cycle	GO_BiologicalProcess-GOA_23.02.2017_10h01	0.00183198	0.00341095	0.000264223	0.000343095	[4, 5, 6]	Group076	8.94737	17	Specific for Cluster #1	[ADAR, EIF2AK2, HSPA8, IFNA2, JUN, NECTIN2, PML, RSAD2, SP100, TRIM25, TRIM27, TRIM8, ZC3HAV1]	[RSF1]	[CCNK, DDX5, JUN, TNIP1]	[]	74.9583	5.76603	23.0641	0	[ADAR, CCNK, DDX5, EIF2AK2, HSPA8, IFNA2, JUN, NECTIN2, PML, RSAD2, RSF1, SP100, TNIP1, TRIM25, TRIM27, TRIM8, ZC3HAV1]
GO:1903901	negative regulation of viral life cycle	GO_BiologicalProcess-GOA_23.02.2017_10h01	3.70491e-05	0.000128437	0.000264223	0.000343095	[4, 5, 6, 7]	Group076	14.7727	13	Specific for Cluster #1	[ADAR, EIF2AK2, IFNA2, JUN, PML, RSAD2, SP100, TRIM25, TRIM27, TRIM8, ZC3HAV1]	[]	[CCNK, JUN, TNIP1]	[]	82.2393	0	22.4289	0	[ADAR, CCNK, EIF2AK2, IFNA2, JUN, PML, RSAD2, SP100, TNIP1, TRIM25, TRIM27, TRIM8, ZC3HAV1]
GO:1902187	negative regulation of viral release from host cell	GO_BiologicalProcess-GOA_23.02.2017_10h01	0.00292214	0.00508927	0.000264223	0.000343095	[3, 4, 5, 6, 7, 8, 9, 10]	Group076	25	4	Specific for Cluster #1	[PML, TRIM25, TRIM27, TRIM8]	[]	[]	[]	100	0	0	0	[PML, TRIM25, TRIM27, TRIM8]
GO:0032897	negative regulation of viral transcription	GO_BiologicalProcess-GOA_23.02.2017_10h01	0.0153672	0.0214317	0.000264223	0.000343095	[5, 6, 7, 8, 9, 10]	Group076	16	4	Specific for Cluster #1	[JUN, SP100, TRIM27, TRIM8]	[]	[JUN]	[]	86.1353	0	21.5338	0	[JUN, SP100, TRIM27, TRIM8]
GO:0070661	leukocyte proliferation	GO_BiologicalProcess-GOA_23.02.2017_10h01	5.23052e-06	2.45666e-05	1.91361e-07	3.78372e-07	[3]	Group077	9.86395	29	Specific for Cluster #1	[BAX, CASP3, CCL19, CD276, CD40, EBI3, HHLA2, IFNA2, IL10, IL12B, IL1B, IL6ST, LRRC32, NCK1, NCKAP1L, PRDM1, PYCARD, SDC4, TNFAIP3, VCAM1]	[PLCL2]	[BAX, CD276, EBI3, IFNG, IL12B, IL1B, IL27, MALT1, PRDM1, RIPK2, SDC4, TBK1, TGFB1, TNFAIP3, TNFRSF14, VCAM1]	[BTK]	63.841	3.19205	51.0728	3.19205	[BAX, BTK, CASP3, CCL19, CD276, CD40, EBI3, HHLA2, IFNA2, IFNG, IL10, IL12B, IL1B, IL27, IL6ST, LRRC32, MALT1, NCK1, NCKAP1L, PLCL2, PRDM1, PYCARD, RIPK2, SDC4, TBK1, TGFB1, TNFAIP3, TNFRSF14, VCAM1]
GO:0048145	regulation of fibroblast proliferation	GO_BiologicalProcess-GOA_23.02.2017_10h01	0.0099761	0.0146423	1.91361e-07	3.78372e-07	[4, 5]	Group077	9.78261	9	None Specific Cluster	[BAX, EGFR, GAS6, JUN, MORC3, PML]	[PDGFA]	[BAX, IFNG, JUN, PDGFA, TGFB1]	[]	58.9485	9.82476	49.1238	0	[BAX, EGFR, GAS6, IFNG, JUN, MORC3, PDGFA, PML, TGFB1]
GO:0046651	lymphocyte proliferation	GO_BiologicalProcess-GOA_23.02.2017_10h01	4.4315e-06	2.16519e-05	1.91361e-07	3.78372e-07	[4, 5, 6]	Group077	10.1449	28	Specific for Cluster #1	[BAX, CASP3, CCL19, CD276, CD40, EBI3, HHLA2, IFNA2, IL10, IL12B, IL1B, IL6ST, LRRC32, NCK1, NCKAP1L, PRDM1, PYCARD, SDC4, VCAM1]	[PLCL2]	[BAX, CD276, EBI3, IFNG, IL12B, IL1B, IL27, MALT1, PRDM1, RIPK2, SDC4, TBK1, TGFB1, TNFRSF14, VCAM1]	[BTK]	63.0983	3.32096	49.8144	3.32096	[BAX, BTK, CASP3, CCL19, CD276, CD40, EBI3, HHLA2, IFNA2, IFNG, IL10, IL12B, IL1B, IL27, IL6ST, LRRC32, MALT1, NCK1, NCKAP1L, PLCL2, PRDM1, PYCARD, RIPK2, SDC4, TBK1, TGFB1, TNFRSF14, VCAM1]
GO:0033135	regulation of peptidyl-serine phosphorylation	GO_BiologicalProcess-GOA_23.02.2017_10h01	0.000269185	0.00066205	1.91361e-07	3.78372e-07	[7, 8, 9, 10]	Group077	11.1111	15	None Specific Cluster	[BAX, EIF4G1, GAS6, IFNA2, IL11, NCK1, PDCD10, PPP1R15A, RET]	[PLCL2]	[BAX, IFNG, IL11, PDCD10, RIPK2, TBK1, TGFB1]	[BCAR3]	56.2153	6.24614	43.723	6.24614	[BAX, BCAR3, EIF4G1, GAS6, IFNA2, IFNG, IL11, NCK1, PDCD10, PLCL2, PPP1R15A, RET, RIPK2, TBK1, TGFB1]
GO:0033138	positive regulation of peptidyl-serine phosphorylation	GO_BiologicalProcess-GOA_23.02.2017_10h01	0.000537042	0.00120297	1.91361e-07	3.78372e-07	[7, 8, 9, 10, 11]	Group077	12	12	None Specific Cluster	[EIF4G1, GAS6, IFNA2, IL11, PDCD10, PPP1R15A, RET]	[]	[IFNG, IL11, PDCD10, RIPK2, TBK1, TGFB1]	[BCAR3]	54.926	0	47.0794	7.84657	[BCAR3, EIF4G1, GAS6, IFNA2, IFNG, IL11, PDCD10, PPP1R15A, RET, RIPK2, TBK1, TGFB1]
GO:0050731	positive regulation of peptidyl-tyrosine phosphorylation	GO_BiologicalProcess-GOA_23.02.2017_10h01	0.000135046	0.00037959	1.91361e-07	3.78372e-07	[7, 8, 9, 10, 11]	Group077	10.2151	19	None Specific Cluster	[CD40, GAS6, GHR, HBEGF, IFNA2, IL11, IL12B, IL6ST, JAK2, PECAM1]	[ADORA1, TNK2]	[ARHGEF2, IFNG, IL11, IL12B, IL20, RIPK2, TGFB1, TNFRSF14]	[MLST8]	50.9014	10.1803	40.7211	5.09014	[ADORA1, ARHGEF2, CD40, GAS6, GHR, HBEGF, IFNA2, IFNG, IL11, IL12B, IL20, IL6ST, JAK2, MLST8, PECAM1, RIPK2, TGFB1, TNFRSF14, TNK2]
GO:0032813	tumor necrosis factor receptor superfamily binding	GO_MolecularFunction-GOA_23.02.2017_10h01	0.000876599	0.00183909	4.40141e-05	6.38205e-05	[5]	Group078	15.3846	8	Specific for Cluster #1	[CASP3, CASP8, HSP90B2P, STAT1, TANK, TRAF2, TRAP1]	[]	[NGF, TANK, TRAF2]	[]	79.0204	0	33.8659	0	[CASP3, CASP8, HSP90B2P, NGF, STAT1, TANK, TRAF2, TRAP1]
GO:1903426	regulation of reactive oxygen species biosynthetic process	GO_BiologicalProcess-GOA_23.02.2017_10h01	0.00310351	0.00534126	4.40141e-05	6.38205e-05	[4, 5, 6]	Group078	11.6883	9	Specific for Cluster #1	[EGFR, HSP90B2P, IL10, IL1B, JAK2, NAT8, TRAP1]	[KLF2]	[IFNG, IL1B]	[]	74.2189	10.6027	21.2054	0	[EGFR, HSP90B2P, IFNG, IL10, IL1B, JAK2, KLF2, NAT8, TRAP1]
GO:2000378	negative regulation of reactive oxygen species metabolic process	GO_BiologicalProcess-GOA_23.02.2017_10h01	0.0236724	0.0313907	4.40141e-05	6.38205e-05	[4, 5, 6]	Group078	10.5263	6	Specific for Cluster #1	[HSP90B2P, IL10, NAT8, TRAP1]	[]	[HK2, TFAP2A]	[]	66.6667	0	33.3333	0	[HK2, HSP90B2P, IL10, NAT8, TFAP2A, TRAP1]
GO:0045428	regulation of nitric oxide biosynthetic process	GO_BiologicalProcess-GOA_23.02.2017_10h01	0.0080287	0.0120762	4.40141e-05	6.38205e-05	[4, 5, 6, 7]	Group078	11.8644	7	Specific for Cluster #1	[EGFR, IL10, IL1B, JAK2, NAT8]	[KLF2]	[IFNG, IL1B]	[]	66.8418	13.3684	26.7367	0	[EGFR, IFNG, IL10, IL1B, JAK2, KLF2, NAT8]
GO:0051220	cytoplasmic sequestering of protein	GO_BiologicalProcess-GOA_23.02.2017_10h01	0.0185771	0.0252316	4.40141e-05	6.38205e-05	[5, 6]	Group078	11.1111	6	Specific for Cluster #1	[IL10, MXI1, NFKBIA, NLRP12]	[]	[G3BP2, HK2, NFKBIA]	[]	61.3855	0	46.0391	0	[G3BP2, HK2, IL10, MXI1, NFKBIA, NLRP12]
GO:1903427	negative regulation of reactive oxygen species biosynthetic process	GO_BiologicalProcess-GOA_23.02.2017_10h01	0.0114411	0.016526	4.40141e-05	6.38205e-05	[4, 5, 6, 7]	Group078	17.3913	4	Specific for Cluster #1	[HSP90B2P, IL10, NAT8, TRAP1]	[]	[]	[]	100	0	0	0	[HSP90B2P, IL10, NAT8, TRAP1]
GO:0005164	tumor necrosis factor receptor binding	GO_MolecularFunction-GOA_23.02.2017_10h01	0.0018686	0.00345265	4.40141e-05	6.38205e-05	[6]	Group078	17.6471	6	Specific for Cluster #1	[CASP8, HSP90B2P, STAT1, TANK, TRAF2, TRAP1]	[]	[TANK, TRAF2]	[]	86.1654	0	28.7218	0	[CASP8, HSP90B2P, STAT1, TANK, TRAF2, TRAP1]
GO:0046823	negative regulation of nucleocytoplasmic transport	GO_BiologicalProcess-GOA_23.02.2017_10h01	0.00148121	0.00282282	1.44547e-10	4.41248e-10	[4, 5, 6, 7, 8]	Group079	12.0482	10	Specific for Cluster #1	[CYLD, GAS6, IL10, MXI1, NFKBIA, NLRP12, SP100]	[SNAI2]	[CYLD, G3BP2, NFKBIA, TPR]	[]	64.864	9.26628	37.0651	0	[CYLD, G3BP2, GAS6, IL10, MXI1, NFKBIA, NLRP12, SNAI2, SP100, TPR]
GO:0031663	lipopolysaccharide-mediated signaling pathway	GO_BiologicalProcess-GOA_23.02.2017_10h01	8.8912e-05	0.000263122	1.44547e-10	4.41248e-10	[4, 5, 6, 7, 9]	Group079	16.9492	10	Specific for Cluster #1	[ACOD1, IL1B, IRF3, NFKBIA, PRDM1, TNFAIP3, TRIB1, ZCCHC11]	[]	[IL1B, NFKBIA, PRDM1, RIPK2, TGFB1, TNFAIP3]	[]	69.8002	0	52.3502	0	[ACOD1, IL1B, IRF3, NFKBIA, PRDM1, RIPK2, TGFB1, TNFAIP3, TRIB1, ZCCHC11]
GO:0043124	negative regulation of I-kappaB kinase/NF-kappaB signaling	GO_BiologicalProcess-GOA_23.02.2017_10h01	9.09271e-08	9.59346e-07	1.44547e-10	4.41248e-10	[5, 6, 7, 8]	Group079	22.5806	14	Specific for Cluster #1	[CASP8, CYLD, IL10, NFKBIA, NFKBID, NLRC3, NLRP12, PYCARD, STAT1, TANK, TNFAIP3, TNIP3]	[]	[CYLD, G3BP2, NFKBIA, TANK, TNFAIP3, TNIP1]	[]	78.2615	0	39.1308	0	[CASP8, CYLD, G3BP2, IL10, NFKBIA, NFKBID, NLRC3, NLRP12, PYCARD, STAT1, TANK, TNFAIP3, TNIP1, TNIP3]
GO:0090317	negative regulation of intracellular protein transport	GO_BiologicalProcess-GOA_23.02.2017_10h01	0.0176319	0.0241279	1.44547e-10	4.41248e-10	[3, 4, 5, 6, 7, 8, 9, 10]	Group079	8.91089	9	Specific for Cluster #1	[CYLD, GAS6, IL10, MXI1, NFKBIA, NLRP12, SP100]	[SNAI2]	[CYLD, G3BP2, NFKBIA]	[]	71.2689	10.1813	30.5438	0	[CYLD, G3BP2, GAS6, IL10, MXI1, NFKBIA, NLRP12, SNAI2, SP100]
GO:0043433	negative regulation of sequence-specific DNA binding transcription factor activity	GO_BiologicalProcess-GOA_23.02.2017_10h01	2.07798e-07	1.91489e-06	1.44547e-10	4.41248e-10	[2, 3, 4, 7, 8, 9, 10, 11, 12]	Group079	14.5833	21	Specific for Cluster #1	[ACOD1, BHLHE40, CYLD, EGLN1, GAS6, ID2, NFKBIA, NFKBID, NLRC3, NLRP12, PIM1, PYCARD, RBCK1, SIK1, SP100, TAF3, TNFAIP3, TRIB1, ZCCHC11]	[HMOX1]	[BRMS1L, CYLD, NFKBIA, TNFAIP3]	[]	86.6747	4.56183	18.2473	0	[ACOD1, BHLHE40, BRMS1L, CYLD, EGLN1, GAS6, HMOX1, ID2, NFKBIA, NFKBID, NLRC3, NLRP12, PIM1, PYCARD, RBCK1, SIK1, SP100, TAF3, TNFAIP3, TRIB1, ZCCHC11]
GO:0051090	regulation of sequence-specific DNA binding transcription factor activity	GO_BiologicalProcess-GOA_23.02.2017_10h01	5.15568e-10	1.29425e-08	1.44547e-10	4.41248e-10	[3, 6, 7, 8, 9, 10, 11]	Group079	11.1111	44	Specific for Cluster #1	[ACOD1, BHLHE40, CD40, CYLD, EGLN1, EIF2AK2, GAS6, ID2, IL10, IL1B, JAK2, JUN, NFKBIA, NFKBID, NLRC3, NLRP12, PIM1, PYCARD, RBCK1, RGCC, RNF31, SGK1, SIK1, SP100, TAF3, TANK, TNFAIP3, TRAF2, TRIB1, TRIM25, TRIM27, TRIM8, UBC, ZCCHC11]	[HMOX1]	[ARHGEF2, ARHGEF5, BRMS1L, CYLD, IL1B, JUN, MALT1, NFKB2, NFKBIA, PRKCI, RGCC, RIPK2, TANK, TGFB1, TNFAIP3, TRAF2]	[BTK]	74.0057	2.17664	34.8262	2.17664	[ACOD1, ARHGEF2, ARHGEF5, BHLHE40, BRMS1L, BTK, CD40, CYLD, EGLN1, EIF2AK2, GAS6, HMOX1, ID2, IL10, IL1B, JAK2, JUN, MALT1, NFKB2, NFKBIA, NFKBID, NLRC3, NLRP12, PIM1, PRKCI, PYCARD, RBCK1, RGCC, RIPK2, RNF31, SGK1, SIK1, SP100, TAF3, TANK, TGFB1, TNFAIP3, TRAF2, TRIB1, TRIM25, TRIM27, TRIM8, UBC, ZCCHC11]
GO:0032088	negative regulation of NF-kappaB transcription factor activity	GO_BiologicalProcess-GOA_23.02.2017_10h01	0.00019704	0.00051414	1.44547e-10	4.41248e-10	[3, 4, 5, 8, 9, 10, 11, 12, 13]	Group079	14.2857	11	Specific for Cluster #1	[ACOD1, CYLD, NFKBIA, NFKBID, NLRC3, NLRP12, PYCARD, RBCK1, TNFAIP3, ZCCHC11]	[]	[BRMS1L, CYLD, NFKBIA, TNFAIP3]	[]	82.6016	0	33.0407	0	[ACOD1, BRMS1L, CYLD, NFKBIA, NFKBID, NLRC3, NLRP12, PYCARD, RBCK1, TNFAIP3, ZCCHC11]
GO:0045444	fat cell differentiation	GO_BiologicalProcess-GOA_23.02.2017_10h01	0.000723305	0.00154418	0.000156043	0.000205693	[5]	Group080	8.84956	20	None Specific Cluster	[ERAP1, GATA2, ID2, IL11, MMP11, SOCS1, STEAP4, XBP1, ZFP36L2]	[CEBPA, HHEX, METRNL, NOCT, SNAI2, TBL1XR1, ZBTB16]	[GPER1, IL11, NIPBL, STEAP4, TGFB1, TRIB2]	[]	43.6125	33.9208	29.075	0	[CEBPA, ERAP1, GATA2, GPER1, HHEX, ID2, IL11, METRNL, MMP11, NIPBL, NOCT, SNAI2, SOCS1, STEAP4, TBL1XR1, TGFB1, TRIB2, XBP1, ZBTB16, ZFP36L2]
GO:0045598	regulation of fat cell differentiation	GO_BiologicalProcess-GOA_23.02.2017_10h01	0.000858776	0.0018069	0.000156043	0.000205693	[4, 5, 6]	Group080	10.8333	13	None Specific Cluster	[GATA2, ID2, MMP11, XBP1, ZFP36L2]	[CEBPA, METRNL, NOCT, SNAI2, ZBTB16]	[GPER1, TGFB1, TRIB2]	[]	38.4615	38.4615	23.0769	0	[CEBPA, GATA2, GPER1, ID2, METRNL, MMP11, NOCT, SNAI2, TGFB1, TRIB2, XBP1, ZBTB16, ZFP36L2]
GO:0045599	negative regulation of fat cell differentiation	GO_BiologicalProcess-GOA_23.02.2017_10h01	0.00704627	0.0108221	0.000156043	0.000205693	[4, 5, 6, 7]	Group080	13.6364	6	None Specific Cluster	[GATA2, MMP11, ZFP36L2]	[]	[GPER1, TGFB1, TRIB2]	[]	50	0	50	0	[GATA2, GPER1, MMP11, TGFB1, TRIB2, ZFP36L2]
GO:0045600	positive regulation of fat cell differentiation	GO_BiologicalProcess-GOA_23.02.2017_10h01	0.00665337	0.0103497	0.000156043	0.000205693	[4, 5, 6, 7]	Group080	12.2807	7	Specific for Cluster #2	[ID2, XBP1]	[CEBPA, METRNL, NOCT, SNAI2, ZBTB16]	[]	[]	28.5714	71.4286	0	0	[CEBPA, ID2, METRNL, NOCT, SNAI2, XBP1, ZBTB16]
GO:1901983	regulation of protein acetylation	GO_BiologicalProcess-GOA_23.02.2017_10h01	0.00341752	0.00581298	0.000156043	0.000205693	[6, 7, 8, 9]	Group080	12.5	8	None Specific Cluster	[GATA2, IL1B, SMAD4, XBP1]	[SDR16C5, SNAI2]	[AUTS2, IL1B, TGFB1]	[]	47.3197	23.6599	35.4898	0	[AUTS2, GATA2, IL1B, SDR16C5, SMAD4, SNAI2, TGFB1, XBP1]
GO:1901985	positive regulation of protein acetylation	GO_BiologicalProcess-GOA_23.02.2017_10h01	0.00292411	0.00508055	0.000156043	0.000205693	[6, 7, 8, 9, 10]	Group080	16.2162	6	None Specific Cluster	[IL1B, SMAD4, XBP1]	[SNAI2]	[AUTS2, IL1B, TGFB1]	[]	46.0391	15.3464	46.0391	0	[AUTS2, IL1B, SMAD4, SNAI2, TGFB1, XBP1]
GO:0030225	macrophage differentiation	GO_BiologicalProcess-GOA_23.02.2017_10h01	0.00384087	0.00644274	0.000156043	0.000205693	[7, 8, 9, 10]	Group080	15.3846	6	Specific for Cluster #1	[CASP8, EIF2AK2, GATA2, ID2, TRIB1]	[CEBPA]	[]	[]	83.3333	16.6667	0	0	[CASP8, CEBPA, EIF2AK2, GATA2, ID2, TRIB1]
GO:0005143	African trypanosomiasis	KEGG_01.03.2017	0.000355918	0.00085233	0.000340446	0.000429258	[-1]	Group081	20	7	None Specific Cluster	[IL10, IL12B, IL1B, PLCB2, VCAM1]	[]	[GNAQ, IFNG, IL12B, IL1B, VCAM1]	[]	60.3641	0	60.3641	0	[GNAQ, IFNG, IL10, IL12B, IL1B, PLCB2, VCAM1]
GO:0005144	Malaria	KEGG_01.03.2017	0.000582457	0.00128494	0.000340446	0.000429258	[-1]	Group081	16.3265	8	None Specific Cluster	[CD40, IL10, IL1B, PECAM1, VCAM1]	[]	[IFNG, IL1B, SELP, TGFB1, VCAM1]	[]	56.4431	0	56.4431	0	[CD40, IFNG, IL10, IL1B, PECAM1, SELP, TGFB1, VCAM1]
GO:0005323	Rheumatoid arthritis	KEGG_01.03.2017	0.024812	0.032842	0.000340446	0.000429258	[-1]	Group081	8.88889	8	None Specific Cluster	[CXCL1, CXCL6, FLT1, IL11, IL1B, JUN]	[]	[CXCL6, IFNG, IL11, IL1B, JUN, TGFB1]	[]	62.7622	0	62.7622	0	[CXCL1, CXCL6, FLT1, IFNG, IL11, IL1B, JUN, TGFB1]
GO:0005418	Fluid shear stress and atherosclerosis	KEGG_01.03.2017	0.027459	0.0356966	0.000340446	0.000429258	[-1]	Group081	7.74648	11	None Specific Cluster	[IL1B, IL1R2, JUN, PECAM1, SDC4, VCAM1]	[HMOX1, KLF2, PDGFA]	[ARHGEF2, IFNG, IL1B, JUN, PDGFA, SDC4, VCAM1]	[]	47.1741	23.587	55.0364	0	[ARHGEF2, HMOX1, IFNG, IL1B, IL1R2, JUN, KLF2, PDGFA, PECAM1, SDC4, VCAM1]
GO:0000530	Cytokines and Inflammatory Response	WikiPathways_01.03.2017	6.1434e-06	2.83063e-05	0.000340446	0.000429258	[-1]	Group081	29.6296	8	Specific for Cluster #3	[CXCL1, IL10, IL11, IL12B, IL1B]	[PDGFA]	[IFNG, IL11, IL12B, IL1B, PDGFA, TGFB1]	[]	52.3018	10.4604	62.7622	0	[CXCL1, IFNG, IL10, IL11, IL12B, IL1B, PDGFA, TGFB1]
GO:0032722	positive regulation of chemokine production	GO_BiologicalProcess-GOA_23.02.2017_10h01	0.0080287	0.0120762	0.000340446	0.000429258	[4, 5, 6]	Group081	11.8644	7	None Specific Cluster	[EIF2AK2, IL1B, IL4R, PYCARD]	[HMOX1]	[IFNG, IL1B, RIPK2]	[]	53.4734	13.3684	40.1051	0	[EIF2AK2, HMOX1, IFNG, IL1B, IL4R, PYCARD, RIPK2]
GO:0045428	regulation of nitric oxide biosynthetic process	GO_BiologicalProcess-GOA_23.02.2017_10h01	0.0080287	0.0120762	0.000340446	0.000429258	[4, 5, 6, 7]	Group081	11.8644	7	Specific for Cluster #1	[EGFR, IL10, IL1B, JAK2, NAT8]	[KLF2]	[IFNG, IL1B]	[]	66.8418	13.3684	26.7367	0	[EGFR, IFNG, IL10, IL1B, JAK2, KLF2, NAT8]
GO:0001269	TNFR1-induced proapoptotic signaling	REACTOME_Pathways_12.10.2017	0.00126086	0.00249432	4.73991e-06	8.08573e-06	[-1]	Group082	30.7692	4	Specific for Cluster #1	[CASP8, CYLD, TNFAIP3, TRAF2]	[]	[CYLD, TNFAIP3, TRAF2]	[]	71.2414	0	53.4311	0	[CASP8, CYLD, TNFAIP3, TRAF2]
GO:0008234	cysteine-type peptidase activity	GO_MolecularFunction-GOA_23.02.2017_10h01	0.000795825	0.00168419	4.73991e-06	8.08573e-06	[5]	Group082	9.13461	19	Specific for Cluster #1	[CASP1, CASP3, CASP6, CASP7, CASP8, CTSS, CYLD, OTUD4, PYCARD, TANK, TNFAIP3, USP11, USP40, USP41, USP8]	[]	[CYLD, JOSD1, MALT1, TANK, TNFAIP3, TNIP1, USP11]	[UCHL5]	74.1369	0	34.5972	4.94246	[CASP1, CASP3, CASP6, CASP7, CASP8, CTSS, CYLD, JOSD1, MALT1, OTUD4, PYCARD, TANK, TNFAIP3, TNIP1, UCHL5, USP11, USP40, USP41, USP8]
GO:0036459	thiol-dependent ubiquitinyl hydrolase activity	GO_MolecularFunction-GOA_23.02.2017_10h01	0.0178485	0.0243328	4.73991e-06	8.08573e-06	[4, 7]	Group082	8.59375	11	Specific for Cluster #1	[CYLD, OTUD4, TANK, TNFAIP3, USP11, USP40, USP41, USP8]	[]	[CYLD, JOSD1, TANK, TNFAIP3, TNIP1, USP11]	[UCHL5]	64.3978	0	48.2983	8.04972	[CYLD, JOSD1, OTUD4, TANK, TNFAIP3, TNIP1, UCHL5, USP11, USP40, USP41, USP8]
GO:0004843	thiol-dependent ubiquitin-specific protease activity	GO_MolecularFunction-GOA_23.02.2017_10h01	0.00514156	0.00824462	4.73991e-06	8.08573e-06	[5, 8]	Group082	10.8434	9	None Specific Cluster	[CYLD, OTUD4, TANK, TNFAIP3, USP11, USP8]	[]	[CYLD, JOSD1, TANK, TNFAIP3, TNIP1, USP11]	[UCHL5]	57.109	0	57.109	9.51816	[CYLD, JOSD1, OTUD4, TANK, TNFAIP3, TNIP1, UCHL5, USP11, USP8]
GO:0043124	negative regulation of I-kappaB kinase/NF-kappaB signaling	GO_BiologicalProcess-GOA_23.02.2017_10h01	9.09271e-08	9.59346e-07	4.73991e-06	8.08573e-06	[5, 6, 7, 8]	Group082	22.5806	14	Specific for Cluster #1	[CASP8, CYLD, IL10, NFKBIA, NFKBID, NLRC3, NLRP12, PYCARD, STAT1, TANK, TNFAIP3, TNIP3]	[]	[CYLD, G3BP2, NFKBIA, TANK, TNFAIP3, TNIP1]	[]	78.2615	0	39.1308	0	[CASP8, CYLD, G3BP2, IL10, NFKBIA, NFKBID, NLRC3, NLRP12, PYCARD, STAT1, TANK, TNFAIP3, TNIP1, TNIP3]
GO:0016579	protein deubiquitination	GO_BiologicalProcess-GOA_23.02.2017_10h01	0.00148912	0.0028305	4.73991e-06	8.08573e-06	[6, 7, 8, 9]	Group082	7.81759	24	Specific for Cluster #1	[CYLD, DNAJB2, IFIH1, NFKBIA, OTUD4, PSME4, PSMF1, SMAD4, TANK, TNFAIP3, TNIP3, TRAF2, TRIM25, UBC, UBE2D1, USP11, USP40, USP41, USP8]	[]	[BIRC3, CYLD, JOSD1, NFKBIA, RIPK2, TANK, TNFAIP3, TNIP1, TRAF2, USP11]	[UCHL5]	73.9728	0	38.933	3.8933	[BIRC3, CYLD, DNAJB2, IFIH1, JOSD1, NFKBIA, OTUD4, PSME4, PSMF1, RIPK2, SMAD4, TANK, TNFAIP3, TNIP1, TNIP3, TRAF2, TRIM25, UBC, UBE2D1, UCHL5, USP11, USP40, USP41, USP8]
GO:0071108	protein K48-linked deubiquitination	GO_BiologicalProcess-GOA_23.02.2017_10h01	0.0318067	0.0406947	4.73991e-06	8.08573e-06	[7, 8, 9, 10]	Group082	12.9032	4	Specific for Cluster #1	[CYLD, OTUD4, TNFAIP3, USP8]	[]	[CYLD, TNFAIP3]	[]	77.3706	0	38.6853	0	[CYLD, OTUD4, TNFAIP3, USP8]
GO:0002821	positive regulation of adaptive immune response	GO_BiologicalProcess-GOA_23.02.2017_10h01	1.40556e-07	1.38277e-06	4.72333e-13	2.16279e-12	[4, 5, 6]	Group083	19.0476	16	None Specific Cluster	[CCL19, CD40, IL12B, IL1B, IL6ST, NECTIN2, PYCARD, RSAD2, TANK, TRAF2]	[HLX]	[IFNG, IL12B, IL1B, MALT1, RIPK2, TANK, TGFB1, TRAF2]	[BTK, HLX]	56.9176	5.69176	45.534	11.3835	[BTK, CCL19, CD40, HLX, IFNG, IL12B, IL1B, IL6ST, MALT1, NECTIN2, PYCARD, RIPK2, RSAD2, TANK, TGFB1, TRAF2]
GO:0034612	response to tumor necrosis factor	GO_BiologicalProcess-GOA_23.02.2017_10h01	4.47947e-08	5.43509e-07	4.72333e-13	2.16279e-12	[5]	Group083	11.1475	34	Specific for Cluster #1	[ACOD1, CASP3, CASP8, CCL19, CCL24, CCL8, CD40, CYLD, GAS6, HAMP, JAK2, NFKBIA, NGFR, OCLN, PSME4, PSMF1, PYCARD, RBCK1, RNF31, STAT1, TANK, TNFAIP3, TRAF2, UBC, VCAM1, ZFP36L2]	[CEBPA, HYAL2, KLF2]	[ADAM10, ARHGEF2, BIRC3, CYLD, GPER1, NFKBIA, TANK, TNFAIP3, TNFRSF14, TRAF2, VCAM1]	[]	73.1016	8.4348	30.9276	0	[ACOD1, ADAM10, ARHGEF2, BIRC3, CASP3, CASP8, CCL19, CCL24, CCL8, CD40, CEBPA, CYLD, GAS6, GPER1, HAMP, HYAL2, JAK2, KLF2, NFKBIA, NGFR, OCLN, PSME4, PSMF1, PYCARD, RBCK1, RNF31, STAT1, TANK, TNFAIP3, TNFRSF14, TRAF2, UBC, VCAM1, ZFP36L2]
GO:0070555	response to interleukin-1	GO_BiologicalProcess-GOA_23.02.2017_10h01	0.000426093	0.000984748	4.72333e-13	2.16279e-12	[5]	Group083	11.1111	14	Specific for Cluster #1	[ACOD1, CCL19, CCL24, CCL8, CD40, GHR, IL1R2, PYCARD, TANK, VRK2]	[HYAL2, KLF2]	[PRKCI, RIPK2, TANK]	[]	69.6088	13.9218	20.8826	0	[ACOD1, CCL19, CCL24, CCL8, CD40, GHR, HYAL2, IL1R2, KLF2, PRKCI, PYCARD, RIPK2, TANK, VRK2]
GO:0072676	lymphocyte migration	GO_BiologicalProcess-GOA_23.02.2017_10h01	0.0016236	0.00306213	4.72333e-13	2.16279e-12	[3, 5, 6, 7]	Group083	11.9048	10	Specific for Cluster #1	[CCL19, CCL24, CCL8, GAS6, PYCARD, RET]	[]	[ADAM10, CH25H, S1PR1, TNFRSF14]	[]	60	0	40	0	[ADAM10, CCL19, CCL24, CCL8, CH25H, GAS6, PYCARD, RET, S1PR1, TNFRSF14]
GO:0008009	chemokine activity	GO_MolecularFunction-GOA_23.02.2017_10h01	0.0035644	0.00602061	4.72333e-13	2.16279e-12	[5, 6]	Group083	13.7255	7	Specific for Cluster #1	[CCL19, CCL24, CCL8, CXCL1, CXCL6, ENC1, PF4V1]	[]	[CXCL6, ENC1]	[]	88.5622	0	25.3035	0	[CCL19, CCL24, CCL8, CXCL1, CXCL6, ENC1, PF4V1]
GO:0071347	cellular response to interleukin-1	GO_BiologicalProcess-GOA_23.02.2017_10h01	0.00144666	0.00276422	4.72333e-13	2.16279e-12	[6]	Group083	11.3402	11	Specific for Cluster #1	[ACOD1, CCL19, CCL24, CCL8, CD40, IL1R2, PYCARD, TANK, VRK2]	[HYAL2, KLF2]	[TANK]	[]	78.9532	17.5452	8.77258	0	[ACOD1, CCL19, CCL24, CCL8, CD40, HYAL2, IL1R2, KLF2, PYCARD, TANK, VRK2]
GO:0071356	cellular response to tumor necrosis factor	GO_BiologicalProcess-GOA_23.02.2017_10h01	9.42129e-08	9.79814e-07	4.72333e-13	2.16279e-12	[6]	Group083	11.2281	32	Specific for Cluster #1	[ACOD1, CASP8, CCL19, CCL24, CCL8, CD40, CYLD, GAS6, HAMP, JAK2, NFKBIA, NGFR, OCLN, PSME4, PSMF1, PYCARD, RBCK1, RNF31, STAT1, TANK, TNFAIP3, TRAF2, UBC, VCAM1, ZFP36L2]	[CEBPA, HYAL2, KLF2]	[ARHGEF2, BIRC3, CYLD, GPER1, NFKBIA, TANK, TNFAIP3, TNFRSF14, TRAF2, VCAM1]	[]	74.4341	8.9321	29.7737	0	[ACOD1, ARHGEF2, BIRC3, CASP8, CCL19, CCL24, CCL8, CD40, CEBPA, CYLD, GAS6, GPER1, HAMP, HYAL2, JAK2, KLF2, NFKBIA, NGFR, OCLN, PSME4, PSMF1, PYCARD, RBCK1, RNF31, STAT1, TANK, TNFAIP3, TNFRSF14, TRAF2, UBC, VCAM1, ZFP36L2]
GO:0048247	lymphocyte chemotaxis	GO_BiologicalProcess-GOA_23.02.2017_10h01	0.0236724	0.0313907	4.72333e-13	2.16279e-12	[4, 6, 7, 8]	Group083	10.5263	6	Specific for Cluster #1	[CCL19, CCL24, CCL8, GAS6]	[]	[ADAM10, CH25H]	[]	66.6667	0	33.3333	0	[ADAM10, CCL19, CCL24, CCL8, CH25H, GAS6]
GO:0000188	inactivation of MAPK activity	GO_BiologicalProcess-GOA_23.02.2017_10h01	0.020049	0.0271295	1.15056e-09	2.85997e-09	[7, 8, 9, 10, 11, 12, 13]	Group084	14.8148	4	None Specific Cluster	[]	[DUSP6, SPRED1]	[RGS3]	[GPS1, RGS3]	0	43.0677	21.5338	43.0677	[DUSP6, GPS1, RGS3, SPRED1]
GO:0046824	positive regulation of nucleocytoplasmic transport	GO_BiologicalProcess-GOA_23.02.2017_10h01	0.000136329	0.000378808	1.15056e-09	2.85997e-09	[4, 5, 6, 7, 8]	Group084	11.811	15	Specific for Cluster #1	[CCL19, EGFR, GAS6, IL12B, IL18R1, IL1B, JAK2, NLRP12, RBCK1, SMAD4, XBP1]	[HYAL2]	[IFNG, IL12B, IL1B, TGFB1, TPR]	[]	70.0937	6.37215	31.8608	0	[CCL19, EGFR, GAS6, HYAL2, IFNG, IL12B, IL18R1, IL1B, JAK2, NLRP12, RBCK1, SMAD4, TGFB1, TPR, XBP1]
GO:1904591	positive regulation of protein import	GO_BiologicalProcess-GOA_23.02.2017_10h01	1.62077e-05	6.44765e-05	1.15056e-09	2.85997e-09	[4, 5, 6, 7, 8, 9, 10]	Group084	14.1509	15	Specific for Cluster #1	[CCL19, EGFR, IL12B, IL18R1, IL1B, JAK2, NLRP12, RBCK1, SMAD4, XBP1]	[HYAL2]	[ARHGEF5, IFNG, IL12B, IL1B, TGFB1, TPR]	[]	63.7215	6.37215	38.2329	0	[ARHGEF5, CCL19, EGFR, HYAL2, IFNG, IL12B, IL18R1, IL1B, JAK2, NLRP12, RBCK1, SMAD4, TGFB1, TPR, XBP1]
GO:0043409	negative regulation of MAPK cascade	GO_BiologicalProcess-GOA_23.02.2017_10h01	0.000490105	0.00111152	1.15056e-09	2.85997e-09	[5, 6, 7, 8, 9, 10, 11]	Group084	10.1266	16	None Specific Cluster	[IL1B, NLRP12, SMAD4, XBP1]	[DAG1, DUSP6, HYAL2, SPRED1]	[CSK, GPER1, IGF1R, IL1B, RGS14, RGS3, TAOK3, TNIP1]	[GPS1, RGS3]	23.9812	23.9812	47.9625	11.9906	[CSK, DAG1, DUSP6, GPER1, GPS1, HYAL2, IGF1R, IL1B, NLRP12, RGS14, RGS3, SMAD4, SPRED1, TAOK3, TNIP1, XBP1]
GO:0043405	regulation of MAP kinase activity	GO_BiologicalProcess-GOA_23.02.2017_10h01	1.48725e-08	2.40604e-07	1.15056e-09	2.85997e-09	[6, 7, 8, 9, 10, 11]	Group084	10.8571	38	None Specific Cluster	[CCL19, CD40, EGFR, EIF2AK2, ERN2, FLT1, GADD45G, GHR, IL1B, JAK2, MAP3K20, MAP3K8, PDCD10, PLCE1, TANK, TRAF2, TRIB1, UBC]	[ADORA1, DUSP6, HYAL2, MAPKAPK3, PDGFA, SPRED1]	[APP, ARHGEF5, CSK, IGF1R, IL1B, LPAR1, MAP3K8, NGF, PDCD10, PDGFA, RGS14, RGS3, RIPK2, TANK, TAOK3, TGFB1, TRAF2, TRIB2]	[GADD45A, GPS1, RGS3]	45.2645	15.0882	45.2645	7.54409	[ADORA1, APP, ARHGEF5, CCL19, CD40, CSK, DUSP6, EGFR, EIF2AK2, ERN2, FLT1, GADD45A, GADD45G, GHR, GPS1, HYAL2, IGF1R, IL1B, JAK2, LPAR1, MAP3K20, MAP3K8, MAPKAPK3, NGF, PDCD10, PDGFA, PLCE1, RGS14, RGS3, RIPK2, SPRED1, TANK, TAOK3, TGFB1, TRAF2, TRIB1, TRIB2, UBC]
GO:0043407	negative regulation of MAP kinase activity	GO_BiologicalProcess-GOA_23.02.2017_10h01	0.0257066	0.0337805	1.15056e-09	2.85997e-09	[6, 7, 8, 9, 10, 11, 12]	Group084	9.45946	7	None Specific Cluster	[IL1B]	[DUSP6, HYAL2, SPRED1]	[IL1B, RGS14, RGS3]	[GPS1, RGS3]	12.6517	37.9552	37.9552	25.3035	[DUSP6, GPS1, HYAL2, IL1B, RGS14, RGS3, SPRED1]
GO:0070373	negative regulation of ERK1 and ERK2 cascade	GO_BiologicalProcess-GOA_23.02.2017_10h01	0.00309424	0.00533793	1.15056e-09	2.85997e-09	[6, 7, 8, 9, 10, 11, 12]	Group084	12.6984	8	None Specific Cluster	[NLRP12, SMAD4, XBP1]	[DUSP6]	[CSK, GPER1, RGS14, TNIP1]	[]	37.5	12.5	50	0	[CSK, DUSP6, GPER1, NLRP12, RGS14, SMAD4, TNIP1, XBP1]
GO:0071901	negative regulation of protein serine/threonine kinase activity	GO_BiologicalProcess-GOA_23.02.2017_10h01	0.00509646	0.00819034	1.15056e-09	2.85997e-09	[8, 9, 10, 11]	Group084	9.23077	12	None Specific Cluster	[CASP3, IL1B, PYCARD, TNFAIP3]	[CEBPA, DUSP6, HHEX, HYAL2, SPRED1]	[IL1B, RGS14, RGS3, TNFAIP3]	[GPS1, RGS3]	30.5867	38.2333	30.5867	15.2933	[CASP3, CEBPA, DUSP6, GPS1, HHEX, HYAL2, IL1B, PYCARD, RGS14, RGS3, SPRED1, TNFAIP3]
GO:0002832	negative regulation of response to biotic stimulus	GO_BiologicalProcess-GOA_23.02.2017_10h01	0.00253248	0.00447487	1.24097e-09	2.99901e-09	[3, 4, 5]	Group085	16.6667	6	Specific for Cluster #1	[ACOD1, DHX58, EIF2AK2, PRDM1, TNFAIP3, TRIB1]	[]	[PRDM1, TNFAIP3]	[]	86.1654	0	28.7218	0	[ACOD1, DHX58, EIF2AK2, PRDM1, TNFAIP3, TRIB1]
GO:0050777	negative regulation of immune response	GO_BiologicalProcess-GOA_23.02.2017_10h01	0.00058554	0.00128783	1.24097e-09	2.99901e-09	[3, 4, 5]	Group085	10.7692	14	Specific for Cluster #1	[ACOD1, ADAR, DHX58, IFNA2, IL10, IL12B, IL4R, NMI, TNFAIP3, TRAFD1, TRIM27]	[HLX, HMOX1]	[IL12B, TGFB1, TNFAIP3]	[HLX]	73.187	13.3067	19.9601	6.65337	[ACOD1, ADAR, DHX58, HLX, HMOX1, IFNA2, IL10, IL12B, IL4R, NMI, TGFB1, TNFAIP3, TRAFD1, TRIM27]
GO:0031348	negative regulation of defense response	GO_BiologicalProcess-GOA_23.02.2017_10h01	0.000788269	0.00167306	1.24097e-09	2.99901e-09	[3, 4, 5, 6]	Group085	9.69697	16	Specific for Cluster #1	[ACOD1, ADAR, DHX58, EIF2AK2, IL10, IL12B, IL1R2, NLRP12, NMI, TNFAIP3, TRAFD1]	[ADORA1, METRNL]	[GPER1, IL12B, IL22RA2, PTGER4, TNFAIP3]	[]	65.9484	11.9906	29.9766	0	[ACOD1, ADAR, ADORA1, DHX58, EIF2AK2, GPER1, IL10, IL12B, IL1R2, IL22RA2, METRNL, NLRP12, NMI, PTGER4, TNFAIP3, TRAFD1]
GO:0032479	regulation of type I interferon production	GO_BiologicalProcess-GOA_23.02.2017_10h01	2.41616e-07	2.11924e-06	1.24097e-09	2.99901e-09	[4, 5]	Group085	15.7025	19	Specific for Cluster #1	[ACOD1, CREBBP, CYLD, DHX58, IFIH1, IL10, IRF3, IRF5, NMI, PYCARD, RELB, RNF216, TNFAIP3, TRIM25, UBC, ZC3HAV1]	[]	[CYLD, NFKB2, RELB, RIPK2, TBK1, TNFAIP3]	[]	80.2165	0	30.0812	0	[ACOD1, CREBBP, CYLD, DHX58, IFIH1, IL10, IRF3, IRF5, NFKB2, NMI, PYCARD, RELB, RIPK2, RNF216, TBK1, TNFAIP3, TRIM25, UBC, ZC3HAV1]
GO:0032480	negative regulation of type I interferon production	GO_BiologicalProcess-GOA_23.02.2017_10h01	1.34317e-09	3.15428e-08	1.24097e-09	2.99901e-09	[4, 5, 6]	Group085	30.4348	14	Specific for Cluster #1	[ACOD1, CYLD, DHX58, IFIH1, IL10, IRF3, NMI, PYCARD, RELB, RNF216, TNFAIP3, TRIM25, UBC]	[]	[CYLD, RELB, TBK1, TNFAIP3]	[]	86.4938	0	26.6135	0	[ACOD1, CYLD, DHX58, IFIH1, IL10, IRF3, NMI, PYCARD, RELB, RNF216, TBK1, TNFAIP3, TRIM25, UBC]
GO:0045824	negative regulation of innate immune response	GO_BiologicalProcess-GOA_23.02.2017_10h01	0.00495482	0.0080158	1.24097e-09	2.99901e-09	[4, 5, 6, 7]	Group085	14.6341	6	Specific for Cluster #1	[ACOD1, ADAR, DHX58, NMI, TNFAIP3, TRAFD1]	[]	[TNFAIP3]	[]	92.0782	0	15.3464	0	[ACOD1, ADAR, DHX58, NMI, TNFAIP3, TRAFD1]
GO:0031664	regulation of lipopolysaccharide-mediated signaling pathway	GO_BiologicalProcess-GOA_23.02.2017_10h01	0.00208529	0.00379523	1.24097e-09	2.99901e-09	[3, 4, 5, 6, 7, 8, 10]	Group085	20.8333	5	Specific for Cluster #1	[ACOD1, PRDM1, TNFAIP3, TRIB1, ZCCHC11]	[]	[PRDM1, TNFAIP3]	[]	82.7087	0	33.0835	0	[ACOD1, PRDM1, TNFAIP3, TRIB1, ZCCHC11]
GO:0034142	toll-like receptor 4 signaling pathway	GO_BiologicalProcess-GOA_23.02.2017_10h01	0.00989183	0.014548	1.24097e-09	2.99901e-09	[7, 8, 9, 10, 11, 12]	Group085	14.7059	5	Specific for Cluster #1	[ACOD1, NFKBIA, TNFAIP3, TNIP3]	[]	[NFKBIA, RIPK2, TNFAIP3]	[]	66.167	0	49.6252	0	[ACOD1, NFKBIA, RIPK2, TNFAIP3, TNIP3]
GO:0032675	regulation of interleukin-6 production	GO_BiologicalProcess-GOA_23.02.2017_10h01	1.67769e-06	1.04389e-05	1.22335e-05	1.86722e-05	[4, 5]	Group086	15.1786	17	None Specific Cluster	[GAS6, IL10, IL1B, NCKAP1L, NLRC3, NLRP12, PYCARD, TNFAIP3, XBP1, ZCCHC11]	[HYAL2, KLF2]	[ARHGEF2, CSK, IFNG, IL1B, RIPK2, TLR1, TNFAIP3]	[]	56.6015	11.3203	39.621	0	[ARHGEF2, CSK, GAS6, HYAL2, IFNG, IL10, IL1B, KLF2, NCKAP1L, NLRC3, NLRP12, PYCARD, RIPK2, TLR1, TNFAIP3, XBP1, ZCCHC11]
GO:0045807	positive regulation of endocytosis	GO_BiologicalProcess-GOA_23.02.2017_10h01	0.00347926	0.00589048	1.22335e-05	1.86722e-05	[3, 4, 5, 6, 7]	Group086	9.67742	12	Specific for Cluster #1	[ATAD1, AXL, CCL19, GAS6, GATA2, HAMP, IL1B, MERTK, NCKAP1L, PYCARD, SERPINE1]	[HIP1]	[IL1B]	[]	88.8061	8.07328	8.07328	0	[ATAD1, AXL, CCL19, GAS6, GATA2, HAMP, HIP1, IL1B, MERTK, NCKAP1L, PYCARD, SERPINE1]
GO:0050764	regulation of phagocytosis	GO_BiologicalProcess-GOA_23.02.2017_10h01	0.0064714	0.0100882	1.22335e-05	1.86722e-05	[5, 6, 7]	Group086	11.2676	8	Specific for Cluster #1	[GAS6, GATA2, IL1B, MERTK, NCKAP1L, PYCARD]	[]	[CSK, IL1B, TGFB1]	[]	70.9796	0	35.4898	0	[CSK, GAS6, GATA2, IL1B, MERTK, NCKAP1L, PYCARD, TGFB1]
GO:0050766	positive regulation of phagocytosis	GO_BiologicalProcess-GOA_23.02.2017_10h01	0.0118445	0.0170748	1.22335e-05	1.86722e-05	[4, 5, 6, 7, 8]	Group086	12.2449	6	Specific for Cluster #1	[GAS6, GATA2, IL1B, MERTK, NCKAP1L, PYCARD]	[]	[IL1B]	[]	92.0782	0	15.3464	0	[GAS6, GATA2, IL1B, MERTK, NCKAP1L, PYCARD]
GO:0045646	regulation of erythrocyte differentiation	GO_BiologicalProcess-GOA_23.02.2017_10h01	0.0256889	0.0338183	1.22335e-05	1.86722e-05	[3, 4, 5, 6, 7, 8, 9, 10]	Group086	11.6279	5	Specific for Cluster #1	[GATA2, ID2, MAFB, NCKAP1L]	[]	[ARNT]	[]	80	0	20	0	[ARNT, GATA2, ID2, MAFB, NCKAP1L]
GO:2000107	negative regulation of leukocyte apoptotic process	GO_BiologicalProcess-GOA_23.02.2017_10h01	0.0390207	0.0487256	1.22335e-05	1.86722e-05	[6, 7, 8]	Group086	10.4167	5	Specific for Cluster #1	[AXL, CCL19, GAS6, MERTK]	[AURKB]	[]	[]	80	20	0	0	[AURKB, AXL, CCL19, GAS6, MERTK]
GO:0072604	interleukin-6 secretion	GO_BiologicalProcess-GOA_23.02.2017_10h01	0.00989183	0.014548	1.22335e-05	1.86722e-05	[5, 6, 7, 8, 9, 10]	Group086	14.7059	5	Specific for Cluster #1	[GAS6, IL1B, PYCARD, XBP1]	[HYAL2]	[IL1B]	[]	71.8596	17.9649	17.9649	0	[GAS6, HYAL2, IL1B, PYCARD, XBP1]
GO:0001779	natural killer cell differentiation	GO_BiologicalProcess-GOA_23.02.2017_10h01	0.00137854	0.00264797	1.22335e-05	1.86722e-05	[5, 7, 8, 9, 10]	Group086	22.7273	5	Specific for Cluster #1	[AXL, GAS6, ID2, MERTK, PRDM1]	[]	[PRDM1]	[]	89.8244	0	17.9649	0	[AXL, GAS6, ID2, MERTK, PRDM1]
GO:0014909	smooth muscle cell migration	GO_BiologicalProcess-GOA_23.02.2017_10h01	0.00895865	0.01331	1.09346e-06	2.00276e-06	[5, 6, 7]	Group087	10.6667	8	None Specific Cluster	[DDR1, IGFBP5, SERPINE1, TRIB1, XBP1]	[P2RY6, PDGFA]	[LPAR1, PDGFA]	[]	59.1497	23.6599	23.6599	0	[DDR1, IGFBP5, LPAR1, P2RY6, PDGFA, SERPINE1, TRIB1, XBP1]
GO:1901343	negative regulation of vasculature development	GO_BiologicalProcess-GOA_23.02.2017_10h01	0.00808982	0.0121431	1.09346e-06	2.00276e-06	[3, 4, 5, 6, 7, 8, 9]	Group087	10.1124	9	Specific for Cluster #1	[GPR4, NGFR, PDCD10, PML, RGCC, SERPINE1, STAT1]	[HHEX]	[IFNG, PDCD10, RGCC]	[]	71.2689	10.1813	30.5438	0	[GPR4, HHEX, IFNG, NGFR, PDCD10, PML, RGCC, SERPINE1, STAT1]
GO:1904035	regulation of epithelial cell apoptotic process	GO_BiologicalProcess-GOA_23.02.2017_10h01	2.46439e-05	9.06098e-05	1.09346e-06	2.00276e-06	[6, 7]	Group087	16.4384	12	Specific for Cluster #1	[ANGPTL4, CD40, GAS6, IL10, JAK2, RGCC, SERPINE1, TNFAIP3, XBP1]	[HMOX1]	[GPER1, PRKCI, RGCC, TNFAIP3]	[]	70.6192	7.84657	31.3863	0	[ANGPTL4, CD40, GAS6, GPER1, HMOX1, IL10, JAK2, PRKCI, RGCC, SERPINE1, TNFAIP3, XBP1]
GO:1904036	negative regulation of epithelial cell apoptotic process	GO_BiologicalProcess-GOA_23.02.2017_10h01	0.00628919	0.00982517	1.09346e-06	2.00276e-06	[6, 7, 8]	Group087	13.9535	6	Specific for Cluster #1	[ANGPTL4, GAS6, IL10, SERPINE1, TNFAIP3]	[HMOX1]	[TNFAIP3]	[]	76.7319	15.3464	15.3464	0	[ANGPTL4, GAS6, HMOX1, IL10, SERPINE1, TNFAIP3]
GO:0060055	angiogenesis involved in wound healing	GO_BiologicalProcess-GOA_23.02.2017_10h01	0.00686891	0.0105944	1.09346e-06	2.00276e-06	[4, 5, 6, 8, 9, 10, 11]	Group087	20	4	Specific for Cluster #1	[GPR4, SERPINE1, TNFAIP3, XBP1]	[]	[TNFAIP3]	[]	86.1353	0	21.5338	0	[GPR4, SERPINE1, TNFAIP3, XBP1]
GO:1902041	regulation of extrinsic apoptotic signaling pathway via death domain receptors	GO_BiologicalProcess-GOA_23.02.2017_10h01	0.0054441	0.00869145	1.09346e-06	2.00276e-06	[6, 7, 8, 9]	Group087	11.5942	8	Specific for Cluster #1	[CASP8, SERPINE1, SP100, TANK, TNFAIP3, TRAF2]	[HMOX1]	[ARHGEF2, TANK, TNFAIP3, TRAF2]	[]	65.0396	10.8399	43.3597	0	[ARHGEF2, CASP8, HMOX1, SERPINE1, SP100, TANK, TNFAIP3, TRAF2]
GO:2000351	regulation of endothelial cell apoptotic process	GO_BiologicalProcess-GOA_23.02.2017_10h01	5.97035e-06	2.76842e-05	1.09346e-06	2.00276e-06	[7, 8]	Group087	22.7273	10	Specific for Cluster #1	[ANGPTL4, CD40, GAS6, IL10, RGCC, SERPINE1, TNFAIP3, XBP1]	[]	[GPER1, PRKCI, RGCC, TNFAIP3]	[]	74.1303	0	37.0651	0	[ANGPTL4, CD40, GAS6, GPER1, IL10, PRKCI, RGCC, SERPINE1, TNFAIP3, XBP1]
GO:0016525	negative regulation of angiogenesis	GO_BiologicalProcess-GOA_23.02.2017_10h01	0.0139404	0.019706	1.09346e-06	2.00276e-06	[4, 5, 6, 7, 8, 9, 10, 11, 12]	Group087	9.87654	8	Specific for Cluster #1	[GPR4, NGFR, PDCD10, PML, RGCC, SERPINE1, STAT1]	[HHEX]	[PDCD10, RGCC]	[]	79.0204	11.2886	22.5772	0	[GPR4, HHEX, NGFR, PDCD10, PML, RGCC, SERPINE1, STAT1]
GO:0000188	inactivation of MAPK activity	GO_BiologicalProcess-GOA_23.02.2017_10h01	0.020049	0.0271295	1.18898e-11	4.49743e-11	[7, 8, 9, 10, 11, 12, 13]	Group088	14.8148	4	None Specific Cluster	[]	[DUSP6, SPRED1]	[RGS3]	[GPS1, RGS3]	0	43.0677	21.5338	43.0677	[DUSP6, GPS1, RGS3, SPRED1]
GO:0072604	interleukin-6 secretion	GO_BiologicalProcess-GOA_23.02.2017_10h01	0.00989183	0.014548	1.18898e-11	4.49743e-11	[5, 6, 7, 8, 9, 10]	Group088	14.7059	5	Specific for Cluster #1	[GAS6, IL1B, PYCARD, XBP1]	[HYAL2]	[IL1B]	[]	71.8596	17.9649	17.9649	0	[GAS6, HYAL2, IL1B, PYCARD, XBP1]
GO:0043409	negative regulation of MAPK cascade	GO_BiologicalProcess-GOA_23.02.2017_10h01	0.000490105	0.00111152	1.18898e-11	4.49743e-11	[5, 6, 7, 8, 9, 10, 11]	Group088	10.1266	16	None Specific Cluster	[IL1B, NLRP12, SMAD4, XBP1]	[DAG1, DUSP6, HYAL2, SPRED1]	[CSK, GPER1, IGF1R, IL1B, RGS14, RGS3, TAOK3, TNIP1]	[GPS1, RGS3]	23.9812	23.9812	47.9625	11.9906	[CSK, DAG1, DUSP6, GPER1, GPS1, HYAL2, IGF1R, IL1B, NLRP12, RGS14, RGS3, SMAD4, SPRED1, TAOK3, TNIP1, XBP1]
GO:0045736	negative regulation of cyclin-dependent protein serine/threonine kinase activity	GO_BiologicalProcess-GOA_23.02.2017_10h01	0.020049	0.0271295	1.18898e-11	4.49743e-11	[4, 5, 6, 7, 9, 10, 11, 12]	Group088	14.8148	4	None Specific Cluster	[CASP3, TNFAIP3]	[CEBPA, HHEX]	[TNFAIP3]	[]	43.0677	43.0677	21.5338	0	[CASP3, CEBPA, HHEX, TNFAIP3]
GO:0000079	regulation of cyclin-dependent protein serine/threonine kinase activity	GO_BiologicalProcess-GOA_23.02.2017_10h01	0.000222241	0.000567689	1.18898e-11	4.49743e-11	[5, 6, 8, 9, 10, 11]	Group088	13.1868	12	None Specific Cluster	[CASP3, CCNE2, CCNY, EGFR, PIM1, RGCC, TNFAIP3]	[CEBPA, HHEX]	[CCNE2, CCNK, RGCC, TNFAIP3]	[GADD45A, GTF2H1]	53.5267	15.2933	30.5867	15.2933	[CASP3, CCNE2, CCNK, CCNY, CEBPA, EGFR, GADD45A, GTF2H1, HHEX, PIM1, RGCC, TNFAIP3]
GO:0071900	regulation of protein serine/threonine kinase activity	GO_BiologicalProcess-GOA_23.02.2017_10h01	2.51448e-11	9.63442e-10	1.18898e-11	4.49743e-11	[7, 8, 9, 10]	Group088	10.6719	54	None Specific Cluster	[CASP3, CCL19, CCNE2, CCNY, CD40, EGFR, EIF2AK2, ERN2, FLT1, GADD45G, GHR, IL1B, JAK2, MAP3K20, MAP3K8, PDCD10, PIM1, PLCE1, PYCARD, RGCC, TANK, TNFAIP3, TRAF2, TRIB1, UBC]	[ADORA1, CEBPA, DUSP6, HHEX, HYAL2, MAPKAPK3, PDGFA, SPRED1, UVRAG]	[APP, ARHGEF5, CCNE2, CCNK, CSK, IFNG, IGF1R, IL1B, LPAR1, MALT1, MAP3K8, NGF, PDCD10, PDGFA, RGCC, RGS14, RGS3, RIPK2, TANK, TAOK3, TGFB1, TNFAIP3, TRAF2, TRIB2]	[GADD45A, GPS1, GTF2H1, MLST8, RGS3, SLC27A1]	44.405	15.9858	42.6288	10.6572	[ADORA1, APP, ARHGEF5, CASP3, CCL19, CCNE2, CCNK, CCNY, CD40, CEBPA, CSK, DUSP6, EGFR, EIF2AK2, ERN2, FLT1, GADD45A, GADD45G, GHR, GPS1, GTF2H1, HHEX, HYAL2, IFNG, IGF1R, IL1B, JAK2, LPAR1, MALT1, MAP3K20, MAP3K8, MAPKAPK3, MLST8, NGF, PDCD10, PDGFA, PIM1, PLCE1, PYCARD, RGCC, RGS14, RGS3, RIPK2, SLC27A1, SPRED1, TANK, TAOK3, TGFB1, TNFAIP3, TRAF2, TRIB1, TRIB2, UBC, UVRAG]
GO:0043407	negative regulation of MAP kinase activity	GO_BiologicalProcess-GOA_23.02.2017_10h01	0.0257066	0.0337805	1.18898e-11	4.49743e-11	[6, 7, 8, 9, 10, 11, 12]	Group088	9.45946	7	None Specific Cluster	[IL1B]	[DUSP6, HYAL2, SPRED1]	[IL1B, RGS14, RGS3]	[GPS1, RGS3]	12.6517	37.9552	37.9552	25.3035	[DUSP6, GPS1, HYAL2, IL1B, RGS14, RGS3, SPRED1]
GO:0071901	negative regulation of protein serine/threonine kinase activity	GO_BiologicalProcess-GOA_23.02.2017_10h01	0.00509646	0.00819034	1.18898e-11	4.49743e-11	[8, 9, 10, 11]	Group088	9.23077	12	None Specific Cluster	[CASP3, IL1B, PYCARD, TNFAIP3]	[CEBPA, DUSP6, HHEX, HYAL2, SPRED1]	[IL1B, RGS14, RGS3, TNFAIP3]	[GPS1, RGS3]	30.5867	38.2333	30.5867	15.2933	[CASP3, CEBPA, DUSP6, GPS1, HHEX, HYAL2, IL1B, PYCARD, RGS14, RGS3, SPRED1, TNFAIP3]
GO:0010171	body morphogenesis	GO_BiologicalProcess-GOA_23.02.2017_10h01	0.0360748	0.0455155	6.27902e-06	1.03071e-05	[3, 4]	Group089	10.6383	5	Specific for Cluster #3	[CLASP1]	[DAG1]	[NIPBL, TGFB1, TIPARP]	[]	20	20	60	0	[CLASP1, DAG1, NIPBL, TGFB1, TIPARP]
GO:0032620	interleukin-17 production	GO_BiologicalProcess-GOA_23.02.2017_10h01	0.003025	0.00523088	6.27902e-06	1.03071e-05	[4]	Group089	19.2308	5	None Specific Cluster	[IL12B, NCKAP1L, RFTN1]	[]	[IFNG, IL12B, TGFB1]	[]	53.8947	0	53.8947	0	[IFNG, IL12B, NCKAP1L, RFTN1, TGFB1]
GO:0048145	regulation of fibroblast proliferation	GO_BiologicalProcess-GOA_23.02.2017_10h01	0.0099761	0.0146423	6.27902e-06	1.03071e-05	[4, 5]	Group089	9.78261	9	None Specific Cluster	[BAX, EGFR, GAS6, JUN, MORC3, PML]	[PDGFA]	[BAX, IFNG, JUN, PDGFA, TGFB1]	[]	58.9485	9.82476	49.1238	0	[BAX, EGFR, GAS6, IFNG, JUN, MORC3, PDGFA, PML, TGFB1]
GO:1902275	regulation of chromatin organization	GO_BiologicalProcess-GOA_23.02.2017_10h01	0.00122869	0.00243729	6.27902e-06	1.03071e-05	[4, 6, 7]	Group089	9.30233	16	None Specific Cluster	[BCOR, GATA2, IL1B, PML, SMAD4, XBP1]	[SDR16C5, SNAI2]	[AUTS2, DNMT3B, IL1B, NIPBL, TGFB1, TPR, TRIP12]	[CHTOP, WDR61]	36.6976	12.2325	42.8138	12.2325	[AUTS2, BCOR, CHTOP, DNMT3B, GATA2, IL1B, NIPBL, PML, SDR16C5, SMAD4, SNAI2, TGFB1, TPR, TRIP12, WDR61, XBP1]
GO:1905269	positive regulation of chromatin organization	GO_BiologicalProcess-GOA_23.02.2017_10h01	0.000157885	0.000425706	6.27902e-06	1.03071e-05	[4, 5, 6, 7, 8]	Group089	12.8713	13	None Specific Cluster	[IL1B, PML, SMAD4, XBP1]	[SDR16C5, SNAI2]	[AUTS2, DNMT3B, IL1B, NIPBL, TGFB1, TPR]	[CHTOP, WDR61]	29.9052	14.9526	44.8578	14.9526	[AUTS2, CHTOP, DNMT3B, IL1B, NIPBL, PML, SDR16C5, SMAD4, SNAI2, TGFB1, TPR, WDR61, XBP1]
GO:2001252	positive regulation of chromosome organization	GO_BiologicalProcess-GOA_23.02.2017_10h01	0.00115529	0.00230425	6.27902e-06	1.03071e-05	[5, 6, 7]	Group089	9.35672	16	None Specific Cluster	[IL1B, PML, SMAD4, XBP1]	[AURKB, SDR16C5, SNAI2, STON1]	[AUTS2, DNMT3B, IL1B, NIPBL, TGFB1, TNIP1, TPR]	[CHTOP, WDR61]	24.4651	24.4651	42.8138	12.2325	[AURKB, AUTS2, CHTOP, DNMT3B, IL1B, NIPBL, PML, SDR16C5, SMAD4, SNAI2, STON1, TGFB1, TNIP1, TPR, WDR61, XBP1]
GO:0045190	isotype switching	GO_BiologicalProcess-GOA_23.02.2017_10h01	0.0234331	0.0311301	6.27902e-06	1.03071e-05	[3, 4, 5, 6, 7, 8, 9, 10, 11, 12]	Group089	11.9048	5	None Specific Cluster	[BATF, CD40, IL10]	[]	[BATF, IFNG, TGFB1]	[]	53.8947	0	53.8947	0	[BATF, CD40, IFNG, IL10, TGFB1]
GO:0090311	regulation of protein deacetylation	GO_BiologicalProcess-GOA_23.02.2017_10h01	0.00112575	0.00226393	6.27902e-06	1.03071e-05	[6, 7, 8, 9]	Group089	16.6667	7	None Specific Cluster	[PML]	[SDR16C5, SPRED1]	[BRMS1L, IFNG, NIPBL, TGFB1]	[]	14.2857	28.5714	57.1429	0	[BRMS1L, IFNG, NIPBL, PML, SDR16C5, SPRED1, TGFB1]
GO:0004380	Osteoclast differentiation	KEGG_01.03.2017	0.000177244	0.000470926	1.9154e-08	4.27281e-08	[-1]	Group090	11.5385	15	None Specific Cluster	[CYLD, IL1B, JUN, JUNB, NFATC1, NFKBIA, RELB, SOCS1, STAT1, TRAF2]	[]	[CYLD, IFNG, IL1B, JUN, NFKB2, NFKBIA, PPP3CC, RELB, TGFB1, TRAF2]	[BTK]	59.2989	0	59.2989	5.92989	[BTK, CYLD, IFNG, IL1B, JUN, JUNB, NFATC1, NFKB2, NFKBIA, PPP3CC, RELB, SOCS1, STAT1, TGFB1, TRAF2]
GO:0004668	TNF signaling pathway	KEGG_01.03.2017	2.03585e-05	7.71926e-05	1.9154e-08	4.27281e-08	[-1]	Group090	13.8889	15	Specific for Cluster #1	[BCL3, CASP3, CASP7, CASP8, CXCL1, IL18R1, IL1B, JUN, JUNB, MAP3K8, NFKBIA, TNFAIP3, TRAF2, VCAM1]	[]	[BCL3, BIRC3, IL1B, JUN, MAP3K8, NFKBIA, TNFAIP3, TRAF2, VCAM1]	[]	80.6097	0	51.8205	0	[BCL3, BIRC3, CASP3, CASP7, CASP8, CXCL1, IL18R1, IL1B, JUN, JUNB, MAP3K8, NFKBIA, TNFAIP3, TRAF2, VCAM1]
GO:0005120	Epithelial cell signaling in Helicobacter pylori infection	KEGG_01.03.2017	0.00129456	0.00254714	1.9154e-08	4.27281e-08	[-1]	Group090	13.2353	9	Specific for Cluster #1	[CASP3, CXCL1, CXCR2, EGFR, HBEGF, JUN, NFKBIA]	[]	[ADAM10, CSK, JUN, NFKBIA]	[]	71.2689	0	40.7251	0	[ADAM10, CASP3, CSK, CXCL1, CXCR2, EGFR, HBEGF, JUN, NFKBIA]
GO:0002873	Aryl Hydrocarbon Receptor Pathway	WikiPathways_01.03.2017	1.87198e-06	1.13567e-05	1.9154e-08	4.27281e-08	[-1]	Group090	22.9167	11	Specific for Cluster #3	[BAX, CAP2, EGFR, IL12B, IL1B, JUN, JUNB]	[]	[ARNT, BAX, IFNG, IL12B, IL17B, IL1B, JUN, TGFB1]	[]	56.348	0	64.3978	0	[ARNT, BAX, CAP2, EGFR, IFNG, IL12B, IL17B, IL1B, JUN, JUNB, TGFB1]
GO:0003611	Photodynamic therapy-induced AP-1 survival signaling.	WikiPathways_01.03.2017	2.39915e-05	8.86588e-05	1.9154e-08	4.27281e-08	[-1]	Group090	19.6078	10	Specific for Cluster #1	[BAX, BCL3, BMF, EGFR, HBEGF, JUN, JUNB, MCL1, TRAF2]	[]	[BAX, BCL3, IFNG, JUN, TRAF2]	[]	78.5253	0	43.6251	0	[BAX, BCL3, BMF, EGFR, HBEGF, IFNG, JUN, JUNB, MCL1, TRAF2]
GO:0048145	regulation of fibroblast proliferation	GO_BiologicalProcess-GOA_23.02.2017_10h01	0.0099761	0.0146423	1.9154e-08	4.27281e-08	[4, 5]	Group090	9.78261	9	None Specific Cluster	[BAX, EGFR, GAS6, JUN, MORC3, PML]	[PDGFA]	[BAX, IFNG, JUN, PDGFA, TGFB1]	[]	58.9485	9.82476	49.1238	0	[BAX, EGFR, GAS6, IFNG, JUN, MORC3, PDGFA, PML, TGFB1]
GO:0001836	release of cytochrome c from mitochondria	GO_BiologicalProcess-GOA_23.02.2017_10h01	0.0134087	0.0190655	1.9154e-08	4.27281e-08	[4, 5, 6, 7]	Group090	10.7692	7	Specific for Cluster #1	[BAX, BMF, JUN, LMNA, PYCARD]	[]	[BAX, GPER1, JUN, RIPK2]	[]	63.2587	0	50.607	0	[BAX, BMF, GPER1, JUN, LMNA, PYCARD, RIPK2]
GO:0008637	apoptotic mitochondrial changes	GO_BiologicalProcess-GOA_23.02.2017_10h01	0.00685877	0.0106012	1.9154e-08	4.27281e-08	[5, 6]	Group090	8.88889	12	Specific for Cluster #1	[BAX, BMF, CASP8, JUN, LMNA, MCL1, NAIF1, PYCARD]	[]	[BAX, GPER1, HK2, JUN, PPP3CC, RIPK2]	[]	62.7726	0	47.0794	0	[BAX, BMF, CASP8, GPER1, HK2, JUN, LMNA, MCL1, NAIF1, PPP3CC, PYCARD, RIPK2]
GO:0004060	Cytokine-cytokine receptor interaction	KEGG_01.03.2017	2.62774e-08	3.67883e-07	1.60858e-16	1.47312e-15	[-1]	Group091	11.8519	32	Specific for Cluster #1	[CCL19, CCL24, CCL8, CD40, CXCL1, CXCL6, CXCR2, EGFR, FLT1, GHR, IFNA2, IL10, IL10RB, IL11, IL12B, IL18R1, IL1B, IL1R2, IL21R, IL22RA1, IL4R, IL6ST, NGFR, PF4V1]	[CCR4, PDGFA]	[CXCL6, IFNG, IL11, IL12B, IL17B, IL1B, IL20, IL22RA2, PDGFA, TGFB1, TNFRSF14]	[]	71.9845	5.99871	32.9929	0	[CCL19, CCL24, CCL8, CCR4, CD40, CXCL1, CXCL6, CXCR2, EGFR, FLT1, GHR, IFNA2, IFNG, IL10, IL10RB, IL11, IL12B, IL17B, IL18R1, IL1B, IL1R2, IL20, IL21R, IL22RA1, IL22RA2, IL4R, IL6ST, NGFR, PDGFA, PF4V1, TGFB1, TNFRSF14]
GO:0004630	Jak-STAT signaling pathway	KEGG_01.03.2017	1.18294e-05	4.86544e-05	1.60858e-16	1.47312e-15	[-1]	Group091	12.1795	19	Specific for Cluster #1	[CREBBP, GHR, IFNA2, IL10, IL10RB, IL11, IL12B, IL21R, IL22RA1, IL4R, IL6ST, JAK2, MCL1, PIM1, SOCS1, STAT1]	[]	[IFNG, IL11, IL12B, IL20, IL22RA2]	[]	81.4422	0	25.4507	0	[CREBBP, GHR, IFNA2, IFNG, IL10, IL10RB, IL11, IL12B, IL20, IL21R, IL22RA1, IL22RA2, IL4R, IL6ST, JAK2, MCL1, PIM1, SOCS1, STAT1]
GO:0042516	regulation of tyrosine phosphorylation of Stat3 protein	GO_BiologicalProcess-GOA_23.02.2017_10h01	0.000435113	0.000999249	1.60858e-16	1.47312e-15	[8, 9, 10, 11, 12]	Group091	17.0213	8	Specific for Cluster #1	[GHR, IFNA2, IL12B, IL6ST, JAK2, SOCS1]	[]	[IL12B, IL20, IL22RA2]	[]	70.9796	0	35.4898	0	[GHR, IFNA2, IL12B, IL20, IL22RA2, IL6ST, JAK2, SOCS1]
GO:0004896	cytokine receptor activity	GO_MolecularFunction-GOA_23.02.2017_10h01	3.59292e-06	1.86832e-05	1.60858e-16	1.47312e-15	[4, 5]	Group091	15.9574	15	Specific for Cluster #1	[ACKR4, CXCR2, EBI3, GHR, IL10RB, IL12B, IL18R1, IL1R2, IL21R, IL22RA1, IL4R, IL6ST]	[CCR4, CNOT6]	[EBI3, IL12B, IL22RA2]	[]	76.4658	12.7443	19.1165	0	[ACKR4, CCR4, CNOT6, CXCR2, EBI3, GHR, IL10RB, IL12B, IL18R1, IL1R2, IL21R, IL22RA1, IL22RA2, IL4R, IL6ST]
GO:0019221	cytokine-mediated signaling pathway	GO_BiologicalProcess-GOA_23.02.2017_10h01	4.46713e-14	4.06509e-12	1.60858e-16	1.47312e-15	[4, 5, 6]	Group091	11.0357	65	Specific for Cluster #1	[ACKR4, ADAR, AXL, CASP8, CCL19, CCL24, CCL8, CD40, CXCL1, CXCL6, CXCR2, CYLD, EBI3, GAS6, GHR, IFNA2, IL10RB, IL12B, IL18R1, IL1B, IL1R2, IL21R, IL22RA1, IL4R, IL6ST, IRF2, IRF3, IRF5, JAK2, NFKBIA, NGFR, NMI, PF4V1, PML, PSME4, PSMF1, PYCARD, RBCK1, RNF31, RSAD2, SAMHD1, SMAD4, SOCS1, SP100, STAT1, TANK, TNFAIP3, TRAF2, TRIM25, TRIM8, UBC, VCAM1, VRK2, ZCCHC11]	[CCR4, CEBPA, CNOT6, RTN4RL2]	[BIRC3, CXCL6, CYLD, EBI3, IFNG, IL12B, IL1B, IL22RA2, IRF8, NFKBIA, RIPK2, TANK, TNFAIP3, TNFRSF14, TRAF2, VCAM1]	[SLC27A1]	80.3234	5.94988	23.7995	1.48747	[ACKR4, ADAR, AXL, BIRC3, CASP8, CCL19, CCL24, CCL8, CCR4, CD40, CEBPA, CNOT6, CXCL1, CXCL6, CXCR2, CYLD, EBI3, GAS6, GHR, IFNA2, IFNG, IL10RB, IL12B, IL18R1, IL1B, IL1R2, IL21R, IL22RA1, IL22RA2, IL4R, IL6ST, IRF2, IRF3, IRF5, IRF8, JAK2, NFKBIA, NGFR, NMI, PF4V1, PML, PSME4, PSMF1, PYCARD, RBCK1, RIPK2, RNF31, RSAD2, RTN4RL2, SAMHD1, SLC27A1, SMAD4, SOCS1, SP100, STAT1, TANK, TNFAIP3, TNFRSF14,…
GO:0042088	T-helper 1 type immune response	GO_BiologicalProcess-GOA_23.02.2017_10h01	3.80098e-06	1.94867e-05	1.60858e-16	1.47312e-15	[5]	Group091	23.8095	10	None Specific Cluster	[BCL3, CCL19, EBI3, IL12B, IL18R1, IL4R, RELB]	[HLX]	[BCL3, EBI3, IL12B, IL27, RELB, RIPK2]	[HLX]	59.5192	8.50274	51.0164	8.50274	[BCL3, CCL19, EBI3, HLX, IL12B, IL18R1, IL27, IL4R, RELB, RIPK2]
GO:0070098	chemokine-mediated signaling pathway	GO_BiologicalProcess-GOA_23.02.2017_10h01	0.00148121	0.00282282	1.60858e-16	1.47312e-15	[5, 6, 7]	Group091	12.0482	10	Specific for Cluster #1	[ACKR4, CCL19, CCL24, CCL8, CXCL1, CXCL6, CXCR2, PF4V1]	[CCR4, CNOT6]	[CXCL6]	[]	76.8202	19.2051	9.60253	0	[ACKR4, CCL19, CCL24, CCL8, CCR4, CNOT6, CXCL1, CXCL6, CXCR2, PF4V1]
GO:0004950	chemokine receptor activity	GO_MolecularFunction-GOA_23.02.2017_10h01	0.020049	0.0271295	1.60858e-16	1.47312e-15	[5, 6, 7, 8]	Group091	14.8148	4	None Specific Cluster	[ACKR4, CXCR2]	[CCR4, CNOT6]	[]	[]	50	50	0	0	[ACKR4, CCR4, CNOT6, CXCR2]
GO:0009110	vitamin biosynthetic process	GO_BiologicalProcess-GOA_23.02.2017_10h01	0.00208529	0.00379523	0.00202422	0.0023481	[3, 4, 5]	Group092	20.8333	5	None Specific Cluster	[IL1B, RFK]	[SNAI1, SNAI2]	[IFNG, IL1B]	[]	35.9298	35.9298	35.9298	0	[IFNG, IL1B, RFK, SNAI1, SNAI2]
GO:0035272	exocrine system development	GO_BiologicalProcess-GOA_23.02.2017_10h01	0.00546124	0.00869974	0.00202422	0.0023481	[4, 5]	Group092	12.7273	7	None Specific Cluster	[EGFR, RAB26, XBP1]	[DAG1, PDGFA, SNAI2]	[PDGFA, TGFB1]	[]	40.1051	40.1051	26.7367	0	[DAG1, EGFR, PDGFA, RAB26, SNAI2, TGFB1, XBP1]
GO:0045833	negative regulation of lipid metabolic process	GO_BiologicalProcess-GOA_23.02.2017_10h01	0.00808982	0.0121431	0.00202422	0.0023481	[3, 4, 5, 6]	Group092	10.1124	9	None Specific Cluster	[IL1B, SIK1]	[ADORA1, PDGFA, SNAI1, SNAI2]	[GPER1, HCAR2, IL1B, PDGFA]	[SLC27A1]	20.3625	40.7251	40.7251	10.1813	[ADORA1, GPER1, HCAR2, IL1B, PDGFA, SIK1, SLC27A1, SNAI1, SNAI2]
GO:0006775	fat-soluble vitamin metabolic process	GO_BiologicalProcess-GOA_23.02.2017_10h01	0.0306055	0.0392267	0.00202422	0.0023481	[5]	Group092	11.1111	5	None Specific Cluster	[IL1B]	[SNAI1, SNAI2]	[IFNG, IL1B, RPE65]	[]	17.9649	35.9298	53.8947	0	[IFNG, IL1B, RPE65, SNAI1, SNAI2]
GO:0046890	regulation of lipid biosynthetic process	GO_BiologicalProcess-GOA_23.02.2017_10h01	0.0147702	0.0206783	0.00202422	0.0023481	[4, 5, 6]	Group092	8.27586	12	None Specific Cluster	[IL1B, MID1IP1, SIK1, XBP1]	[PDGFA, SNAI1, SNAI2]	[GPER1, IFNG, IL1B, LDLR, PDGFA, SAMD8]	[SLC27A1]	31.3863	23.5397	47.0794	7.84657	[GPER1, IFNG, IL1B, LDLR, MID1IP1, PDGFA, SAMD8, SIK1, SLC27A1, SNAI1, SNAI2, XBP1]
GO:1902930	regulation of alcohol biosynthetic process	GO_BiologicalProcess-GOA_23.02.2017_10h01	0.0213093	0.0286221	0.00202422	0.0023481	[4, 5, 6]	Group092	12.1951	5	None Specific Cluster	[IL1B, P2RY1]	[]	[GPER1, IFNG, IL1B]	[PLEK]	35.9298	0	53.8947	17.9649	[GPER1, IFNG, IL1B, P2RY1, PLEK]
GO:0051055	negative regulation of lipid biosynthetic process	GO_BiologicalProcess-GOA_23.02.2017_10h01	0.0118445	0.0170748	0.00202422	0.0023481	[4, 5, 6, 7]	Group092	12.2449	6	None Specific Cluster	[SIK1]	[PDGFA, SNAI1, SNAI2]	[GPER1, PDGFA]	[SLC27A1]	15.3464	46.0391	30.6927	15.3464	[GPER1, PDGFA, SIK1, SLC27A1, SNAI1, SNAI2]
GO:0060556	regulation of vitamin D biosynthetic process	GO_BiologicalProcess-GOA_23.02.2017_10h01	0.000251949	0.000630306	0.00202422	0.0023481	[4, 5, 6, 7, 8]	Group092	44.4444	4	None Specific Cluster	[IL1B]	[SNAI1, SNAI2]	[IFNG, IL1B]	[]	21.5338	43.0677	43.0677	0	[IFNG, IL1B, SNAI1, SNAI2]
GO:1901985	positive regulation of protein acetylation	GO_BiologicalProcess-GOA_23.02.2017_10h01	0.00292411	0.00508055	0.00202422	0.0023481	[6, 7, 8, 9, 10]	Group092	16.2162	6	None Specific Cluster	[IL1B, SMAD4, XBP1]	[SNAI2]	[AUTS2, IL1B, TGFB1]	[]	46.0391	15.3464	46.0391	0	[AUTS2, IL1B, SMAD4, SNAI2, TGFB1, XBP1]
GO:0004657	IL-17 signaling pathway	KEGG_01.03.2017	0.00027325	0.000669784	6.8254e-08	1.38095e-07	[-1]	Group093	12.9032	12	None Specific Cluster	[CASP3, CASP8, CXCL1, CXCL6, IL1B, JUN, NFKBIA, TNFAIP3, TRAF2]	[]	[CXCL6, IFNG, IL17B, IL1B, JUN, NFKBIA, TBK1, TNFAIP3, TRAF2]	[]	64.4789	0	64.4789	0	[CASP3, CASP8, CXCL1, CXCL6, IFNG, IL17B, IL1B, JUN, NFKBIA, TBK1, TNFAIP3, TRAF2]
GO:0004668	TNF signaling pathway	KEGG_01.03.2017	2.03585e-05	7.71926e-05	6.8254e-08	1.38095e-07	[-1]	Group093	13.8889	15	Specific for Cluster #1	[BCL3, CASP3, CASP7, CASP8, CXCL1, IL18R1, IL1B, JUN, JUNB, MAP3K8, NFKBIA, TNFAIP3, TRAF2, VCAM1]	[]	[BCL3, BIRC3, IL1B, JUN, MAP3K8, NFKBIA, TNFAIP3, TRAF2, VCAM1]	[]	80.6097	0	51.8205	0	[BCL3, BIRC3, CASP3, CASP7, CASP8, CXCL1, IL18R1, IL1B, JUN, JUNB, MAP3K8, NFKBIA, TNFAIP3, TRAF2, VCAM1]
GO:0005120	Epithelial cell signaling in Helicobacter pylori infection	KEGG_01.03.2017	0.00129456	0.00254714	6.8254e-08	1.38095e-07	[-1]	Group093	13.2353	9	Specific for Cluster #1	[CASP3, CXCL1, CXCR2, EGFR, HBEGF, JUN, NFKBIA]	[]	[ADAM10, CSK, JUN, NFKBIA]	[]	71.2689	0	40.7251	0	[ADAM10, CASP3, CSK, CXCL1, CXCR2, EGFR, HBEGF, JUN, NFKBIA]
GO:0002036	TNF related weak inducer of apoptosis (TWEAK) Signaling Pathway	WikiPathways_01.03.2017	2.90208e-05	0.000104075	6.8254e-08	1.38095e-07	[-1]	Group093	21.4286	9	Specific for Cluster #1	[CASP3, CASP7, CASP8, JUN, NFKBIA, RELB, TRAF2]	[]	[BIRC3, JUN, NFKB2, NFKBIA, RELB, TRAF2]	[]	66.6271	0	57.109	0	[BIRC3, CASP3, CASP7, CASP8, JUN, NFKB2, NFKBIA, RELB, TRAF2]
GO:0002037	Prolactin Signaling Pathway	WikiPathways_01.03.2017	0.0292316	0.0376648	6.8254e-08	1.38095e-07	[-1]	Group093	9.21053	7	Specific for Cluster #1	[CASP3, ITGB1, JAK2, JUN, NFKBIA, SOCS1, STAT1]	[]	[JUN, NFKBIA]	[]	88.5622	0	25.3035	0	[CASP3, ITGB1, JAK2, JUN, NFKBIA, SOCS1, STAT1]
GO:0002324	AGE/RAGE pathway	WikiPathways_01.03.2017	0.0145081	0.0203505	6.8254e-08	1.38095e-07	[-1]	Group093	10.6061	7	Specific for Cluster #1	[CASP3, CASP8, EGFR, JAK2, JUN, NFKBIA, STAT1]	[]	[JUN, NFKBIA]	[]	88.5622	0	25.3035	0	[CASP3, CASP8, EGFR, JAK2, JUN, NFKBIA, STAT1]
GO:0003286	Copper homeostasis	WikiPathways_01.03.2017	0.004929	0.00799179	6.8254e-08	1.38095e-07	[-1]	Group093	12.963	7	None Specific Cluster	[CASP3, JUN, SLC11A2, STEAP4]	[]	[ADAM10, APP, JUN, STEAP4]	[STEAP3]	50.607	0	50.607	12.6517	[ADAM10, APP, CASP3, JUN, SLC11A2, STEAP3, STEAP4]
GO:0003611	Photodynamic therapy-induced AP-1 survival signaling.	WikiPathways_01.03.2017	2.39915e-05	8.86588e-05	6.8254e-08	1.38095e-07	[-1]	Group093	19.6078	10	Specific for Cluster #1	[BAX, BCL3, BMF, EGFR, HBEGF, JUN, JUNB, MCL1, TRAF2]	[]	[BAX, BCL3, IFNG, JUN, TRAF2]	[]	78.5253	0	43.6251	0	[BAX, BCL3, BMF, EGFR, HBEGF, IFNG, JUN, JUNB, MCL1, TRAF2]
GO:0001950	Downregulation of ERBB2 signaling	REACTOME_Pathways_12.10.2017	0.0255207	0.0337188	6.8254e-08	1.38095e-07	[-1]	Group093	13.7931	4	Specific for Cluster #1	[EGFR, HBEGF, UBC, USP8]	[]	[]	[]	100	0	0	0	[EGFR, HBEGF, UBC, USP8]
GO:0000002	Intrinsic Pathway for Apoptosis	REACTOME_Pathways_12.10.2017	0.00129985	0.00255065	1.0444e-06	1.93325e-06	[-1]	Group094	16.2791	7	Specific for Cluster #1	[BAX, BMF, CASP3, CASP7, CASP8]	[]	[APAF1, BAX, PPP3CC]	[]	66.8418	0	40.1051	0	[APAF1, BAX, BMF, CASP3, CASP7, CASP8, PPP3CC]
GO:0034103	regulation of tissue remodeling	GO_BiologicalProcess-GOA_23.02.2017_10h01	0.00895865	0.01331	1.0444e-06	1.93325e-06	[3, 4]	Group094	10.6667	8	Specific for Cluster #3	[BAX, EGFR, IL12B, PML, TNFAIP3]	[]	[BAX, CSK, IL12B, S1PR1, TGFB1, TNFAIP3]	[]	54.1997	0	65.0396	0	[BAX, CSK, EGFR, IL12B, PML, S1PR1, TGFB1, TNFAIP3]
GO:1902930	regulation of alcohol biosynthetic process	GO_BiologicalProcess-GOA_23.02.2017_10h01	0.0213093	0.0286221	1.0444e-06	1.93325e-06	[4, 5, 6]	Group094	12.1951	5	None Specific Cluster	[IL1B, P2RY1]	[]	[GPER1, IFNG, IL1B]	[PLEK]	35.9298	0	53.8947	17.9649	[GPER1, IFNG, IL1B, P2RY1, PLEK]
GO:1905477	positive regulation of protein localization to membrane	GO_BiologicalProcess-GOA_23.02.2017_10h01	0.00450692	0.00737312	1.0444e-06	1.93325e-06	[3, 4, 5, 6, 7]	Group094	9.82143	11	None Specific Cluster	[BMF, CASP8, EGFR, ITGB1, RAB11A]	[RAB11FIP2]	[GPER1, IFNG, PPP3CC, PRKCI, TGFB1]	[]	45.4545	9.09091	45.4545	0	[BMF, CASP8, EGFR, GPER1, IFNG, ITGB1, PPP3CC, PRKCI, RAB11A, RAB11FIP2, TGFB1]
GO:0008637	apoptotic mitochondrial changes	GO_BiologicalProcess-GOA_23.02.2017_10h01	0.00685877	0.0106012	1.0444e-06	1.93325e-06	[5, 6]	Group094	8.88889	12	Specific for Cluster #1	[BAX, BMF, CASP8, JUN, LMNA, MCL1, NAIF1, PYCARD]	[]	[BAX, GPER1, HK2, JUN, PPP3CC, RIPK2]	[]	62.7726	0	47.0794	0	[BAX, BMF, CASP8, GPER1, HK2, JUN, LMNA, MCL1, NAIF1, PPP3CC, PYCARD, RIPK2]
GO:1903076	regulation of protein localization to plasma membrane	GO_BiologicalProcess-GOA_23.02.2017_10h01	0.000120943	0.000343931	1.0444e-06	1.93325e-06	[5, 6, 7]	Group094	15.0685	11	None Specific Cluster	[EGFR, ITGB1, RAB11A, VAMP8]	[CLTC, RAB11FIP2]	[CSK, GPER1, IFNG, PRKCI, TGFB1]	[]	36.3636	18.1818	45.4545	0	[CLTC, CSK, EGFR, GPER1, IFNG, ITGB1, PRKCI, RAB11A, RAB11FIP2, TGFB1, VAMP8]
GO:1903078	positive regulation of protein localization to plasma membrane	GO_BiologicalProcess-GOA_23.02.2017_10h01	0.00129985	0.00255065	1.0444e-06	1.93325e-06	[4, 5, 6, 7, 8]	Group094	16.2791	7	None Specific Cluster	[EGFR, ITGB1, RAB11A]	[RAB11FIP2]	[GPER1, IFNG, PRKCI]	[]	42.8571	14.2857	42.8571	0	[EGFR, GPER1, IFNG, ITGB1, PRKCI, RAB11A, RAB11FIP2]
GO:0055037	recycling endosome	GO_CellularComponent-GOA_23.02.2017_10h01	0.000563274	0.00125786	1.0444e-06	1.93325e-06	[4, 5, 6, 7, 8, 9]	Group094	10	16	Specific for Cluster #1	[ACKR4, ATG9A, EHD1, FCHSD2, ITGB1, KCNK1, MICALL2, RAB11A, RAB8B, SLC11A2, TBC1D12, VAMP8, VPS52]	[RAB11FIP2]	[ATG9A, EHD1, FZD7, GPER1, MICALL2]	[]	76.5079	5.88522	29.4261	0	[ACKR4, ATG9A, EHD1, FCHSD2, FZD7, GPER1, ITGB1, KCNK1, MICALL2, RAB11A, RAB11FIP2, RAB8B, SLC11A2, TBC1D12, VAMP8, VPS52]
GO:0071384	cellular response to corticosteroid stimulus	GO_BiologicalProcess-GOA_23.02.2017_10h01	0.0156704	0.021771	1.0444e-06	1.93325e-06	[6, 7]	Group094	10.4478	7	None Specific Cluster	[EGFR, KLF9, NR3C1, ZFP36L2]	[]	[DNMT3B, GPER1, NR3C1, TGFB1]	[]	53.4734	0	53.4734	0	[DNMT3B, EGFR, GPER1, KLF9, NR3C1, TGFB1, ZFP36L2]
GO:0055038	recycling endosome membrane	GO_CellularComponent-GOA_23.02.2017_10h01	0.0389847	0.0487644	1.0444e-06	1.93325e-06	[4, 5, 6, 7, 8, 9, 10, 11]	Group094	9.375	6	Specific for Cluster #1	[EHD1, RAB11A, RAB8B, VAMP8]	[RAB11FIP2]	[EHD1, FZD7]	[]	61.3855	15.3464	30.6927	0	[EHD1, FZD7, RAB11A, RAB11FIP2, RAB8B, VAMP8]
GO:0001640	Interleukin-10 signaling	REACTOME_Pathways_12.10.2017	0.00282905	0.00496277	6.83548e-14	3.71679e-13	[-1]	Group095	14.2857	7	Specific for Cluster #1	[CCL19, CXCL1, IL10, IL10RB, IL12B, IL1B, IL1R2]	[]	[IL12B, IL1B]	[]	88.5622	0	25.3035	0	[CCL19, CXCL1, IL10, IL10RB, IL12B, IL1B, IL1R2]
GO:0032612	interleukin-1 production	GO_BiologicalProcess-GOA_23.02.2017_10h01	4.51825e-07	3.4624e-06	6.83548e-14	3.71679e-13	[4]	Group095	20	14	Specific for Cluster #1	[CASP1, CCL19, GAS6, IL10, IL1B, IL1R2, JAK2, NLRP1, NLRP12, PML, PYCARD, TNFAIP3, TRIM16]	[]	[IFNG, IL1B, TNFAIP3]	[]	88.385	0	20.3965	0	[CASP1, CCL19, GAS6, IFNG, IL10, IL1B, IL1R2, JAK2, NLRP1, NLRP12, PML, PYCARD, TNFAIP3, TRIM16]
GO:0050777	negative regulation of immune response	GO_BiologicalProcess-GOA_23.02.2017_10h01	0.00058554	0.00128783	6.83548e-14	3.71679e-13	[3, 4, 5]	Group095	10.7692	14	Specific for Cluster #1	[ACOD1, ADAR, DHX58, IFNA2, IL10, IL12B, IL4R, NMI, TNFAIP3, TRAFD1, TRIM27]	[HLX, HMOX1]	[IL12B, TGFB1, TNFAIP3]	[HLX]	73.187	13.3067	19.9601	6.65337	[ACOD1, ADAR, DHX58, HLX, HMOX1, IFNA2, IL10, IL12B, IL4R, NMI, TGFB1, TNFAIP3, TRAFD1, TRIM27]
GO:0031348	negative regulation of defense response	GO_BiologicalProcess-GOA_23.02.2017_10h01	0.000788269	0.00167306	6.83548e-14	3.71679e-13	[3, 4, 5, 6]	Group095	9.69697	16	Specific for Cluster #1	[ACOD1, ADAR, DHX58, EIF2AK2, IL10, IL12B, IL1R2, NLRP12, NMI, TNFAIP3, TRAFD1]	[ADORA1, METRNL]	[GPER1, IL12B, IL22RA2, PTGER4, TNFAIP3]	[]	65.9484	11.9906	29.9766	0	[ACOD1, ADAR, ADORA1, DHX58, EIF2AK2, GPER1, IL10, IL12B, IL1R2, IL22RA2, METRNL, NLRP12, NMI, PTGER4, TNFAIP3, TRAFD1]
GO:0032692	negative regulation of interleukin-1 production	GO_BiologicalProcess-GOA_23.02.2017_10h01	4.4033e-05	0.000144396	6.83548e-14	3.71679e-13	[4, 5, 6]	Group095	33.3333	6	Specific for Cluster #1	[GAS6, IL10, IL1R2, NLRP12, PML, TNFAIP3]	[]	[TNFAIP3]	[]	92.0782	0	15.3464	0	[GAS6, IL10, IL1R2, NLRP12, PML, TNFAIP3]
GO:0032715	negative regulation of interleukin-6 production	GO_BiologicalProcess-GOA_23.02.2017_10h01	0.000135519	0.000379453	6.83548e-14	3.71679e-13	[4, 5, 6]	Group095	20	8	Specific for Cluster #1	[GAS6, IL10, NCKAP1L, NLRC3, NLRP12, TNFAIP3]	[KLF2]	[CSK, TNFAIP3]	[]	70.9796	11.8299	23.6599	0	[CSK, GAS6, IL10, KLF2, NCKAP1L, NLRC3, NLRP12, TNFAIP3]
GO:0048662	negative regulation of smooth muscle cell proliferation	GO_BiologicalProcess-GOA_23.02.2017_10h01	0.000112234	0.00032423	6.83548e-14	3.71679e-13	[4, 5, 6]	Group095	20.5128	8	None Specific Cluster	[IGFBP5, IL10, IL12B, TNFAIP3, TRIB1]	[HMOX1]	[GPER1, IFNG, IL12B, TNFAIP3]	[]	56.4431	11.2886	45.1545	0	[GPER1, HMOX1, IFNG, IGFBP5, IL10, IL12B, TNFAIP3, TRIB1]
GO:0050727	regulation of inflammatory response	GO_BiologicalProcess-GOA_23.02.2017_10h01	2.82529e-07	2.33728e-06	6.83548e-14	3.71679e-13	[4, 5, 6]	Group095	10.5096	33	None Specific Cluster	[ACOD1, C7, CASP1, CCL24, EDNRB, EGFR, IL10, IL12B, IL1B, IL1R2, IL6ST, JAK2, MGLL, NFKBIA, NLRP1, NLRP12, SEMA7A, SERPINE1, TNFAIP3, VAMP8]	[ADORA1, HYAL2, METRNL]	[BIRC3, C7, GPER1, IL12B, IL17B, IL1B, IL20, IL22RA2, LDLR, NFKBIA, PTGER4, SBNO2, TNFAIP3, TNIP1]	[BTK]	58.2555	8.73833	40.7789	2.91278	[ACOD1, ADORA1, BIRC3, BTK, C7, CASP1, CCL24, EDNRB, EGFR, GPER1, HYAL2, IL10, IL12B, IL17B, IL1B, IL1R2, IL20, IL22RA2, IL6ST, JAK2, LDLR, METRNL, MGLL, NFKBIA, NLRP1, NLRP12, PTGER4, SBNO2, SEMA7A, SERPINE1, TNFAIP3, TNIP1, VAMP8]
GO:0050728	negative regulation of inflammatory response	GO_BiologicalProcess-GOA_23.02.2017_10h01	0.00515257	0.00824411	6.83548e-14	3.71679e-13	[4, 5, 6, 7]	Group095	9.64912	11	None Specific Cluster	[ACOD1, IL10, IL12B, IL1R2, NLRP12, TNFAIP3]	[ADORA1, METRNL]	[GPER1, IL12B, IL22RA2, PTGER4, TNFAIP3]	[]	50.9929	16.9976	42.4941	0	[ACOD1, ADORA1, GPER1, IL10, IL12B, IL1R2, IL22RA2, METRNL, NLRP12, PTGER4, TNFAIP3]
GO:0050710	negative regulation of cytokine secretion	GO_BiologicalProcess-GOA_23.02.2017_10h01	1.99822e-05	7.65635e-05	6.83548e-14	3.71679e-13	[4, 5, 6, 7, 8, 9, 10, 11]	Group095	20	10	Specific for Cluster #1	[GAS6, IFNA2, IL10, IL1R2, LRRC32, NLRP12, PML, RGCC, TRIM27]	[]	[PTGER4, RGCC]	[]	86.4227	0	19.2051	0	[GAS6, IFNA2, IL10, IL1R2, LRRC32, NLRP12, PML, PTGER4, RGCC, TRIM27]
GO:0001776	leukocyte homeostasis	GO_BiologicalProcess-GOA_23.02.2017_10h01	0.00132859	0.00258613	2.19572e-08	4.77569e-08	[2, 5]	Group096	11.4583	11	None Specific Cluster	[AXL, BAX, CASP3, MERTK, NCKAP1L, PDE4B, TNFAIP3]	[]	[BAX, HCAR2, IFNG, PPP2R3C, TGFB1, TNFAIP3]	[]	59.4918	0	50.9929	0	[AXL, BAX, CASP3, HCAR2, IFNG, MERTK, NCKAP1L, PDE4B, PPP2R3C, TGFB1, TNFAIP3]
GO:0002262	myeloid cell homeostasis	GO_BiologicalProcess-GOA_23.02.2017_10h01	4.20243e-05	0.000140338	2.19572e-08	4.77569e-08	[2, 5]	Group096	11.9718	17	Specific for Cluster #1	[ADAR, AXL, BAX, CASP3, GATA2, ID2, JAK2, MAFB, MERTK, NCKAP1L, PDE4B, SLC11A2]	[HMOX1, KLF2]	[ARNT, BAX, HCAR2, IFNG]	[]	69.1923	11.5321	23.0641	0	[ADAR, ARNT, AXL, BAX, CASP3, GATA2, HCAR2, HMOX1, ID2, IFNG, JAK2, KLF2, MAFB, MERTK, NCKAP1L, PDE4B, SLC11A2]
GO:0034103	regulation of tissue remodeling	GO_BiologicalProcess-GOA_23.02.2017_10h01	0.00895865	0.01331	2.19572e-08	4.77569e-08	[3, 4]	Group096	10.6667	8	Specific for Cluster #3	[BAX, EGFR, IL12B, PML, TNFAIP3]	[]	[BAX, CSK, IL12B, S1PR1, TGFB1, TNFAIP3]	[]	54.1997	0	65.0396	0	[BAX, CSK, EGFR, IL12B, PML, S1PR1, TGFB1, TNFAIP3]
GO:0032620	interleukin-17 production	GO_BiologicalProcess-GOA_23.02.2017_10h01	0.003025	0.00523088	2.19572e-08	4.77569e-08	[4]	Group096	19.2308	5	None Specific Cluster	[IL12B, NCKAP1L, RFTN1]	[]	[IFNG, IL12B, TGFB1]	[]	53.8947	0	53.8947	0	[IFNG, IL12B, NCKAP1L, RFTN1, TGFB1]
GO:0042113	B cell activation	GO_BiologicalProcess-GOA_23.02.2017_10h01	3.64631e-05	0.00012701	2.19572e-08	4.77569e-08	[4, 6]	Group096	9.375	27	Specific for Cluster #1	[BATF, BAX, BCL3, CASP3, CASP8, CD40, CYLD, ID2, IFNA2, IL10, IL11, ITGB1, NCKAP1L, PRDM1, TNFAIP3, VCAM1, XBP1, ZFP36L2]	[HHEX, KLF6, PLCL2]	[BATF, BAX, BCL3, CYLD, IFNG, IL11, MALT1, PPP2R3C, PRDM1, TGFB1, TNFAIP3, VCAM1]	[BTK, ITFG2]	61.8005	10.3001	41.2004	6.86673	[BATF, BAX, BCL3, BTK, CASP3, CASP8, CD40, CYLD, HHEX, ID2, IFNA2, IFNG, IL10, IL11, ITFG2, ITGB1, KLF6, MALT1, NCKAP1L, PLCL2, PPP2R3C, PRDM1, TGFB1, TNFAIP3, VCAM1, XBP1, ZFP36L2]
GO:0051250	negative regulation of lymphocyte activation	GO_BiologicalProcess-GOA_23.02.2017_10h01	1.06986e-05	4.50206e-05	2.19572e-08	4.77569e-08	[4, 5, 6, 7]	Group096	13.2812	17	Specific for Cluster #1	[AXL, CASP3, CYLD, ID2, IFNA2, IL10, IL4R, LRRC32, MERTK, NFKBID, PRDM1, SDC4, TNFAIP3]	[HLX]	[CYLD, PRDM1, SDC4, TGFB1, TNFAIP3, TNFRSF14]	[BTK, HLX]	70.092	5.3917	32.3502	10.7834	[AXL, BTK, CASP3, CYLD, HLX, ID2, IFNA2, IL10, IL4R, LRRC32, MERTK, NFKBID, PRDM1, SDC4, TGFB1, TNFAIP3, TNFRSF14]
GO:0050764	regulation of phagocytosis	GO_BiologicalProcess-GOA_23.02.2017_10h01	0.0064714	0.0100882	2.19572e-08	4.77569e-08	[5, 6, 7]	Group096	11.2676	8	Specific for Cluster #1	[GAS6, GATA2, IL1B, MERTK, NCKAP1L, PYCARD]	[]	[CSK, IL1B, TGFB1]	[]	70.9796	0	35.4898	0	[CSK, GAS6, GATA2, IL1B, MERTK, NCKAP1L, PYCARD, TGFB1]
GO:0071887	leukocyte apoptotic process	GO_BiologicalProcess-GOA_23.02.2017_10h01	0.000526411	0.0011828	2.19572e-08	4.77569e-08	[6]	Group096	11.4035	13	Specific for Cluster #1	[AXL, BAX, CCL19, DFFA, GAS6, IL10, IRF3, MERTK, NFKBID]	[AURKB]	[BAX, HCAR2, IFNG]	[BTK]	67.2867	7.4763	22.4289	7.4763	[AURKB, AXL, BAX, BTK, CCL19, DFFA, GAS6, HCAR2, IFNG, IL10, IRF3, MERTK, NFKBID]
GO:2000106	regulation of leukocyte apoptotic process	GO_BiologicalProcess-GOA_23.02.2017_10h01	0.00320743	0.00549413	2.19572e-08	4.77569e-08	[6, 7]	Group096	10.8696	10	Specific for Cluster #1	[AXL, BAX, CCL19, GAS6, IL10, MERTK, NFKBID]	[AURKB]	[BAX, HCAR2]	[BTK]	67.2177	9.60253	19.2051	9.60253	[AURKB, AXL, BAX, BTK, CCL19, GAS6, HCAR2, IL10, MERTK, NFKBID]
GO:0045621	positive regulation of lymphocyte differentiation	GO_BiologicalProcess-GOA_23.02.2017_10h01	2.22529e-08	3.24002e-07	2.19572e-08	4.77569e-08	[5, 6, 7, 8, 9, 10, 11]	Group096	20.2381	17	None Specific Cluster	[AXL, CCL19, CD83, CYLD, GAS6, IL12B, IL4R, NCKAP1L, PRDM1, XBP1]	[HLX, ZBTB16]	[CYLD, IFNG, IL12B, PPP2R3C, PRDM1, RIPK2, TGFB1]	[BTK, HLX]	54.7408	10.9482	38.3186	10.9482	[AXL, BTK, CCL19, CD83, CYLD, GAS6, HLX, IFNG, IL12B, IL4R, NCKAP1L, PPP2R3C, PRDM1, RIPK2, TGFB1, XBP1, ZBTB16]
GO:0004658	Th1 and Th2 cell differentiation	KEGG_01.03.2017	0.000246626	0.000623416	6.03247e-06	1.00928e-05	[-1]	Group097	13.0435	12	Specific for Cluster #1	[IL12B, IL4R, JAK2, JUN, MAF, NFATC1, NFKBIA, STAT1]	[]	[IFNG, IL12B, JUN, MAML2, NFATC3, NFKBIA, PPP3CC]	[]	61.1733	0	53.5267	0	[IFNG, IL12B, IL4R, JAK2, JUN, MAF, MAML2, NFATC1, NFATC3, NFKBIA, PPP3CC, STAT1]
GO:0005140	Leishmaniasis	KEGG_01.03.2017	0.000120943	0.000343931	6.03247e-06	1.00928e-05	[-1]	Group097	15.0685	11	Specific for Cluster #1	[IL10, IL12B, IL1B, ITGB1, JAK2, JUN, MARCKSL1, NFKBIA, STAT1]	[]	[IFNG, IL12B, IL1B, JUN, MARCKSL1, NFKBIA, TGFB1]	[]	70.7611	0	55.0364	0	[IFNG, IL10, IL12B, IL1B, ITGB1, JAK2, JUN, MARCKSL1, NFKBIA, STAT1, TGFB1]
GO:0002037	Prolactin Signaling Pathway	WikiPathways_01.03.2017	0.0292316	0.0376648	6.03247e-06	1.00928e-05	[-1]	Group097	9.21053	7	Specific for Cluster #1	[CASP3, ITGB1, JAK2, JUN, NFKBIA, SOCS1, STAT1]	[]	[JUN, NFKBIA]	[]	88.5622	0	25.3035	0	[CASP3, ITGB1, JAK2, JUN, NFKBIA, SOCS1, STAT1]
GO:0002324	AGE/RAGE pathway	WikiPathways_01.03.2017	0.0145081	0.0203505	6.03247e-06	1.00928e-05	[-1]	Group097	10.6061	7	Specific for Cluster #1	[CASP3, CASP8, EGFR, JAK2, JUN, NFKBIA, STAT1]	[]	[JUN, NFKBIA]	[]	88.5622	0	25.3035	0	[CASP3, CASP8, EGFR, JAK2, JUN, NFKBIA, STAT1]
GO:0051100	negative regulation of binding	GO_BiologicalProcess-GOA_23.02.2017_10h01	0.0157934	0.0218585	6.03247e-06	1.00928e-05	[4]	Group097	8.16327	12	Specific for Cluster #1	[BAX, DNAJB2, ID2, IL10, JAK2, JUN, NFKBIA, P2RY1, SP100]	[AURKB, HMOX1, RSF1]	[BAX, JUN, NFKBIA]	[]	68.82	22.94	22.94	0	[AURKB, BAX, DNAJB2, HMOX1, ID2, IL10, JAK2, JUN, NFKBIA, P2RY1, RSF1, SP100]
GO:0051101	regulation of DNA binding	GO_BiologicalProcess-GOA_23.02.2017_10h01	0.0270519	0.0352304	6.03247e-06	1.00928e-05	[4]	Group097	8.40336	10	None Specific Cluster	[BCL3, ID2, JAK2, JUN, NFKBIA, SP100]	[HMOX1, RSF1]	[BCL3, IFNG, JUN, NFKBIA, TGFB1]	[]	53.8627	17.9542	44.8856	0	[BCL3, HMOX1, ID2, IFNG, JAK2, JUN, NFKBIA, RSF1, SP100, TGFB1]
GO:0034101	erythrocyte homeostasis	GO_BiologicalProcess-GOA_23.02.2017_10h01	0.00199358	0.00365574	6.03247e-06	1.00928e-05	[3, 6]	Group097	10.3448	12	Specific for Cluster #1	[ADAR, AXL, CASP3, GATA2, ID2, JAK2, MAFB, NCKAP1L, SLC11A2]	[HMOX1, KLF2]	[ARNT]	[]	75	16.6667	8.33333	0	[ADAR, ARNT, AXL, CASP3, GATA2, HMOX1, ID2, JAK2, KLF2, MAFB, NCKAP1L, SLC11A2]
GO:0048660	regulation of smooth muscle cell proliferation	GO_BiologicalProcess-GOA_23.02.2017_10h01	6.221e-06	2.84836e-05	6.03247e-06	1.00928e-05	[4, 5]	Group097	13.8211	17	Specific for Cluster #1	[EGFR, HBEGF, ID2, IGFBP5, IL10, IL12B, JAK2, JUN, NAMPT, STAT1, TNFAIP3, TRIB1, XBP1]	[HMOX1]	[GPER1, IFNG, IL12B, JUN, S1PR1, TNFAIP3]	[]	72.322	5.56323	33.3794	0	[EGFR, GPER1, HBEGF, HMOX1, ID2, IFNG, IGFBP5, IL10, IL12B, JAK2, JUN, NAMPT, S1PR1, STAT1, TNFAIP3, TRIB1, XBP1]
GO:0043392	negative regulation of DNA binding	GO_BiologicalProcess-GOA_23.02.2017_10h01	0.00546124	0.00869974	6.03247e-06	1.00928e-05	[5]	Group097	12.7273	7	Specific for Cluster #1	[ID2, JAK2, JUN, NFKBIA, SP100]	[HMOX1, RSF1]	[JUN, NFKBIA]	[]	63.2587	25.3035	25.3035	0	[HMOX1, ID2, JAK2, JUN, NFKBIA, RSF1, SP100]
GO:0048661	positive regulation of smooth muscle cell proliferation	GO_BiologicalProcess-GOA_23.02.2017_10h01	0.000277813	0.000678684	6.03247e-06	1.00928e-05	[4, 5, 6]	Group097	13.75	11	Specific for Cluster #1	[EGFR, HBEGF, ID2, IL10, JAK2, JUN, NAMPT, STAT1, XBP1]	[HMOX1]	[JUN, S1PR1]	[]	78.9532	8.77258	17.5452	0	[EGFR, HBEGF, HMOX1, ID2, IL10, JAK2, JUN, NAMPT, S1PR1, STAT1, XBP1]
GO:0032897	negative regulation of viral transcription	GO_BiologicalProcess-GOA_23.02.2017_10h01	0.0153672	0.0214317	6.03247e-06	1.00928e-05	[5, 6, 7, 8, 9, 10]	Group097	16	4	Specific for Cluster #1	[JUN, SP100, TRIM27, TRIM8]	[]	[JUN]	[]	86.1353	0	21.5338	0	[JUN, SP100, TRIM27, TRIM8]
GO:0006954	inflammatory response	GO_BiologicalProcess-GOA_23.02.2017_10h01	1.01553e-13	8.21455e-12	1.14765e-17	1.42637e-16	[4]	Group098	10.1108	73	Specific for Cluster #1	[ACKR4, ACOD1, APOL3, AXL, C7, CASP1, CCL19, CCL24, CCL8, CD40, CDO1, CXCL1, CXCL6, CXCR2, EDNRB, EGFR, EIF2AK2, F8, HAMP, IFNA2, IL10, IL10RB, IL12B, IL1B, IL1R2, IL4R, IL6ST, JAK2, LY75, MGLL, NFKBIA, NFKBID, NGFR, NLRP1, NLRP12, NMI, PF4V1, PYCARD, RELB, SEMA7A, SERPINE1, TNFAIP3, TNIP3, VAMP8, VCAM1]	[ADORA1, CCR4, CNOT6, HMOX1, HYAL2, METRNL, NRROS]	[BIRC3, C7, CXCL6, GPER1, IL12B, IL17B, IL1B, IL20, IL22RA2, IL27, LDLR, NDST1, NFATC3, NFKB2, NFKBIA, PTGER4, RELB, RIPK2, SBNO2, SELENOP, SELP, TBK1, TGFB1, TLR1, TNFAIP3, TNFRSF14, TNIP1, VCAM1]	[BTK]	60.1851	9.36213	37.4485	1.33745	[ACKR4, ACOD1, ADORA1, APOL3, AXL, BIRC3, BTK, C7, CASP1, CCL19, CCL24, CCL8, CCR4, CD40, CDO1, CNOT6, CXCL1, CXCL6, CXCR2, EDNRB, EGFR, EIF2AK2, F8, GPER1, HAMP, HMOX1, HYAL2, IFNA2, IL10, IL10RB, IL12B, IL17B, IL1B, IL1R2, IL20, IL22RA2, IL27, IL4R, IL6ST, JAK2, LDLR, LY75, METRNL, MGLL, NDST1, NFATC3, NFKB2, NFKBIA, NFKBID, NGFR, NLRP1, NLRP12, NMI, NRROS, PF4V1, PTGER4, PYCARD, RELB, RIPK2, S…
GO:0032103	positive regulation of response to external stimulus	GO_BiologicalProcess-GOA_23.02.2017_10h01	6.23349e-09	1.16358e-07	1.14765e-17	1.42637e-16	[3, 4, 5]	Group098	12.0567	34	None Specific Cluster	[ACOD1, CCL19, CCL24, CXCL1, CXCL6, DHX58, EGFR, GAS6, IL12B, IL1B, IL6ST, JAK2, NCKAP1L, NFKBIA, NLRP12, PF4V1, SERPINE1, VAMP8, ZC3HAV1]	[CCR4, CNOT6, HYAL2]	[ADAM10, CXCL6, IL12B, IL17B, IL1B, LDLR, LPAR1, LRSAM1, NFKBIA, PTGER4, RIPK2, S1PR1, TBK1, TGFB1, TNIP1]	[BTK]	54.1737	8.55373	42.7687	2.85124	[ACOD1, ADAM10, BTK, CCL19, CCL24, CCR4, CNOT6, CXCL1, CXCL6, DHX58, EGFR, GAS6, HYAL2, IL12B, IL17B, IL1B, IL6ST, JAK2, LDLR, LPAR1, LRSAM1, NCKAP1L, NFKBIA, NLRP12, PF4V1, PTGER4, RIPK2, S1PR1, SERPINE1, TBK1, TGFB1, TNIP1, VAMP8, ZC3HAV1]
GO:0032612	interleukin-1 production	GO_BiologicalProcess-GOA_23.02.2017_10h01	4.51825e-07	3.4624e-06	1.14765e-17	1.42637e-16	[4]	Group098	20	14	Specific for Cluster #1	[CASP1, CCL19, GAS6, IL10, IL1B, IL1R2, JAK2, NLRP1, NLRP12, PML, PYCARD, TNFAIP3, TRIM16]	[]	[IFNG, IL1B, TNFAIP3]	[]	88.385	0	20.3965	0	[CASP1, CCL19, GAS6, IFNG, IL10, IL1B, IL1R2, JAK2, NLRP1, NLRP12, PML, PYCARD, TNFAIP3, TRIM16]
GO:0031347	regulation of defense response	GO_BiologicalProcess-GOA_23.02.2017_10h01	1.4242e-15	2.07363e-13	1.14765e-17	1.42637e-16	[4, 5]	Group098	10.6207	77	Specific for Cluster #1	[ACOD1, ADAR, AP1S3, C7, CASP1, CASP8, CCL24, COLEC12, CREBBP, CTSS, CYLD, DHX58, EDNRB, EGFR, EIF2AK2, ERAP1, IFIH1, IFNA2, IL10, IL12B, IL1B, IL1R2, IL6ST, IRF3, JAK2, MGLL, NECTIN2, NFKBIA, NLRP1, NLRP12, NMI, PML, PSME4, PSMF1, PYCARD, RELB, RFTN1, RNF216, RSAD2, SAMHD1, SEMA7A, SERPINE1, SOCS1, STAT1, TANK, TNFAIP3, TNIP3, TRAFD1, UBC, UBE2D1, VAMP8, ZC3HAV1]	[ADORA1, HYAL2, MAPKAPK3, METRNL]	[BIRC3, C7, COLEC12, CRTAM, CUL1, CYLD, GPER1, IFNG, IL12B, IL17B, IL1B, IL20, IL22RA2, IL27, LDLR, LRSAM1, MALT1, NFKBIA, PTGER4, RELB, RIPK2, SBNO2, TANK, TBK1, TGFB1, TLR1, TNFAIP3, TNIP1]	[BTK, MUC19]	65.8565	5.06589	35.4612	2.53294	[ACOD1, ADAR, ADORA1, AP1S3, BIRC3, BTK, C7, CASP1, CASP8, CCL24, COLEC12, CREBBP, CRTAM, CTSS, CUL1, CYLD, DHX58, EDNRB, EGFR, EIF2AK2, ERAP1, GPER1, HYAL2, IFIH1, IFNA2, IFNG, IL10, IL12B, IL17B, IL1B, IL1R2, IL20, IL22RA2, IL27, IL6ST, IRF3, JAK2, LDLR, LRSAM1, MALT1, MAPKAPK3, METRNL, MGLL, MUC19, NECTIN2, NFKBIA, NLRP1, NLRP12, NMI, PML, PSME4, PSMF1, PTGER4, PYCARD, RELB, RFTN1, RIPK2, RNF2…
GO:0031348	negative regulation of defense response	GO_BiologicalProcess-GOA_23.02.2017_10h01	0.000788269	0.00167306	1.14765e-17	1.42637e-16	[3, 4, 5, 6]	Group098	9.69697	16	Specific for Cluster #1	[ACOD1, ADAR, DHX58, EIF2AK2, IL10, IL12B, IL1R2, NLRP12, NMI, TNFAIP3, TRAFD1]	[ADORA1, METRNL]	[GPER1, IL12B, IL22RA2, PTGER4, TNFAIP3]	[]	65.9484	11.9906	29.9766	0	[ACOD1, ADAR, ADORA1, DHX58, EIF2AK2, GPER1, IL10, IL12B, IL1R2, IL22RA2, METRNL, NLRP12, NMI, PTGER4, TNFAIP3, TRAFD1]
GO:0031349	positive regulation of defense response	GO_BiologicalProcess-GOA_23.02.2017_10h01	3.7923e-11	1.3804e-09	1.14765e-17	1.42637e-16	[3, 4, 5, 6]	Group098	11.2128	49	Specific for Cluster #1	[ACOD1, CASP8, CCL24, COLEC12, CREBBP, CTSS, CYLD, DHX58, EGFR, IFIH1, IL12B, IL1B, IL6ST, IRF3, JAK2, NECTIN2, NFKBIA, NLRP12, PSME4, PSMF1, PYCARD, RELB, RFTN1, RSAD2, SERPINE1, TANK, TNFAIP3, TNIP3, UBC, UBE2D1, VAMP8, ZC3HAV1]	[HYAL2, MAPKAPK3]	[BIRC3, COLEC12, CRTAM, CUL1, CYLD, IL12B, IL17B, IL1B, LDLR, LRSAM1, MALT1, NFKBIA, PTGER4, RELB, RIPK2, TANK, TBK1, TGFB1, TLR1, TNFAIP3, TNIP1]	[BTK, MUC19]	62.8633	3.92896	41.2541	3.92896	[ACOD1, BIRC3, BTK, CASP8, CCL24, COLEC12, CREBBP, CRTAM, CTSS, CUL1, CYLD, DHX58, EGFR, HYAL2, IFIH1, IL12B, IL17B, IL1B, IL6ST, IRF3, JAK2, LDLR, LRSAM1, MALT1, MAPKAPK3, MUC19, NECTIN2, NFKBIA, NLRP12, PSME4, PSMF1, PTGER4, PYCARD, RELB, RFTN1, RIPK2, RSAD2, SERPINE1, TANK, TBK1, TGFB1, TLR1, TNFAIP3, TNIP1, TNIP3, UBC, UBE2D1, VAMP8, ZC3HAV1]
GO:0050727	regulation of inflammatory response	GO_BiologicalProcess-GOA_23.02.2017_10h01	2.82529e-07	2.33728e-06	1.14765e-17	1.42637e-16	[4, 5, 6]	Group098	10.5096	33	None Specific Cluster	[ACOD1, C7, CASP1, CCL24, EDNRB, EGFR, IL10, IL12B, IL1B, IL1R2, IL6ST, JAK2, MGLL, NFKBIA, NLRP1, NLRP12, SEMA7A, SERPINE1, TNFAIP3, VAMP8]	[ADORA1, HYAL2, METRNL]	[BIRC3, C7, GPER1, IL12B, IL17B, IL1B, IL20, IL22RA2, LDLR, NFKBIA, PTGER4, SBNO2, TNFAIP3, TNIP1]	[BTK]	58.2555	8.73833	40.7789	2.91278	[ACOD1, ADORA1, BIRC3, BTK, C7, CASP1, CCL24, EDNRB, EGFR, GPER1, HYAL2, IL10, IL12B, IL17B, IL1B, IL1R2, IL20, IL22RA2, IL6ST, JAK2, LDLR, METRNL, MGLL, NFKBIA, NLRP1, NLRP12, PTGER4, SBNO2, SEMA7A, SERPINE1, TNFAIP3, TNIP1, VAMP8]
GO:0050728	negative regulation of inflammatory response	GO_BiologicalProcess-GOA_23.02.2017_10h01	0.00515257	0.00824411	1.14765e-17	1.42637e-16	[4, 5, 6, 7]	Group098	9.64912	11	None Specific Cluster	[ACOD1, IL10, IL12B, IL1R2, NLRP12, TNFAIP3]	[ADORA1, METRNL]	[GPER1, IL12B, IL22RA2, PTGER4, TNFAIP3]	[]	50.9929	16.9976	42.4941	0	[ACOD1, ADORA1, GPER1, IL10, IL12B, IL1R2, IL22RA2, METRNL, NLRP12, PTGER4, TNFAIP3]
GO:0050729	positive regulation of inflammatory response	GO_BiologicalProcess-GOA_23.02.2017_10h01	4.11971e-06	2.06838e-05	1.14765e-17	1.42637e-16	[4, 5, 6, 7]	Group098	14.9533	16	None Specific Cluster	[CCL24, EGFR, IL12B, IL1B, IL6ST, JAK2, NFKBIA, NLRP12, SERPINE1, VAMP8]	[HYAL2]	[IL12B, IL17B, IL1B, LDLR, NFKBIA, PTGER4, TNIP1]	[BTK]	58.8522	5.88522	41.1966	5.88522	[BTK, CCL24, EGFR, HYAL2, IL12B, IL17B, IL1B, IL6ST, JAK2, LDLR, NFKBIA, NLRP12, PTGER4, SERPINE1, TNIP1, VAMP8]
GO:0002793	positive regulation of peptide secretion	GO_BiologicalProcess-GOA_23.02.2017_10h01	3.7581e-05	0.000129052	1.14765e-17	1.42637e-16	[4, 5, 6, 7, 8, 9]	Group098	9.57854	25	Specific for Cluster #1	[CASP1, CCL19, EGFR, IL10, IL1B, IL4R, IRF3, JAK2, NLRP1, NLRP12, PYCARD, RAB8B, RGCC, TRIM16, TTN, XBP1]	[ADORA1, HYAL2]	[CRTAM, GPER1, HCAR2, IFNG, IL1B, PTGER4, RGCC, TGFB1, TNFRSF14]	[]	62.5055	7.81319	35.1594	0	[ADORA1, CASP1, CCL19, CRTAM, EGFR, GPER1, HCAR2, HYAL2, IFNG, IL10, IL1B, IL4R, IRF3, JAK2, NLRP1, NLRP12, PTGER4, PYCARD, RAB8B, RGCC, TGFB1, TNFRSF14, TRIM16, TTN, XBP1]
[truncated: 2,301 more rows]
