# Supplementary material for: Innovation in Nucleotide-Binding Oligomerization-Like Receptor and Toll-Like Receptor Sensing Drives the Major Histocompatibility Complex-II Free Atlantic Cod Immune System
Source: Front Immunol. 2020 Dec 11;11:609456. doi: 10.3389/fimmu.2020.609456 (PMC7759675; doi:10.3389/fimmu.2020.609456)
Supplement: Supplementary file 17 [file Table_10.xlsx]

## Sheet: Sheet1
Oligo name	Oligo sequence
il1b-FW	tacggtagcgggattcagac
il1b-RV	gatgaacaactggtgctgga
il6-FW	ttctggaacgaaccgaaatc
il6-RV	gctgctgtcaatcaggaaca
t7	taatacgactcactatagggc
sp6	atttaggtgacactatagaa
